# Supplementary material for: Functional Impact of Protein–RNA Variation in Clinical Cancer Analyses
Source: Mol Cell Proteomics. 2023 Jun 7;22(7):100587. doi: 10.1016/j.mcpro.2023.100587 (PMC10388586; doi:10.1016/j.mcpro.2023.100587)
Supplement: Supplementary Table S2 [file mmc2.xlsx]

## Sheet: genomewide and targets corr
Supplementary Table S2: pan-cancer correlations between RNA and protein levels, across all datasets
Gene name	BRCA	CCRCC	ENDO	GBM	HNSCC	LUAD	LUSC	OVARY	IsDrugTarget	Uniprot	Protein name
A2M	0.384464	0.00306111	-0.0173343	0.451008	0.195884	0.326772	0.302838	0.14329		F5H1E8;F8W7L3;H0YFH1;P01023;Q13677;Q59F47;Q5QTS0;Q68DN2;Q6PIY3;Q6PN97	Alpha-2-macroglobulin
AAAS	0.101418	0.139625	0.408193	0.207137	0.196082	0.260899	0.281279	0.223017		F8VUB6;F8VZ44;H3BU82;Q5JB47;Q9NRG9;Q9NWI6;Q9UG19	Aladin
AACS	0.591681	0.595384	0.815156	0.527013	0.725303	0.797777	0.697762	0.508865		E7EW25;Q49AB9;Q49AC3;Q658Q8;Q86V21;Q8IWD2;Q8NEW5;Q9BSJ9;Q9H829;Q9HA19	Acetoacetyl-CoA synthetase
AAGAB	0.632953	0.656777	0.663885	0.625541	0.653139	0.616452	0.485133	0.428043		B4DG44;H0YL49;Q6FI86;Q6PD74;Q7Z5X9;Q9H0P1;Q9HAK0	Alpha- and gamma-adaptin-binding protein p34
AAK1	0.430659	0.628312	0.696727	0.396042	0.623682	NaN	0.690017	0.313537		A0A096LNZ0;A0A096LP25;A0A096LP60;E9PG46;Q2M2I8;Q4ZFZ3;Q53RX6;Q9UPV4	AP2-associated protein kinase 1
AAMP	0.439551	0.68224	0.434392	0.328868	0.701582	0.329253	0.645517	0.599616		C9JEH3;C9JG97;C9JTS3;H7C0R2;Q13685;Q8WUJ9;Q96H92	Angio-associated migratory cell protein
AAR2	0.468805	0.407335	0.230786	0.415312	0.458466	0.454208	0.590878	0.378356		A2A2Q9;E1P5S7;Q9H4F9;Q9P1P3;Q9UFK9;Q9Y312	Protein AAR2 homolog
AARS	0.704927	0.783468	0.816003	0.645244	0.737442	0.907337	0.837132	NaN		A6NF14;B4DR45;H3BPK7;P49588;Q53GV7;Q96FA0	Alanine--tRNA ligase, cytoplasmic
AARS2	0.215197	0.521286	0.524742	0.452084	0.577414	0.621297	0.669677	0.327304		A2RRN5;Q5JTZ9;Q8N198;Q96D02;Q9ULF0	Alanine--tRNA ligase, mitochondrial
AASDHPPT	0.509704	0.553619	0.560399	0.681868	0.809941	0.69261	0.621319	0.540906		B2R6D1;B4DDW7;E9PLW6;E9PNF3;Q9C068;Q9NRN7;Q9P0Q3;Q9UG80;Q9Y389	L-aminoadipate-semialdehyde dehydrogenase-phosphopantetheinyl transferase
AASS	0.728651	0.373622	0.864578	0.647953	0.83242	0.673954	0.840969	0.608102		F8WAH1;F8WE53;H7C0C6;O95462;Q9UDR5	Alpha-aminoadipic semialdehyde synthase, mitochondrial;Lysine ketoglutarate reductase;Saccharopine dehydrogenase
AATF	0.253311	0.236337	0.321028	0.275869	0.225193	0.40995	0.586127	0.152099		A0A087WTH8;A0A087WW41;A0A087WWS8;A6NCJ6;B3KQ26;Q9NY61;Q9P0A4;Q9UNX5	Protein AATF
ABCB10	0.267698	0.345346	0.319559	0.263599	NaN	0.598907	0.588299	0.41803		Q13040;Q6P1Q8;Q9H3V0;Q9NRK6	ATP-binding cassette sub-family B member 10, mitochondrial
ABCB6	0.469129	0.71047	0.501304	0.401311	0.778533	0.644686	0.847371	0.296701		H7BXK9;H7C049;H7C1R6;H7C245;H7C3Z0;O75542;Q49A66;Q59GQ5;Q6ZME6;Q96ME8;Q9HAQ6;Q9HAQ7;Q9NP58	ATP-binding cassette sub-family B member 6, mitochondrial
ABCB7	0.168392	NaN	0.192497	0.508163	0.562069	0.621249	0.42882	0.439079		A0A087WW65;B4DGL8;E9PJR8;E9PNQ5;G3XAC4;O75027;O75345;Q5VWY7;Q5VWY8;Q9BRE1;Q9UND1;Q9UP01	ATP-binding cassette sub-family B member 7, mitochondrial
ABCB8	0.0528351	0.601551	0.282237	0.457205	NaN	0.461804	0.338897	0.168665		A5D8W3;B2RBL8;B3KND2;B4DG02;C9JA03;C9JTY4;C9JYI3;F2Z2Z1;F2Z3G8;F8WC43;G3XAP3;H7C5K9;O95787;Q53GM0;Q9NUT2	ATP-binding cassette sub-family B member 8, mitochondrial
ABCC1;ABCC1	0.351975	0.572265	0.260182	0.588992	NaN	0.487266	0.87115	0.363525	yes	A3RJX2;C9JPJ4;O14819;O43333;P33527;P78419;Q59GI9;Q9UQ97;Q9UQ99;Q9UQA0;A0A0A0MS99;I3L2H9;I3L4X2	Multidrug resistance-associated protein 1
ABCD3	0.417467	0.432257	0.402331	0.57744	0.453295	0.679138	0.694306	0.597871		D3DT46;P28288;Q15271;Q6NUN5;Q96DA3;Q9H529	ATP-binding cassette sub-family D member 3
ABCE1	0.531326	0.423204	0.594201	0.46538	0.638341	0.703088	0.672783	0.587945		D6R9I9;D6RGF4;H0Y990;O88793;P61221;Q13181;Q13864;Q6NR76;Q96AL0;Q96B10;Q99K66	ATP-binding cassette sub-family E member 1
ABCF2	0.646389	0.452499	0.804586	0.708646	0.741002	0.750708	0.794592	0.630413		C9JHK9;C9JZV3;O60864;Q75MJ0;Q75MJ1;Q96TE8;Q9UG63	ATP-binding cassette sub-family F member 2
ABCF3	0.349536	0.458008	0.50101	0.447396	0.729441	0.622664	0.853792	0.679781		A8K241;F8WCU6;Q86UA2;Q8NAN1;Q96GS8;Q9H7A8;Q9NUQ8	ATP-binding cassette sub-family F member 3
ABHD10	0.473641	0.456538	0.291604	0.339654	0.486122	0.53894	0.594749	0.522056		B7Z6A8;C9IZX5;D3DN63;F8WBJ5;F8WBQ6;Q8TCF9;Q9NUJ1	Mycophenolic acid acyl-glucuronide esterase, mitochondrial
ABHD11	0.601771	0.408498	0.666157	0.494818	0.562523	0.775867	0.73667	0.592495		C9J7Q4;H0YC52;H7BYM8;H7BZ58;H7C396;Q6PJU0;Q8N722;Q8N723;Q8NFV2;Q8NFV3;Q8NFV4;Q9HBS8	Alpha/beta hydrolase domain-containing protein 11
ABHD12	0.45868	0.574673	0.405531	0.668213	0.570152	0.485247	0.576832	0.495456		A6NED4;A6NJ90;A8K450;B4DE71;I3L1V0;I3L206;I3L294;I3L380;I3L440;Q5T710;Q5T711;Q5T712;Q8N2K0;Q96CR1;Q9BX05;Q9NPX7;Q9UFV6	Monoacylglycerol lipase ABHD12
ABHD14B	0.335961	0.52363	0.578007	0.65462	0.531868	0.761147	0.681535	NaN		B4DQI4;F8W9U3;Q86VK8;Q8N8W5;Q96IU4	Alpha/beta hydrolase domain-containing protein 14B
ABHD4	0.500517	0.505804	0.44168	0.515708	NaN	0.651251	0.807158	NaN		B4DDH7;F5GZC9;F5H067;F5H6T0;H0YFD5;J3KMW0;Q8TB40;Q9H9E0	Abhydrolase domain-containing protein 4
ABHD5	0.313544	NaN	NaN	0.40543	0.366277	0.406042	0.30408	NaN		B2R9K0;C9J1D1;C9JBM3;F8W7B5;H7BZY9;Q8WTS1;Q9Y369	1-acylglycerol-3-phosphate O-acyltransferase ABHD5
ABI2	0.502253	0.629962	0.588894	0.611156	0.644609	0.508131	0.622443	0.0825524		A0A0C4DG21;B4DSN1;B7Z836;E7EP65;E7EUA1;E7EW77;E9PEZ7;F8WAL6;F8WAQ3;F8WAU3;F8WAZ8;F8WBL5;F8WCD7;F8WEB9;H0Y6B5;H7C3Q7;J3KNB2;Q13147;Q13249;Q13801;Q9BV70;Q9NYB9	Abl interactor 2
ABI3	0.508217	0.689155	0.763934	0.829351	0.757972	0.749058	0.774481	0.545521		C9IZN8;I3L1X2;I3L3W4;Q9H0P6;Q9P2A4	ABI gene family member 3
ABL1	0.544527	0.584879	0.406298	0.484601	0.251555	NaN	0.467149	0.254623	yes	A3KFJ3;P00519;Q13869;Q13870;Q16133;Q17R61;Q45F09;R4GRW0	Tyrosine-protein kinase ABL1
ABLIM1	0.75144	0.405387	0.681198	0.774051	0.581543	0.754038	0.697086	0.565286		A0A0A0MRL6;A6NI16;A6NJ06;A8MXA9;B3KVH2;F6XFR5;F8W8M4;H0Y7N6;J3QSX6;O14639;Q15039;Q5JVV1;Q5JVV2;Q5T6N2;Q5T6N3;Q5T6N5;Q68CQ9;Q9BUP1	Actin-binding LIM protein 1
ABLIM2	0.618374	NaN	NaN	0.753717	0.727151	0.593346	0.645212	NaN		A0A0A0MR40;D6RAL0;E9PF39;F5GYR0;Q08E71;Q19VH0;Q6H8Q0;Q6H8Q1;Q6NX73;Q8N3C5;Q8N9E9;Q8N9G2;Q96JL7	Actin-binding LIM protein 2
ABLIM3	0.840084	NaN	NaN	0.688052	0.733798	0.503018	0.514172	NaN		A0A0A0MRD5;A0A0C4DGA7;A8K121;D6RHE7;O94929;Q19VH3;Q658S1;Q68CI5;Q9BV32	Actin-binding LIM protein 3
ABR;ABR	0.133596	NaN	0.604968	0.688188	0.759156	0.407714	0.51962	0.347489		B3KW89;B7Z6H7;D3DTH3;D3DTH4;F5H3S2;F5H8B3;Q12979;Q13693;Q13694;A0A0D9SGD7;B7Z683;I3L0R7;I3L1U8;I3L259;I3L2C0;I3L2L3;I3L2P5;I3L379;I3L3W0;I3L4Y1;I3NI05	Active breakpoint cluster region-related protein
ABRACL	0.647387	0.734265	0.594293	0.602808	0.561304	0.59754	0.672935	0.384138		Q5SZC8;Q5SZC9;Q9P0A1;Q9P1F3	Costars family protein ABRACL
ABT1	0.357884	NaN	0.576975	NaN	0.17407	0.357347	0.441926	NaN		Q9ULW3	Activator of basal transcription 1
ACAA1	0.495931	0.174979	0.547612	0.530872	0.499018	0.557848	0.509455	0.57347		B4DVF4;C9JDE9;F2Z2Q6;F2Z3P7;G5E935;H0Y4D4;H7C131;P09110;Q96CA6	3-ketoacyl-CoA thiolase, peroxisomal
ACAA2	0.659402	0.63814	0.858795	0.754904	0.625485	0.695766	0.779864	0.562889		A0A0B4J2A4;K7EJ68;K7EJB1;K7EME0;K7ER88;P42765;Q9BUT6	3-ketoacyl-CoA thiolase, mitochondrial
ACAD10	0.238592	NaN	0.5527	0.319332	0.424764	0.577798	0.586603	NaN		D6RFF6;F8VXK4;F8W0Q4;F8W179;F8W1A9;F8W1I9;G3XAJ0;Q6JQN1;Q8N828;Q8NAP2;Q96BX5	Acyl-CoA dehydrogenase family member 10
ACAD8	0.631973	0.303248	0.510108	0.553878	0.615635	0.798397	0.607307	0.633069		B7Z5W4;E9PKP9;E9PLS3;Q6ZWP6;Q9BUS8;Q9UKU7	Isobutyryl-CoA dehydrogenase, mitochondrial
ACAD9	0.175157	0.505236	0.426359	0.493111	0.626071	0.44854	0.672869	0.507559		A0A087WTX1;D3DNB8;D6R9Z3;D6RCD8;D6RDK9;D6RGK6;D6RJA8;H0Y8Z9;Q8WXX3;Q9H845	Acyl-CoA dehydrogenase family member 9, mitochondrial
ACADM	0.625591	0.432536	0.645311	0.447965	0.629585	0.575042	0.543247	0.427455		B7Z9I1;E9PIX8;E9PJM9;E9PLN7;E9PQA8;E9PRX4;H0YDT5;P11310;Q5T4U4;Q5T4U5;Q9NYF1	Medium-chain specific acyl-CoA dehydrogenase, mitochondrial
ACADS	0.664941	0.550707	0.630666	0.540816	0.400436	0.557457	0.487791	0.453684		E9PE82;P16219;P78331	Short-chain specific acyl-CoA dehydrogenase, mitochondrial
ACADSB	0.864637	0.311652	0.42727	0.654224	0.712402	0.817605	0.795231	0.699481		B4DQ51;P45954;Q5SQN6;Q96CX7	Short/branched chain specific acyl-CoA dehydrogenase, mitochondrial
ACADVL	0.357336	0.495517	0.49146	0.60752	0.597238	0.729916	0.608531	0.602355		B4DEB6;F5H2A9;G3V1M7;J3KS89;J3KSR4;J3QKU9;J3QRJ8;J9JID6;K7EJW8;K7EMF8;K7EQP4;O76056;P49748;Q8WUL0	Very long-chain specific acyl-CoA dehydrogenase, mitochondrial
ACAP2	0.42973	0.601749	0.577911	0.597056	0.884752	0.736223	0.89471	0.46052		A0A087X1H5;A8K2V4;C9J8L1;F8WAU0;H7C3K3;H7C3Q8;Q15057;Q8N5Z8;Q9UQR3	Arf-GAP with coiled-coil, ANK repeat and PH domain-containing protein 2
ACAT1	0.648934	0.3983	0.541472	0.437353	0.602762	0.7275	0.67626	NaN		B2R6H1;E9PKF3;E9PRQ6;G3XAB4;H0YEL7;P24752;Q96FG8	Acetyl-CoA acetyltransferase, mitochondrial
ACBD3	0.254136	0.451822	0.635385	0.437155	0.366252	0.550799	0.42736	0.524254		B2RB29;Q5VTJ0;Q6P9F1;Q8IZC5;Q8N4D6;Q9H3P7;Q9H6U3	Golgi resident protein GCP60
ACE	0.584092	0.598873	0.66989	0.688386	0.690656	0.665217	0.592167	0.453859		A0A0A0MSN4;B0LPF0;B4DXI3;E7EU16;J3KRH5;J3KRQ0;J3KS28;J3KSQ5;J3KTB8;J3KTH9;J3QKZ3;J3QLR4;J3QRX8;J3QSC7;P12821;P22966;Q53YX9;Q59GY8;Q7M4L4	Angiotensin-converting enzyme;Angiotensin-converting enzyme, soluble form
ACIN1	0.397908	NaN	0.46049	0.477081	0.39955	0.346627	0.460897	0.0143617		A0A087WYN3;A0A087X0D2;B2RTT4;D3DS45;E7EQT4;G3V3B0;G3V3T3;O75158;Q9UG91;Q9UKV1;Q9UKV2;Q9UKV3;S4R3H4	Apoptotic chromatin condensation inducer in the nucleus
ACLY	0.543026	0.550878	0.753042	0.403179	0.764461	0.705889	0.814256	0.526376	yes	B4DIM0;B4E3P0;K7EIE7;K7ESG8;P53396;Q13037;Q9BRL0	ATP-citrate synthase
ACLY	0.250882	0.550878	0.753042	0.403179	0.764461	0.705889	0.814256	0.526376	yes	B4DIM0;B4E3P0;K7EIE7;K7ESG8;P53396;Q13037;Q9BRL0	ATP-citrate synthase
ACO2	0.428863	0.565169	0.376405	0.659258	0.504949	0.552681	0.682468	0.485051		A2A274;O75809;Q5JZ41;Q6FHX0;Q8TAQ6;Q99798	Aconitate hydratase, mitochondrial
ACOT1	0.72836	NaN	NaN	0.511622	NaN	0.707188	0.55326	0.556473		A1L173;G3V4F2;Q3I5F9;Q86TX2	Acyl-coenzyme A thioesterase 1
ACOT4	0.294127	0.419065	NaN	NaN	NaN	NaN	NaN	NaN		Q17RF4;Q5BKT6;Q86TX0;Q86TX1;Q8N9L9;Q96N88	Acyl-coenzyme A thioesterase 4
ACOT7	0.738945	NaN	0.903809	0.569178	0.874895	0.828803	0.835663	0.657709		A8K0K7;A8K232;A8K6B8;A8K837;B3KQ12;K7EKP8;O00154;O43703;Q53Y78;Q5JYL2;Q5JYL3;Q5JYL4;Q5JYL5;Q5JYL6;Q5TGR4;Q9UJM9;Q9Y539;Q9Y540	Cytosolic acyl coenzyme A thioester hydrolase
ACOX1	0.372398	0.145053	0.458914	0.430575	0.493836	0.31797	0.498358	0.451443		A8K6X8;A8KAA0;B4DK61;F5GYQ8;I3L0T4;I3L2U4;I3L4S5;K7ELT1;K7ENF1;K7ESC7;Q12863;Q15067;Q15068;Q15101;Q16131;Q7Z3W5;Q9UD31	Peroxisomal acyl-coenzyme A oxidase 1
ACOX3	0.71281	0.422293	0.758134	0.187879	0.67856	0.552547	0.64318	0.339472		D6RJ89;O15254;Q96AJ8	Peroxisomal acyl-coenzyme A oxidase 3
ACP1	0.284299	0.289922	0.167437	0.259975	0.323649	0.270798	0.391695	0.50807		A8K1L9;B5MCC7;D3YTI2;F2Z2Q9;F2Z2R9;G5E9R5;P24666;P24667;Q16035;Q16036;Q16725;Q3KQX8;Q53RU0	Low molecular weight phosphotyrosine protein phosphatase
ACP1	0.123233	0.289922	0.167437	0.259975	0.323649	0.270798	0.391695	0.50807		A8K1L9;B5MCC7;D3YTI2;F2Z2Q9;F2Z2R9;G5E9R5;P24666;P24667;Q16035;Q16036;Q16725;Q3KQX8;Q53RU0	Low molecular weight phosphotyrosine protein phosphatase
ACP2	0.612248	0.523044	0.613419	0.559456	0.680938	0.577308	0.744645	0.474374		B7Z6U3;B7Z7D2;E9PCI1;E9PHY0;E9PKW9;E9PP23;E9PQW9;E9PQY3;P11117;Q561W5;Q9BTU7	Lysosomal acid phosphatase
ACP6	0.711501	0.323671	0.699473	0.595659	0.325793	0.744914	0.646489	0.490896		A0A087WW36;A0A087WWB7;A0A087WYU6;A0A0A0MS36;Q59G61;Q5T490;Q6IAQ3;Q7LG81;Q9NPH0;Q9UIG6;V9GZ71;X5D289	Lysophosphatidic acid phosphatase type 6
ACSF3	0.357431	0.603489	0.49773	0.305121	0.618486	0.520916	0.525289	0.351705		A8K4J8;C9JQL6;F5GX20;F5H2G6;F5H362;F5H3B2;F5H5A1;F5H755;H0YGC7;H0YGJ0;H0YH37;H3BTS0;Q4G176;Q6INA0;Q8N2F7	Acyl-CoA synthetase family member 3, mitochondrial
ACSL1	0.810291	0.450903	0.792779	0.809487	0.729484	0.659637	0.749788	0.812943		B7Z3Z9;B7Z452;D3DP57;D6RER0;D6RG07;E7EPM6;E7EQJ5;H0Y9U7;H0Y9Z9;P33121;P41215;Q8N8V7;Q8TA99	Long-chain-fatty-acid--CoA ligase 1
ACSL3	0.566342	0.449577	0.489909	0.809883	0.715864	0.675531	0.692295	0.613957		C9JC11;F5GWH2;F5H062;H7BYZ7;O95573;Q60I92;Q8IUM9	Long-chain-fatty-acid--CoA ligase 3
ACSL4	0.727525	0.693105	0.858678	0.78684	0.775039	0.824748	0.722094	0.481802		A0A0C4DGB7;D3DUY2;D6RD96;D6RDA8;D6RF95;D6RFW9;H0Y9A0;O60488;O60848;O60849;Q5JWV8	Long-chain-fatty-acid--CoA ligase 4
ACSS1	0.650084	0.452805	0.865288	0.801793	0.85541	0.83431	0.89526	0.462955		B3KXL2;B4DJZ3;D3DW48;F5H6F4;F8W7Y1;Q5TF42;Q5TF43;Q8IV99;Q8N234;Q96JI1;Q96JX6;Q9NU28;Q9NUB1	Acetyl-coenzyme A synthetase 2-like, mitochondrial
ACSS2	0.645206	0.649717	0.800104	0.73666	0.777929	0.89578	0.710042	0.56472		A6NE90;B4DEH9;C9IYL0;C9J7L5;C9JXD9;C9JY31;F8WBQ7;F8WC73;F8WCJ4;F8WDJ9;Q5QPH2;Q5QPH3;Q8N238;Q96EL0;Q9NQP7;Q9NR19;Q9UJ15	Acetyl-coenzyme A synthetase, cytoplasmic
ACSS3	0.899934	0.399013	0.911907	0.876673	0.673264	0.775263	0.75478	0.805292		A0A0B4J1R2;F8VZB4;H0YII9;Q8NC66;Q9H6R3	Acyl-CoA synthetase short-chain family member 3, mitochondrial
ACTB	0.572713	0.226418	0.180131	0.499394	0.015569	0.486148	0.652291	0.391321		C9JTX5;C9JUM1;C9JZR7;E7EVS6;G5E9R0;P02570;P60709;P70514;P99021;Q11211;Q64316;Q75MN2;Q96B34;Q96HG5	Actin, cytoplasmic 1;Actin, cytoplasmic 1, N-terminally processed
ACTG1	-0.0258706	0.107914	0.277841	0.320421	-0.0503957	0.0240427	0.351758	0.213374		A8K7C2;I3L1U9;I3L3I0;I3L3R2;I3L4N8;J3KT65;K7EM38;P02571;P14104;P63261;P99022;Q5U032;Q96E67	Actin, cytoplasmic 2;Actin, cytoplasmic 2, N-terminally processed
ACTG2	0.303783	NaN	0.754766	NaN	NaN	NaN	0.679109	0.72127		B2R7E7;B4E315;B8ZZJ2;C9JFL5;D6W5H8;E9PG30;F8WB63;F8WCH0;P12718;P63267;Q504R1;Q6FI22	Actin, gamma-enteric smooth muscle
ACTL6A	0.42153	0.345491	0.264408	0.440903	0.708463	NaN	0.844105	0.21653		B3KMN1;C9JQT2;D3DNR9;H7C5S0;O96019;Q8TAE5;Q9BVS8;Q9H0W6	Actin-like protein 6A
ACTN1	0.575733	0.323878	0.696546	0.798751	0.825746	0.487361	0.805748	0.39916		B3V8S3;B4DHH3;B7TY16;G3V2E8;G3V2N5;G3V2W4;G3V2X9;G3V380;G3V5M4;H0YJ11;H0YJW3;H7C5W8;H9KV75;P12814;Q1HE25;Q9BTN1	Alpha-actinin-1
ACTN4	0.26138	0.328256	0.600506	0.775077	0.53671	0.440944	0.514542	NaN		A4K467;D6PXK4;F5GXS2;H7C144;K7EJH8;K7EP19;O43707;O76048	Alpha-actinin-4
ACTN4	0.394411	0.328256	0.600506	0.775077	0.53671	0.440944	0.514542	NaN		A4K467;D6PXK4;F5GXS2;H7C144;K7EJH8;K7EP19;O43707;O76048	Alpha-actinin-4
ACTR1A	0.215593	0.533548	0.560471	0.726555	0.603659	0.534619	0.59902	0.546587		B2R6B0;P42024;P61163;R4GMT0	Alpha-centractin
ACTR1B	0.394061	0.568523	0.172996	0.476228	0.406858	0.502433	0.524936	0.507036		D3DVH2;P42025;Q53SK5;Q9BRB7	Beta-centractin
ACTR2	0.421813	NaN	0.261128	0.606827	0.219478	0.23493	0.0951944	0.358257		B2RCP5;D6W5F4;E9PF41;F5H6T1;O15142;P61160;Q96C82	Actin-related protein 2
ACTR3	0.399698	0.447981	0.139317	0.4541	0.2425	NaN	-0.028309	0.497917		B4DXW1;F8WDR7;F8WE84;F8WEW2;P32391;P61158;Q53QM2	Actin-related protein 3
ACTR3B	0.249814	NaN	0.609355	0.353791	0.216301	0.28586	0.315	-0.123214		A8MTG1;B4DFW4;Q7Z526;Q96BT2;Q9P1U1	Actin-related protein 3B
ACTR5	0.355978	0.274801	0.36697	0.373087	0.519912	0.336249	0.656197	0.278088		Q86WF7;Q8IUY5;Q8N724;Q9BRN0;Q9BVB7;Q9H9F9	Actin-related protein 5
ACTR6	0.118356	-0.201821	0.243135	0.179481	0.285163	0.194712	0.423162	NaN		B3KW37;B4DLG9;F8VP72;F8VRL1;F8VSD1;F8W043;F8W057;F8W0Q1;G3V1Y1;Q53GH2;Q9BY39;Q9GZN1;Q9H8H6	Actin-related protein 6
ACTR8	0.411758	0.410689	0.287615	0.430501	0.234812	0.316232	0.392949	0.431712		B3KSW7;C9J7L6;H0Y849;Q8N566;Q9H663;Q9H981	Actin-related protein 8
ADA	0.639747	0.747492	0.823739	0.854443	0.690895	0.901053	0.837959	0.753747		F5GWI4;F5GXW0;F5GYD4;P00813;Q53F92;Q6LA59	Adenosine deaminase
ADAM10	0.510048	0.179695	0.266165	0.345578	0.613639	0.45322	0.558592	0.472078		A0A087WYG1;B4DU28;B5MC71;C9J9B4;H0YK32;H0YK87;H0YNC5;H3BS53;O14672;Q10742;Q92650	Disintegrin and metalloproteinase domain-containing protein 10
ADAM15	0.34945	NaN	0.507365	0.455807	0.74724	0.620089	0.714367	NaN		B3KQU5;B4DLB5;B4DMH8;E9PN65;Q13444;Q13493;Q53XQ0;Q5SR68;Q5SR69;Q6R267;Q71S61;Q71S62;Q71S63;Q71S64;Q71S65;Q71S66;Q71S67;Q71S68;Q71S69;Q96C78;U3KQL5	Disintegrin and metalloproteinase domain-containing protein 15
ADAM9	0.643475	0.498492	0.564297	0.670019	0.78215	0.755505	0.866501	0.517278		A0AVL1;B7ZLN7;C9J643;C9J6H5;C9JPM3;F8WC54;Q10718;Q13443;Q8NFM6	Disintegrin and metalloproteinase domain-containing protein 9
ADAMTS12	0.763189	NaN	NaN	NaN	NaN	NaN	0.862843	NaN		A2RRN9;A5D6V6;D6REX0;P58397;Q6UWL3	A disintegrin and metalloproteinase with thrombospondin motifs 12
ADAMTS15	0.804131	NaN	NaN	NaN	NaN	NaN	NaN	NaN		Q32MI6;Q8TE58	A disintegrin and metalloproteinase with thrombospondin motifs 15
ADAMTS2	0.704275	NaN	NaN	NaN	NaN	0.637563	NaN	NaN		O95450	A disintegrin and metalloproteinase with thrombospondin motifs 2
ADAMTSL2	0.506439	0.490945	NaN	NaN	NaN	0.746176	0.426516	NaN		B1B0D4;B1B0D5;O60345;Q86TH1	ADAMTS-like protein 2
ADAP1	0.224304	0.605076	0.644504	0.839691	0.485114	0.65446	0.776168	0.554884		A0A087WTN6;A4D2Q2;B3KRZ4;B4DVA6;C9JN36;F6XZ68;H0Y7Q1;H7BZT6;H7C264;H7C2Q4;H7C324;H7C4B3;O75689	Arf-GAP with dual PH domain-containing protein 1
ADARB1	0.556278	NaN	0.542935	0.439765	NaN	0.507654	0.561087	0.561346		A0A0A0MSG8;A6NFK8;A6NJ84;C3TTQ1;C3TTQ2;C9JUP4;G5E9B4;O00395;O00465;O00691;O00692;P78555;P78563;Q4AE77;Q4AE79;Q6P0M9;Q8NFA1;Q8NFD1;Q8TCX7	Double-stranded RNA-specific editase 1
ADAT1	0.3366	NaN	NaN	NaN	NaN	0.405	NaN	NaN		H3BNT8;H3BP18;H3BP27;H3BSM1;H3BU72;H3BV89;Q9BUB4;Q9NVB7;Q9UNG3	tRNA-specific adenosine deaminase 1
ADAT3	0.0266637	NaN	0.273374	NaN	NaN	NaN	NaN	NaN		C9JFC1;D6W601;Q96EY9	Probable inactive tRNA-specific adenosine deaminase-like protein 3
ADD1	0.131624	NaN	0.371123	0.358578	0.25501	0.254323	0.163873	NaN		A0A0A0MSR2;A2A3N8;A2A3P0;B4DI79;D3DVR3;D3DVR4;D3DVR5;D6RAH3;D6RF25;D6RJE2;E7ENY0;E7EV99;H0Y9H2;H0YFD8;H0YG19;P35611;Q13734;Q14729;Q16156;Q86XM2;Q9UJB6	Alpha-adducin
ADD2	0.487465	NaN	0.488775	0.492938	0.519148	0.204121	0.646449	0.651506		A8K4P2;B4DM17;C9J080;C9J299;C9JJK3;C9JTM0;D6W5G7;D6W5G8;P35612;Q13482;Q16412;Q59G82;Q5U5P4;Q6P0P2;Q6PGQ4;Q7Z688;Q7Z689;Q7Z690;Q7Z691	Beta-adducin
ADH5	0.43239	0.635056	0.679477	0.286518	0.592913	0.657255	0.731756	0.596108		D6R9G2;D6RAY0;D6RD54;D6RFE4;H0YAG8;P11766;Q6FHR2	Alcohol dehydrogenase class-3
ADI1	0.570834	0.497798	0.169333	0.657563	0.655779	0.332314	0.599307	NaN		D6W4Y3;H7C382;Q53HW3;Q53QD3;Q57YV7;Q68CK2;Q6ZSF7;Q7Z512;Q96P85;Q9BV57;Q9NV57	1,2-dihydroxy-3-keto-5-methylthiopentene dioxygenase
ADIPOR1	0.397643	NaN	NaN	NaN	NaN	NaN	NaN	NaN		B3KMB0;C9J0W7;C9JNM5;F8W782;Q53HS7;Q53YY6;Q96A54;Q9Y360	Adiponectin receptor protein 1
ADIRF	0.814289	0.932097	0.813017	0.858268	0.791418	0.671575	0.638096	NaN		Q15847;Q5TBU2	Adipogenesis regulatory factor
ADK	0.460797	0.666226	0.674227	0.705751	0.817063	0.870469	0.723883	0.473515		B7Z783;B7Z800;O00741;O00742;P55263;Q16710;Q5JQ10;Q5JQ11;Q9BTN2	Adenosine kinase
ADNP	0.431685	0.430832	0.641826	0.704428	0.595424	0.669932	0.688618	0.496001		E1P5Y2;E9PQK8;O94881;Q5BKU2;Q9H2P0;Q9UG34	Activity-dependent neuroprotector homeobox protein
ADO	0.425204	0.36722	0.528315	0.821917	0.553634	0.525295	0.634334	0.324888		B1AL29;Q96SZ5	2-aminoethanethiol dioxygenase
ADPGK	0.483156	0.523513	0.355141	0.64376	0.596018	0.647843	0.674485	0.48577		H3BN66;H3BRS6;H3BTH4;H3BU35;H3BUC3;Q49AU7;Q8NBI1;Q8WZ90;Q96NF8;Q9BRR6;Q9H0A7	ADP-dependent glucokinase
ADPRHL2	0.402719	0.643694	0.194097	0.492146	0.440712	0.542122	0.613213	0.361371		Q53G94;Q6IAB8;Q9BY47;Q9NX46	Poly(ADP-ribose) glycohydrolase ARH3
ADSL	0.583361	0.40582	0.631145	0.465368	0.596014	0.766869	0.749166	NaN		A0A096LNT0;A0A096LNY4;A0A096LNY5;A0A096LNY6;A0A096LP72;A0A096LP76;A0A096LP92;A0A096LPA2;A0A0A6YY92;B0QY76;B4DEP1;O75495;P30566;Q5TI34	Adenylosuccinate lyase
ADSS	0.651258	0.609684	0.693607	0.719011	0.792158	0.67234	0.675679	0.474842		B1AQM5;P30520;Q96EG7	Adenylosuccinate synthetase isozyme 2
AEBP1	0.711937	0.55489	0.745572	0.410105	0.805409	0.623713	0.705022	NaN		C9JLQ8;H7C0W8;H7C1J5;H7C391;H7C3D7;H7C4B5;Q14113;Q59ER7;Q6ZSC7;Q7KZ79;Q8IUX7	Adipocyte enhancer-binding protein 1
AES	0.282545	0.316061	0.607424	0.655807	0.368189	0.478758	NaN	0.308187		B2RBL0;K7ELE3;K7ELQ8;K7EQH5;Q08117;Q12808;Q14CJ1;Q96TG9;Q9UDY9	Amino-terminal enhancer of split
AFAP1	0.558306	0.67536	0.634644	0.681905	0.777737	0.269562	0.758276	0.626517		A0A087X177;A8K442;B4DMU2;E9PDT7;Q59EY5;Q8N556;Q9HBY1	Actin filament-associated protein 1
AFAP1L1	0.570583	0.798959	NaN	0.882622	NaN	0.679922	0.753837	NaN		Q08AN4;Q08AN5;Q8IW82;Q8N8Z5;Q8N9Q4;Q8TED9	Actin filament-associated protein 1-like 1
AFF3	0.755993	NaN	NaN	NaN	NaN	NaN	NaN	NaN		B7ZM46;B9EGL9;C9J622;C9J847;C9JC67;C9JIB1;C9JMS1;C9JUC4;C9JUY1;C9JZ66;D3DVI6;H7C3W3;H7C4C2;P51826;Q53RD6;Q53S47;Q53SI6;Q53TB9;Q59F27;Q8IWJ5	AF4/FMR2 family member 3
AFG3L2	0.459668	0.55847	0.322102	0.393655	0.662507	0.633578	0.835979	0.744147		K7EP56;Q6P1L0;Q9Y4W6	AFG3-like protein 2
AFTPH	0.610137	0.81719	0.490611	0.40564	0.495706	NaN	0.628328	0.512043		A0A0A0MSN6;B8ZZI9;D6W5E9;Q6ULP2;Q6ZM66;Q86VW3;Q8TCF3;Q9H7E3;Q9HAB9;Q9NXS4	Aftiphilin
AGA	0.531262	0.50328	0.496026	0.679431	0.588783	0.732137	0.420485	NaN		B2R7H2;D3DP47;H0Y8L9;H0Y9C7;P20933;Q4W5Q2;Q6FHN6;Q9UCK6;Q9UCK7;Q9UCK8	Glycosylasparaginase alpha chain;Glycosylasparaginase beta chain;N(4)-(beta-N-acetylglucosaminyl)-L-asparaginase
AGAP1	0.426874	0.585465	0.466706	0.759815	0.272805	0.608382	0.600166	0.439079		A0A087X044;A0A087X1U1;B2RTX7;C9J8Z2;E7EUN2;F5GXM9;H7C0A7;H7C211;Q541S5;Q6P9D7;Q9NV93;Q9UPQ3	Arf-GAP with GTPase, ANK repeat and PH domain-containing protein 1
AGAP3	0.350224	0.608719	0.403055	0.438355	0.474238	0.569921	0.406748	0.596435		B3KNZ8;C9J975;E7ESL9;E9PAL8;H0Y873;H7C4F1;H7C4U6;H7C5G0;Q59EN0;Q96P47;Q96RK3	Arf-GAP with GTPase, ANK repeat and PH domain-containing protein 3
AGFG1	0.622036	0.606798	0.415284	0.391144	0.686771	0.662468	0.747521	NaN		B3KUL1;B8ZZY2;C9J2I0;E9PHX7;H7C0S7;P52594;Q15277;Q4VAS0;Q4VAS1;Q4VAS3;Q53QT8;Q53R11	Arf-GAP domain and FG repeat-containing protein 1
AGFG2	0.622452	0.610856	0.668654	0.701385	0.775682	0.756256	0.781072	0.406972		A0A0C4DG34;H7BZA5;O75429;O95081;Q96AB9;Q96GL4	Arf-GAP domain and FG repeat-containing protein 2
AGGF1	0.472853	NaN	0.193603	0.258343	NaN	NaN	0.59285	NaN		H0Y8F8;O00581;Q53YS3;Q8N302;Q9BU84;Q9NW66	Angiogenic factor with G patch and FHA domains 1
AGL	0.702169	0.518716	0.422468	0.719555	0.631945	0.627311	0.737	0.44537		A6NCX7;A6NEK2;D3DT51;P35573;P78354;P78544;Q59H92;Q6AZ90;Q9UF08	4-alpha-glucanotransferase;Amylo-alpha-1,6-glucosidase;Glycogen debranching enzyme
AGO1	0.0877632	0.191236	-0.134109	0.649759	0.28647	0.48473	0.0408939	0.160501		Q5TA57;Q5TA58;Q6P4S0;Q9UL18	Protein argonaute;Protein argonaute-1
AGO2	0.509479	0.269202	0.0414686	0.314409	0.376304	0.586625	0.506575	0.421003		E5RGG9;E5RJY2;Q8TCZ5;Q8WV58;Q96ID1;Q9UKV8	Protein argonaute-2
AGO3	0.115746	0.18093	0.179226	0.542659	0.458973	0.545086	0.362553	0.0811158		B1ALI0;Q5TA55;Q5TA56;Q9H1U6;Q9H9G7	Protein argonaute-3
AGPAT5	0.477128	0.343868	0.273121	0.391095	0.638307	0.636346	0.478484	0.659799		E5RH21;H0YAW1;H0YC22;Q8IZ47;Q9BQG4;Q9NUQ2	1-acyl-sn-glycerol-3-phosphate acyltransferase epsilon
AGPS	0.621692	0.290048	0.442307	0.296673	0.681768	0.614201	0.52346	0.353076		A5D8U9;B8ZZ81;O00116;Q2TU35	Alkyldihydroxyacetonephosphate synthase, peroxisomal
AGRN	0.274631	0.127273	0.258518	0.0935807	0.514756	0.129929	0.450313	0.441626		A0A087X208;H0Y5U1;O00468;Q5SVA1;Q5SVA2;Q60FE1;Q7KYS8;Q8N4J5;Q96IC1;Q9BTD4	Agrin;Agrin C-terminal 110 kDa subunit;Agrin C-terminal 22 kDa fragment;Agrin C-terminal 90 kDa fragment;Agrin N-terminal 110 kDa subunit
AGTPBP1	0.518315	NaN	0.481668	0.799753	0.511897	0.571405	0.505099	NaN		B4DIT6;B4DRZ8;J3KNS1;Q5VV80;Q63HM7;Q658P5;Q6P9D6;Q9H8U6;Q9H9W8;Q9NVK1;Q9UPW5	Cytosolic carboxypeptidase 1
AHCTF1	0.257593	0.177125	0.450168	0.315065	0.615756	NaN	0.510692	0.143784		A6NGM0;A8MSG9;A8MZ86;C9J5C5;H7C4S1;Q7Z4E3;Q8IZA4;Q8WYP5;Q96EH9;Q9Y4Q6	Protein ELYS
AHCY	0.584456	NaN	0.522185	0.587854	0.787555	0.680276	0.879943	0.652986		A8K307;B3KUN3;E1P5P2;F5H737;P23526;Q96A36	Adenosylhomocysteinase
AHCYL1	0.749978	0.51446	0.668252	0.765096	0.24876	0.803395	0.506893	0.0627442		B4E168;O43865;Q2TAJ6;Q502W8;Q5VSM0;Q6P171;Q96PK4;Q9UG84	Putative adenosylhomocysteinase 2
AHCYL2	0.5259	NaN	0.762375	0.799926	0.823853	0.852433	0.773843	0.0333585		B4DIZ5;C9JZV7;C9K0S0;D9N155;H0Y8B3;O94917;Q96HN2	Adenosylhomocysteinase;Putative adenosylhomocysteinase 3
AHDC1	0.594172	0.300715	0.428311	0.472542	0.434379	0.583182	0.642878	0.255798		Q5TGY3;Q5TGY4;Q6PJK1;Q6ZUQ6;Q99769;Q9NUF5	AT-hook DNA-binding motif-containing protein 1
AHNAK2	0.70295	0.80105	0.80505	0.755238	0.81617	0.891091	0.905942	0.670269		Q5BKX7;Q7Z343;Q7Z358;Q7Z394;Q7Z3G0;Q86WQ6;Q8IVF2;Q8IYY1;Q8N3G4;Q96EX9	Protein AHNAK2
AHR	0.629918	0.846349	0.860519	0.900445	0.762721	0.813644	0.800563	0.38567		A4D130;P35869;Q13728;Q13803;Q13804	Aryl hydrocarbon receptor
AHSA1	0.734534	0.62668	0.779357	0.522239	0.741377	0.864858	0.860804	0.731871		B2R9L2;B4DUR9;G3V3W9;G3V438;H0YJ63;H0YJG7;H0YJU2;O95433;Q96IL6;Q9P060	Activator of 90 kDa heat shock protein ATPase homolog 1
AIDA	0.358092	0.17204	0.543765	0.350352	0.450594	0.614465	0.599228	0.353142		A8K1F0;Q49A81;Q5JRA4;Q658P1;Q96BJ3;Q9H9E8	Axin interactor, dorsalization-associated protein
AIF1;AIF1	0.65313	0.785434	0.907052	0.919703	0.833271	0.86917	0.883604	NaN		A8K406;O43904;P55008;Q9UIV4;Q9UKS9;Q5STX8	Allograft inflammatory factor 1
AIF1L	0.876054	0.618935	0.876911	0.919654	0.900364	0.901395	0.884535	0.729405		A6PVM9;B2RBC4;H7C605;Q5JUP1;Q5JUP3;Q6ZR40;Q8NAX7;Q8WU47;Q9BQI0;Q9H9G0	Allograft inflammatory factor 1-like
AIFM1	0.576758	0.575791	0.687794	0.568881	0.252549	0.7501	0.528137	0.675051		A4QPB4;B1ALN1;B2RB08;D3DTE9;E9PMA0;E9PMQ8;E9PRR0;O95831;Q1L6K4;Q1L6K6;Q2QKE4;Q5JUZ7;Q6I9X6;Q9Y3I3;Q9Y3I4	Apoptosis-inducing factor 1, mitochondrial
AIM1	0.803378	NaN	NaN	NaN	NaN	NaN	NaN	NaN		B4DU04;O00296;Q5VWJ2;Q96QW7;Q9Y4K1	Absent in melanoma 1 protein
AIP	0.521283	0.469459	0.354287	0.347829	0.74813	0.453194	0.640746	0.521141		A0SZW3;A0SZW4;A0SZW5;A0SZW6;E9PMH2;O00170;Q2M3Q2;Q99606;V9GYQ3	AH receptor-interacting protein
AK2	0.330602	0.224038	0.480303	0.440952	0.391387	0.659798	0.321673	0.36224		A8K6L1;B4DHH7;B4DL64;F8VPP1;F8VY04;F8VZG5;F8W1A4;G3V213;P54819;Q16856;Q5EB54;Q5TIF7;Q8TCY2;Q8TCY3	Adenylate kinase 2, mitochondrial;Adenylate kinase 2, mitochondrial, N-terminally processed
AK3	0.414876	0.443816	0.522428	0.510068	0.690881	0.650769	0.505264	0.700939		B4DP58;D3DRI1;E7ET30;Q5VYW6;Q9H576;Q9HC01;Q9NPB4;Q9UIJ7	GTP:AMP phosphotransferase AK3, mitochondrial
AK4	0.854782	0.505002	0.851085	0.700631	0.841616	0.889881	0.691684	0.673534		B2R927;D3DQ62;D3DQ64;P27144;Q6IBH4;Q6NXQ5;Q8IUU9	Adenylate kinase 4, mitochondrial
AK6;TAF9	0.188325	0.425061	0.500645	NaN	0.339006	0.237112	0.272486	NaN		A0A0A6YY93;D6RGK3;D6RHW1;D6RIE8;D6RIV9;D6RIY1
AKAP1	0.702902	0.712571	0.770494	0.726073	0.833491	0.820562	0.873036	0.65168		A8K8Q1;D3DTZ0;I3L0K6;I3L0V5;I3L0W0;I3L2A2;I3L2N7;I3L364;I3L3K1;I3L3L9;I3L3V6;I3NI36;Q13320;Q92667;Q9BW14	A-kinase anchor protein 1, mitochondrial
AKAP10	0.623745	0.335807	0.444244	0.0424861	0.574281	0.727081	0.633523	0.397199		B2R650;E7EMD6;I3L177;I3L479;I3NI04;J3QL61;J3QR74;J3QRM7;K7EM25;O43572;Q96AJ7	A-kinase anchor protein 10, mitochondrial
AKAP11	0.26787	0.24016	0.249311	0.0888312	0.248781	0.236896	0.530978	NaN		O75124;Q9NUK7;Q9UKA4	A-kinase anchor protein 11
AKAP12	0.862937	0.829218	0.580507	0.715325	0.666851	0.696621	0.648281	0.708971		O00310;O00498;Q02952;Q4LE68;Q5SZ80;Q5TGN1;Q68D82;Q99970	A-kinase anchor protein 12
AKAP13	0.631391	0.39445	0.719948	0.784564	0.674412	0.693736	0.817352	0.4152		A0A087WTD7;A0A087WX73;A0A087WY36;A0A087WYS7;A0A087X047;A8MYJ1;H0YK18;H0YK84;H0YLH1;H0YMI5;H0YMW2;Q12802;Q14572;Q59FP6;Q86W90;Q8WXQ6;Q96JP6;Q96P79;Q9Y5T0;Q9Y5T6	A-kinase anchor protein 13
AKAP17A	0.308475	0.534666	0.282685	0.199753	0.450602	0.458142	0.465786	NaN		Q02040;Q02832;Q2TB98;Q5JQ74;Q5JQ76;Q8N6U9;X6RAJ1	A-kinase anchor protein 17A
AKAP5	0.718189	NaN	NaN	0.706395	NaN	NaN	NaN	NaN		A2RRB8;P24588	A-kinase anchor protein 5
AKAP8	0.242783	0.45872	0.433286	0.472418	0.623997	0.499908	0.785465	NaN		M0QX51;M0QYL4;O43823	A-kinase anchor protein 8
AKAP8L	0.272344	0.238356	0.464352	0.303958	0.506694	0.59037	0.561597	NaN		B4DJ74;B5BU90;M0QYT7;M0R008;M0R010;M0R1L5;M0R1Y5;O94792;Q96J58;Q9NRQ0;Q9UGM0;Q9ULX6;V9GZ50	A-kinase anchor protein 8-like
AKAP9	0.539992	NaN	0.580666	0.554978	0.736073	0.538879	0.488754	0.15913		A0A087WX84;A0A0A0MRE9;A0A0A0MRF6;A4D1F0;A4D1F2;A4D1F4;H0Y6Q0;H7BYL6;H7BZV6;O14869;O43355;O94895;Q6PJH3;Q75N20;Q99996;Q9UQH3;Q9UQQ4;Q9Y6B8;Q9Y6Y2	A-kinase anchor protein 9
AKNA	0.278104	NaN	0.458575	NaN	0.277637	0.400321	0.648404	NaN		Q05BK5;Q5T535;Q5T536;Q5T537;Q64FX6;Q64FX7;Q64FX8;Q64FY2;Q6ZMK0;Q6ZNL2;Q6ZTX0;Q7Z591;Q8TET1;Q8TF33;Q96RR9;Q9H7P7	AT-hook-containing transcription factor
AKR1A1	0.414998	0.680617	0.361637	0.500693	0.460369	0.604905	0.619547	0.362435		A8KAL8;D3DQ04;P14550;Q5T621;Q6IAZ4;V9GYG2;V9GYP9	Alcohol dehydrogenase [NADP(+)]
AKR1B1	0.572774	0.894417	0.700461	0.626592	0.645012	0.798508	0.825719	0.69885	yes	B2R8N3;E9PCX2;E9PEF9;P15121;Q5U031;Q6FGA4;Q6ICP2;Q9BS21;Q9UCI9	Aldose reductase
AKR1C1	0.767643	0.72358	NaN	NaN	0.7831	0.727656	0.907285	NaN		A0A0A0MT30;A6NHU4;H0Y804;P52896;Q04828;Q5SR15;Q7M4N2;Q9UCX2	Aldo-keto reductase family 1 member C1
AKR1C3	0.803431	0.83406	0.917411	0.862325	0.737394	0.905011	0.873084	NaN		A0A0A0MSS8;A8K2V0;B4DL37;P42330;Q5T2L1;Q96DJ1;Q96KI8;Q99530;Q9UCX1;Q9UII3;Q9UKL9;S4R3D5;S4R3Z2	Aldo-keto reductase family 1 member C3
AKR1E2	0.0481395	NaN	NaN	NaN	NaN	NaN	0.225499	NaN		E9PK93;G3V1C1;H0YCI2;H0YDE8;Q86Z16;Q86Z17;Q86Z18;Q96JD6;Q9BU71	1,5-anhydro-D-fructose reductase
AKR7A2	0.486268	0.796849	0.557034	0.546691	0.400048	0.61528	0.681833	NaN		H3BLU7;H7C4Q7;H7C5H7;O43488;O75749;Q5TG63	Aflatoxin B1 aldehyde reductase member 2
AKR7A3	0.675171	0.660609	NaN	0.210637	NaN	0.795821	NaN	NaN		O95154;Q86SR4;Q8IVN6;Q8N5V6;Q8TAX1;Q9NUC3	Aflatoxin B1 aldehyde reductase member 3
AKT1	0.611538	0.66143	0.157987	0.713779	0.427663	0.534615	0.615977	0.577671		A0A087WY56;B2RAM5;B7Z5R1;G3V2I6;G3V3K5;G3V3X1;G3V4I6;P31749;Q9BWB6	RAC-alpha serine/threonine-protein kinase
AKT2	0.482362	0.29791	0.325149	0.630625	0.463493	0.476041	0.628775	0.287944		A0A0A0MRF1;A0A0A6YYS2;A8MX96;B2RBD8;C9J258;C9JC83;C9JHS6;C9JIF6;C9JIJ1;E7EVP8;F6YBB4;J3KRI8;J3KSY8;J3KT31;J3KTC6;J3KTP4;J3QKW1;J3QL45;J3QLS6;J3QQM6;M0QZK3;M0QZW8;M0R0P9;M0R275;M0R283;P31751;Q05BV0;Q0VAN0;Q0VAN1;Q68GC0	RAC-beta serine/threonine-protein kinase
ALAD	0.598832	NaN	0.521891	0.480049	0.524156	0.429251	0.232359	0.436064		A8K375;B2R6F2;B7ZBK6;B7ZBK7;B7ZBK8;P13716;Q16870;Q16871;Q9BVQ9	Delta-aminolevulinic acid dehydratase
ALDH18A1	0.505765	0.574032	0.716341	0.366382	0.529985	0.683481	0.575169	0.371568		B2R5Q4;B7Z350;B7Z5X8;B7ZLP1;D3DR44;O95952;P54886;Q3KQU2;Q5T566;Q5T567;Q9UM72	Delta-1-pyrroline-5-carboxylate synthase;Gamma-glutamyl phosphate reductase;Glutamate 5-kinase
ALDH1A1	0.814666	0.766598	0.922168	0.844156	0.803049	0.800068	0.895234	0.718179		O00768;P00352;Q5SYQ7;Q5SYQ8;Q5SYQ9;Q5SYR1	Retinal dehydrogenase 1
ALDH1A3	0.72144	0.761008	0.82591	0.780148	0.741133	0.83268	0.833786	0.719131		H0Y2X5;H0YKF9;H0YLT1;H0YNQ3;P47895;Q6NT64	Aldehyde dehydrogenase family 1 member A3
ALDH1B1	0.524878	0.339738	0.648072	0.336401	0.615159	0.520303	0.742652	0.705206		B2R8F0;P30837;Q8WX76;Q9BV45	Aldehyde dehydrogenase X, mitochondrial
ALDH1L2	0.768251	0.718946	0.766414	0.675139	0.727217	0.820165	0.738956	0.73322		H0YHN9;Q3SY68;Q3SY69;Q68D62;Q6AI55;Q8N922	Mitochondrial 10-formyltetrahydrofolate dehydrogenase
ALDH2	0.745543	0.545739	0.714635	0.682461	0.675616	0.676532	0.627775	NaN		B4DW54;E7EUE5;F8VSB0;P05091;Q03639;Q6IB13;Q6IV71;S4R3S4	Aldehyde dehydrogenase, mitochondrial
ALDH3A2	0.806577	0.53564	0.852696	0.647372	0.811543	0.92372	0.909352	0.852505		C9JGJ2;I3L0X1;I3L1M4;I3L2W1;I3L4G6;J3KTD9;J3KTG1;J3QKK9;J3QQV9;J3QRD1;J3QS00;K7EN73;P51648;Q6I9T3;Q93011;Q96J37	Fatty aldehyde dehydrogenase
ALDH4A1	0.804513	NaN	0.767661	0.789635	0.693187	0.653744	0.832545	0.686925		A8K1Q7;B4DGE4;D2D4A3;P30038;Q16882;Q53HU4;Q5JNV6;Q5TF55;Q8IZ38;Q96IF0;Q9UDI6	Delta-1-pyrroline-5-carboxylate dehydrogenase, mitochondrial
ALDH5A1	0.793312	0.571463	0.788027	0.723117	0.710823	0.766577	0.884202	0.474451		B2RD26;C9J8Q5;G5E949;P51649;Q546H9;Q8N3W6	Succinate-semialdehyde dehydrogenase, mitochondrial
ALDH7A1	0.428599	NaN	0.622051	0.837378	0.867142	0.856892	0.894567	0.502422		B2R669;B4DIC7;B4DMA0;E7EPT3;F8VS02;F8VVF2;F8WD33;F8WDY6;H0YHM6;O14619;P49419;Q6IPU8;Q9BUL4	Alpha-aminoadipic semialdehyde dehydrogenase
ALDOA	0.427949	NaN	0.776619	0.663748	0.539005	0.821745	0.830404	NaN		B4DXI7;H3BMQ8;H3BPS8;H3BQN4;H3BR04;H3BR68;H3BU78;H3BUH7;H3BUK5;J3KPS3;P04075;Q6FH76;Q6FI10;Q96B15;Q9BWD9;Q9UCN2	Fructose-bisphosphate aldolase;Fructose-bisphosphate aldolase A
ALDOA	0.471604	NaN	0.776619	0.663748	0.539005	0.821745	0.830404	NaN		B4DXI7;H3BMQ8;H3BPS8;H3BQN4;H3BR04;H3BR68;H3BU78;H3BUH7;H3BUK5;J3KPS3;P04075;Q6FH76;Q6FI10;Q96B15;Q9BWD9;Q9UCN2	Fructose-bisphosphate aldolase;Fructose-bisphosphate aldolase A
ALG1	0.251123	0.483669	0.208213	0.53927	0.23169	0.595239	0.390409	NaN		B4DP08;K7EID2;K7EPU3;K7EQK1;Q6UVZ9;Q8N5Y4;Q9BT22;Q9P2Y2	Chitobiosyldiphosphodolichol beta-mannosyltransferase
ALG11	0.270699	0.461569	0.147324	0.555733	0.484318	0.522566	0.535482	NaN		A0A087WYL8;A5PLP3;B4DKW9;Q2TAA5;Q5TAN9;Q5TAP0;Q6DKI6;Q96FI7	GDP-Man:Man(3)GlcNAc(2)-PP-Dol alpha-1,2-mannosyltransferase
ALG13	0.400941	-0.0763384	0.355684	0.18026	0.155882	0.0210108	0.198767	0.0995091		A0A087WT15;A0A087WTT9;A0A087WVG5;A0A087WVJ9;A0A087WVS0;A0A087WX01;A0A087WX43;A0A087WZ05;A0A096LNJ4;A0A096LNJ5;A0A096LNL2;A0A096LP10;A0A096LP54;A0A096LPI3;A0A096LPK3;B1AKD6;B1AKM1;B2R5L5;B7Z6J0;B7Z804;B7Z847;B7Z9A8;B7ZAJ1;B7ZB57;D6RD27;D6RE84;Q17RC3;Q5JXY9;Q9H5U8;Q9NP73	Putative bifunctional UDP-N-acetylglucosamine transferase and deubiquitinase ALG13
ALG2	0.339031	0.743236	0.69123	0.677328	0.543759	0.690857	0.571751	0.514568		A0A0A0MTE0;A2A2Y0;Q8NBX2;Q8NC39;Q9H553	Alpha-1,3/1,6-mannosyltransferase ALG2
ALG5	0.483936	0.366977	0.172592	0.461707	0.490176	0.710488	0.646327	0.441047		B4DR37;Q5TBA6;Q9Y673	Dolichyl-phosphate beta-glucosyltransferase
ALG9	0.111536	NaN	0.4443	0.341373	0.544484	0.36667	0.424429	NaN		A0A087WTZ3;A0A087WVC0;A0A087WX16;A0A087WZY8;H0YCW6;H0YEX8;H0YF48;Q6ZMD5;Q7Z4R4;Q96GS7;Q96PB9;Q9H068;Q9H6U8	Alpha-1,2-mannosyltransferase ALG9
ALKBH3	0.507983	NaN	NaN	NaN	NaN	0.582382	NaN	NaN		A6NDJ1;E9PN35;E9PRD0;E9PRJ2;E9PSA5;H0YDH4;Q3SYI0;Q6NX57;Q96BU8;Q96Q83	Alpha-ketoglutarate-dependent dioxygenase alkB homolog 3
ALKBH5	0.468208	0.520186	0.522826	0.409821	0.431781	0.585174	0.679652	0.317841		B4DVJ4;D3DXC6;K7ER58;Q6P6C2;Q9NXD6	RNA demethylase ALKBH5
ALKBH7	0.06524	0.237437	NaN	NaN	NaN	NaN	NaN	NaN		B2R4U9;M0QZH2;M0QZI0;Q53FF3;Q9BT30	Alpha-ketoglutarate-dependent dioxygenase alkB homolog 7, mitochondrial
ALKBH8	0.637234	NaN	0.472976	0.553803	NaN	NaN	0.496899	NaN		B1Q2M0;B4DEF6;C9JQN2;Q8N989;Q96BT7	Alkylated DNA repair protein alkB homolog 8
ALMS1	0.35372	NaN	0.349276	NaN	NaN	0.243271	0.511068	NaN		A0A087WTU9;A0A087WV20;A0A087WZY3;H7C1D9;Q53S05;Q580Q8;Q86VP9;Q8TCU4;Q9Y4G4	Alstrom syndrome protein 1
ALOX15B	0.585578	NaN	NaN	NaN	0.765408	0.818837	0.687578	NaN		D3DTR2;I3L1D5;O15296;Q8IYQ2;Q8TEV3;Q8TEV4;Q8TEV5;Q8TEV6;Q9UKM4	Arachidonate 15-lipoxygenase B
ALOX5;ALOX5	0.608904	0.861326	0.845846	0.92256	0.74941	0.81316	0.788734	0.744256		B7ZLS0;E5FPY5;E5FPY7;E5FPY8;P09917;Q5JQ14;A0A087X109	Arachidonate 5-lipoxygenase
ALPL	0.576488	0.824728	0.896018	0.68188	0.737879	0.872957	0.853116	0.875448		A1A4E7;B1ANL0;B2RMP8;B7Z387;B7Z4Y6;O75090;P05186;Q2TAI7;Q59EJ7;Q5BKZ5;Q5VTG5;Q6NZI8;Q8WU32;Q9UBK0	Alkaline phosphatase, tissue-nonspecific isozyme
ALYREF	0.245472	0.208818	0.183575	0.452307	0.263437	0.292122	0.56837	0.478673		E9PB61;O43672;Q86V81	THO complex subunit 4
AMACR	0.453204	0.520781	0.554485	0.392121	0.57651	0.584412	0.666209	NaN		A5YM47;B8Y916;B8Y918;D6RB81;F8W9N1;O43673;Q3KT79;Q96GH1;Q9UHK6;Q9Y3Q1;V9GYP4;V9GYU9;V9GZ45	Alpha-methylacyl-CoA racemase
AMFR	0.320906	NaN	NaN	0.299542	NaN	0.516031	0.467281	0.330415		H3BQM3;H3BRK9;H3BSK3;R4GNG2
AMOT	0.579381	NaN	0.779138	0.904824	NaN	0.65107	0.71102	NaN		A6NP16;E7ERM3;Q4VCS5;Q504X5;Q9HD27;Q9UPT1	Angiomotin
AMOTL1	0.670973	0.654307	0.551763	0.441385	0.655685	0.65482	0.678756	NaN		F8WDH4;Q63HK7;Q8IY63;Q8NDN0;Q8TEN8;Q8WXD1;Q96CM5	Angiomotin-like protein 1
AMOTL2	0.454823	0.298235	0.499514	0.555275	0.407029	0.235173	0.729201	NaN		A8K6F1;B7Z5Q1;D6RBK2;D6RCL7;D6RF61;D6RFG0;D6RIC7;D6RJA4;E9PHW3;Q53EP1;Q96F99;Q9UKB4;Q9Y2J4	Angiomotin-like protein 2
AMPD2	0.28457	0.464446	0.561793	0.511676	0.602182	0.641882	0.650681	0.407342		B4DK50;B4DZI5;E9PIJ1;E9PJF6;E9PNG0;H0Y360;H0YCL9;H0YE32;H0YF16;Q01433;Q14856;Q14857;Q16686;Q16687;Q16688;Q16729;Q5T693;Q5T695;Q96IA1;Q9UDX8;Q9UDX9;Q9UMU4	AMP deaminase 2
ANAPC1	0.385938	0.216158	0.371199	0.343822	0.336306	NaN	0.57841	0.0198191		F8WAS1;H0Y564;Q2M3H8;Q9BSE6;Q9H1A4;Q9H8D0	Anaphase-promoting complex subunit 1
ANAPC16	0.0771427	0.472813	-0.168273	NaN	0.195299	-0.156608	0.0313718	0.0108946		A0A087WUN5;Q96DE5	Anaphase-promoting complex subunit 16
ANAPC4	-0.0644998	0.189216	0.658599	-0.00401979	0.249034	0.145125	0.13269	0.0978554		A8K8H1;D6RAP6;D6RFM7;E9PCR4;Q6PCC6;Q9NSH6;Q9UJX5	Anaphase-promoting complex subunit 4
ANAPC5	0.00304341	0.0490454	0.140013	0.149759	0.0927234	NaN	0.100432	0.282986		E9PFB2;F5GY68;F5GZ05;F5H0F9;F5H0N1;F5H3S5;H0YFB5;Q8N4H7;Q9BQD4;Q9UJX4	Anaphase-promoting complex subunit 5
ANAPC7	0.256152	0.225742	0.400677	0.278541	0.390494	NaN	0.557385	0.283726		H0YIW2;H0YIX7;Q96AC4;Q96GF4;Q9BU24;Q9NT16;Q9UJX3	Anaphase-promoting complex subunit 7
ANGEL2	0.588162	NaN	0.584364	0.426691	0.392323	0.607258	0.622062	0.499157		B7Z2U4;D3DTA3;E7ER49;Q5VTE6;Q86X13;Q8NHH3;Q96AL9	Protein angel homolog 2
ANGPTL2	0.661986	0.580723	0.71984	0.4765	0.739474	0.701618	0.724018	0.511303		Q5JT58;Q8NCH7;Q9UKU9	Angiopoietin-related protein 2
ANK3	0.155458	NaN	0.901967	0.813061	0.848781	0.879052	0.791897	0.592593		A0A087WTE8;A0A087WTF3;A0A087WTP5;A0A087WUY3;A0A087WVC2;A0A087WWI5;A0A087WX55;A0A087WY90;A0A087WZ26;A0A087WZ65;A0A087X0B4;A0A087X0L3;B1AQT1;B1AQT2;B4DIL1;D6RBY7;D6RF31;D6RFK6;D6RHY3;E9PE32;H0Y3A4;H0Y8Z4;H0Y951;H0Y9E9;H0YA66;H0YAH5;Q12955;Q13484;Q5CZH9;Q5VXD5;Q7Z3G4;Q9H0P5	Ankyrin-3
ANKFY1	0.47736	NaN	0.490661	0.632925	0.649441	0.699255	0.667788	0.410479		A8KA65;I3L1Z9;I3L3P8;K7EPT2;Q5RKV4;Q9P2R3;Q9ULG5	Rabankyrin-5
ANKHD1-EIF4EBP3	0.424838	NaN	NaN	NaN	0.448051	NaN	0.481875	NaN		H7C0V5
ANKIB1	0.320626	0.75842	0.360995	0.48705	0.562376	0.370581	0.459278	0.306734		C9JZ63;H7C0S0;H7C2L9;H7C2V2;Q6GMS4;Q6P3S9;Q9NTD7;Q9NW49;Q9P2G1	Ankyrin repeat and IBR domain-containing protein 1
ANKLE2	0.403789	0.526155	0.561021	0.382325	0.761678	0.713401	0.622786	0.523057		A8KAG3;B3KN97;B3KSF8;F5H1D4;F5H6J0;O75176;Q6P6A5;Q86XL3;Q8TAZ9;Q96DH4	Ankyrin repeat and LEM domain-containing protein 2
ANKMY2	0.761497	0.683033	0.792606	0.664156	0.57231	0.695063	0.716089	0.786398		A4D124;F8WB95;G3V0G5;Q659G1;Q8IV38;Q96BL3	Ankyrin repeat and MYND domain-containing protein 2
ANKRD13A	0.539947	0.813286	0.67859	0.718602	0.830165	0.718882	0.623996	0.611258		F8W150;H0YIN8;O60736;Q8IZ07;S4R3D2;S4R3U2	Ankyrin repeat domain-containing protein 13A
ANKRD13D	0.225081	NaN	0.240788	0.282783	NaN	NaN	0.269852	NaN		A0A087WWH4;A0A087WYW0;D6RCN6;Q0VAK0;Q0VGC3;Q6ZTN6;Q6ZVD0;Q86SU1	Ankyrin repeat domain-containing protein 13D
ANKRD17	0.542584	0.352812	0.635997	0.438652	0.587353	0.44223	0.693005	0.00893547		E7EUV3;G5E964;H0YLQ3;H0YM23;O75179;Q6PJ85;Q6PK85;Q6PKA2;Q86XI3;Q8NDR5;Q96I86;Q9H288;Q9H6J9	Ankyrin repeat domain-containing protein 17
ANKRD27	0.694269	0.241079	0.560212	0.497242	0.57806	0.74318	0.766955	0.426824		A0A087WX52;K7EIH4;K7EIN0;K7ELM1;K7ENE0;K7EPM2;Q71MF5;Q86UC3;Q8ND80;Q96NW4;Q9H0I4;V9GYL8	Ankyrin repeat domain-containing protein 27
ANKRD28	0.696075	NaN	0.588363	0.716483	0.474556	0.437062	0.386903	0.458386		B4DES5;B4DIW9;F8WDU2;O15084;Q1WWL4;Q29RW6;Q3B857;Q6ULS0;Q6ZT57	Serine/threonine-protein phosphatase 6 regulatory ankyrin repeat subunit A
ANKRD44	0.566527	0.793035	0.846732	0.62705	0.878847	0.796218	0.909419	0.588359		C9JY51;F8WBW3;H7C209;H7C3P1;H7C4A0;Q53SL9;Q6P480;Q86VL5;Q8IZ72;Q8N8A2;Q9UFA4	Serine/threonine-protein phosphatase 6 regulatory ankyrin repeat subunit B
ANKS1A	0.384082	0.282871	0.517463	0.329561	0.631527	0.566531	0.604244	0.349006		A2RUC1;B4DQW8;Q5JYI9;Q5SYR2;Q86WQ7;Q92625	Ankyrin repeat and SAM domain-containing protein 1A
ANKZF1	0.281828	0.678453	0.708408	-0.0106865	0.434934	0.273004	0.638912	0.396371		B8ZZS4;C9J5H7;C9JQZ3;C9JS61;C9K022;F8WD44;Q9H8Y5;Q9NVZ4	Ankyrin repeat and zinc finger domain-containing protein 1
ANLN	0.80772	NaN	0.853208	0.590662	0.852968	0.953944	0.862054	0.796585		C9J0G4;C9JJT6;H7C0Y6;H7C167;H7C1C2;H7C1K5;H7C3R2;H7C3S1;Q5CZ78;Q6NSK5;Q9H8Y4;Q9NQW6;Q9NVN9;Q9NVP0	Actin-binding protein anillin
ANO1	0.767056	NaN	0.852497	NaN	0.913624	NaN	0.868454	NaN		A8KAM3;E9PNA7;E9PP68;E9PS90;H0YDD9;Q5XXA6;Q8IYY8;Q8N7V3	Anoctamin;Anoctamin-1
ANO10	0.51633	0.583202	0.405988	0.531701	0.623645	0.578425	0.593863	0.515289		A8K8K3;A8MV74;B3KTZ1;B3KY93;B4DJ83;B4DNK2;B7WP12;C9IYD3;C9IZD0;C9J670;C9JA49;C9JH90;C9JHS1;C9JJS5;C9JPY2;C9JQC9;H7C3N6;Q8IXX9;Q9NW15	Anoctamin;Anoctamin-10
ANO6	0.351084	NaN	0.367538	0.633432	0.766416	0.592721	0.66335	0.390037		A6NNM6;B9EGG0;E7ENK4;E9PB30;E9PCT2;F8VX71;Q4KMQ2;Q8N3Q2	Anoctamin-6
ANP32A	0.544209	0.45936	0.432219	0.368609	0.504326	0.544423	0.653721	0.497644		B2R6T4;H0YN26;H7BZ09;P39687;Q53FK4;Q5J8L8;Q7M4N6	Acidic leucine-rich nuclear phosphoprotein 32 family member A
ANP32B	0.410993	0.276992	0.322456	0.551367	0.627545	0.38198	0.720036	0.481974		B2R9C7;O00655;P78458;P78459;Q92688	Acidic leucine-rich nuclear phosphoprotein 32 family member B
ANP32E	0.792934	NaN	0.744449	0.311367	0.535176	0.8355	0.662522	0.536554		B4E0I6;E9PEA6;E9PI45;E9PLC4;E9PPH5;H0YCE2;Q5TB18;Q5TB19;Q5TB20;Q5TB25;Q8N1S4;Q8WWW9;Q9BTT0	Acidic leucine-rich nuclear phosphoprotein 32 family member E
ANPEP	0.69959	0.388707	0.819002	0.774335	0.766277	0.81297	0.718685	0.684679		H0YKT6;H0YLZ8;H0YM04;H0YMC1;P15144;Q16728;Q6GT90;Q8IUK3;Q8IVH3;Q9UCE0	Aminopeptidase N
ANTXR1	0.778575	NaN	0.64856	0.690909	0.760554	NaN	0.876152	0.755793		A8K7U8;H0YC24;J7K7G4;J7KF88;Q4ZFV6;Q53QD8;Q96P02;Q9H6X2;Q9NVP3	Anthrax toxin receptor 1
ANXA1	0.838551	0.792476	0.910705	0.8588	0.869104	0.862579	0.829337	0.848565	yes	P04083;Q5T3N0;Q5T3N1	Annexin;Annexin A1
ANXA11	0.529444	0.691076	0.798878	0.788497	0.751343	0.789004	0.799377	0.613761		B4DVE7;H0Y6E1;P50995;Q5T0G7	Annexin A11
ANXA2	0.311793	0.534044	0.841693	0.833816	0.669253	0.825079	0.812224	0.695367	yes	H0YKL9;H0YKN4;H0YKS4;H0YKV8;H0YKX9;H0YKZ7;H0YL33;H0YLE2;H0YLV6;H0YM50;H0YMD0;H0YMD9;H0YMM1;H0YMT9;H0YMU9;H0YMW4;H0YN28;H0YN42;H0YN52;H0YNA0;H0YNB8;H0YNP5;P07355;Q567R4;Q6N0B3;Q8TBV2;Q96DD5;Q9UDH8	Annexin;Annexin A2
ANXA2	0.439005	0.534044	0.841693	0.833816	0.669253	0.825079	0.812224	0.695367	yes	H0YKL9;H0YKN4;H0YKS4;H0YKV8;H0YKX9;H0YKZ7;H0YL33;H0YLE2;H0YLV6;H0YM50;H0YMD0;H0YMD9;H0YMM1;H0YMT9;H0YMU9;H0YMW4;H0YN28;H0YN42;H0YN52;H0YNA0;H0YNB8;H0YNP5;P07355;Q567R4;Q6N0B3;Q8TBV2;Q96DD5;Q9UDH8	Annexin;Annexin A2
ANXA3	0.89809	0.752533	0.741341	0.580148	0.733642	0.601118	0.540475	0.644424		B2R9W6;D6RA82;D6RAZ8;D6RCA8;D6RFG5;D6RFJ9;P12429;Q6LET2	Annexin;Annexin A3
ANXA4	0.620218	0.533305	0.884624	0.861373	0.668496	0.771918	0.681386	0.649931	yes	B4DDF9;P09525;Q6P452;Q96F33;Q9BWK1	Annexin;Annexin A4
ANXA5	0.484898	0.412934	0.596019	0.756982	0.499383	0.730163	0.811293	0.681501		D3DNW7;D6RBE9;D6RBL5;D6RCN3;E9PHT9;P08758;Q6FHB3;Q6FI16;Q8WV69;Q9UDH9	Annexin;Annexin A5
ANXA6	0.698417	0.681798	0.811813	0.591602	0.735659	0.605444	0.81488	0.508341		B7Z8A7;D3DQH4;E5RFF0;E5RI05;E5RIU8;E5RJF5;E5RJR0;E5RK63;E5RK69;E7EMC6;E9PGK1;H0YC77;P08133;Q6ZT79	Annexin;Annexin A6
ANXA7	0.516379	0.530383	0.744248	0.790204	0.560943	0.631891	0.661014	0.567067		B9ZVT2;P20073;Q5F2H3;Q5T0M6;Q5T0M7	Annexin A7
AOC3	0.684781	0.791944	0.676221	NaN	0.620416	0.565512	0.376176	0.698162	yes	B2RCI5;K7EIK5;K7EL47;K7EQZ5;K7ESB3;L0L8N9;Q16853;Q45F94	Membrane primary amine oxidase
AOX1	0.730561	0.737213	NaN	NaN	0.897712	0.82408	0.605514	0.71561		C9J244;H7BXF7;H7C3Q1;O14765;Q06278;Q53RR8;Q53TV3;Q9BYF0;Q9UPG6	Aldehyde oxidase
AP1B1	0.364248	0.0829926	0.587804	0.518145	0.393541	0.403774	0.432755	0.52531		C9J1E7;C9JRD1;F8WDL0;H7C034;P78436;Q10567;Q20WL3;Q86X54	AP-1 complex subunit beta-1
AP1G1	0.575403	0.601966	0.618721	0.315696	0.511962	0.758141	0.687769	0.442213		B3KNW1;B4DGE1;H3BN71;H3BN75;H3BNN2;H3BNR4;H3BPN9;H3BR36;H3BRM7;H3BS13;H3BUN9;H3BV30;O43747;O75709;O75842;Q9UG09;Q9Y3U4	AP-1 complex subunit gamma-1
AP1G2	0.451459	0.339359	0.523404	0.401769	0.503026	0.321309	0.337154	0.228665		D3DS51;G3V2V9;G3V3Z2;G3V532;H0YJ08;H0YJ47;O75504;O75843	AP-1 complex subunit gamma-like 2
AP1M1	0.313822	NaN	0.322639	0.167273	0.438358	NaN	0.480304	0.371295		A0A087WZX7;E7ENJ6;K7EJL1;K7ENA7;K7EPJ8;K7EQ90;K7EQX3;K7ER75;Q4TTY5;Q9BXS5	AP-1 complex subunit mu-1
AP1M2	0.37843	NaN	0.438493	NaN	0.607618	0.343462	0.516849	NaN		B2RDV5;K7EJJ1;K7EK69;K7EL08;K7EMG5;K7EPI9;K7EPR4;K7ERH5;Q9BSI8;Q9Y6Q5	AP-1 complex subunit mu-2
AP1S1	0.240211	0.395857	0.192513	0.182733	0.362134	0.207745	0.0990552	0.133444		B2R5D8;H7C1E4;P61966;P82267;Q00382;Q53YA7;Q9BTN4;Q9UDW9	AP-1 complex subunit sigma-1A
AP1S2	0.147019	0.542781	0.447256	0.39645	0.553291	0.426482	0.345643	0.590775		A6NH01;B4DSU4;F6SFB5;H0Y673;H7BZG6;O95326;P56377;Q9H2N6	AP-1 complex subunit sigma-2
AP1S2	0.0316865	0.542781	0.447256	0.39645	0.553291	0.426482	0.345643	0.590775		A6NH01;B4DSU4;F6SFB5;H0Y673;H7BZG6;O95326;P56377;Q9H2N6	AP-1 complex subunit sigma-2
AP2A1	0.227165	0.407037	0.291989	0.286147	0.29437	0.487615	0.503444	0.408626		M0R2D9;O95782;Q96CI7;Q96PP6;Q96PP7;Q9H070	AP-2 complex subunit alpha-1
AP2B1	0.145056	0.205491	-0.0312656	0.398417	0.285949	NaN	0.328922	0.27602		A0A087WU93;A0A087WXS3;A0A087WYD1;A0A087WZQ6;A0A087X253;A6NJP3;K7EJ01;K7EJX1;K7EKZ5;K7EMN7;K7EN71;K7ERB2;P21851;P63010;Q7Z451;Q96J19	AP-2 complex subunit beta
AP2M1	0.215141	0.264685	0.301551	0.164057	0.10241	0.313938	-0.0863891	NaN		A0A087WY71;A6NE12;C9JGT8;C9JJ47;C9JJD3;C9JPV8;C9JTK4;D3DNT1;E9PFW3;H7C4C3;P20172;P53679;Q96CW1	AP-2 complex subunit mu
AP2S1	0.290165	0.00904808	-0.0944181	0.0280148	0.178154	-0.0227622	0.295746	0.149269		B2R4Z4;M0QYZ2;M0QZ21;M0R0N4;M0R1S0;O75977;P53680;Q6PK67;X6R390	AP-2 complex subunit sigma
AP3B1	0.465375	0.443284	0.0893285	0.459134	0.51985	NaN	0.504841	0.404316		E5RJ68;H0YBD0;O00203;O00580;Q7Z393;Q9HD66	AP-3 complex subunit beta-1
AP3D1	0.379448	0.260708	0.474113	0.251342	0.274259	0.153042	0.315204	0.124171		A0A087WYN6;K7ELX8;K7ERW8;O00202;O14617;O75262;Q59HF5;Q96G11;Q9H3C6	AP-3 complex subunit delta-1
AP3M1	0.00435859	0.349927	0.142351	-0.0201484	0.222078	NaN	0.0375214	-0.000696557		Q5JQ12;Q9H5L2;Q9Y2T2	AP-3 complex subunit mu-1
AP3S1	0.413094	0.529338	0.272983	0.237972	0.593136	0.545664	0.401932	0.32718		F5H459;O00647;O00676;O00721;O00727;Q53XL4;Q6ICQ2;Q92572	AP-3 complex subunit sigma-1
AP4E1	0.282594	0.310038	0.380797	0.35055	0.734961	0.382685	0.353302	0.535744		A0AVD6;A1L4A9;A6NNX7;H0YK94;H0YK95;H0YKX4;H0YL95;Q68D31;Q9UPM8;Q9Y588	AP-4 complex subunit epsilon-1
AP5B1	0.186461	0.30296	0.255842	0.00159555	0.148756	0.146063	0.221155	0.128282		A1L0S6;H6WUK2;Q0D2Q2;Q2VPB7;Q8N3J7;Q8WYH6	AP-5 complex subunit beta-1
AP5M1	0.131012	0.325176	0.0555101	0.189698	0.107724	0.0851746	NaN	NaN		E7EQ45;G3V3L4;G3V573;H0YIY0;O95354;Q6ZMD7;Q96DX3;Q9H0R1;Q9NVC5;S4R311	AP-5 complex subunit mu-1
AP5Z1	0.112289	0.191615	0.219351	0.192665	0.342428	0.313956	0.336677	0.240975		O43299;Q8N3X2;Q96H80	AP-5 complex subunit zeta-1
APAF1	0.465979	0.416586	0.610883	0.450921	0.598042	0.551701	0.495967	0.459671		B2RMX8;C9JLV4;F8VNZ0;O14727;O43297;Q7Z438;Q9BXZ6;Q9UBZ5;Q9UGN8;Q9UGN9;Q9UGP0;Q9UJ58;Q9UJ59;Q9UJ60;Q9UJ61;Q9UJ62;Q9UJ63;Q9UJ64;Q9UJ65;Q9UJ66;Q9UJ67;Q9UNC9	Apoptotic protease-activating factor 1
APBA1	0.527832	NaN	0.712333	0.672369	NaN	0.573708	0.361618	NaN		A0A0D9SFA9;O14914;O60570;Q02410;Q5VYR8	Amyloid beta A4 precursor protein-binding family A member 1
APBB1IP	0.794989	0.73935	0.917759	0.88428	0.852487	0.843599	0.832011	0.627888		Q7Z5R6;Q8IWS8;Q8IYL7;Q8IZZ7	Amyloid beta A4 precursor protein-binding family B member 1-interacting protein
APBB2	0.818704	0.830291	0.609977	0.527879	0.75678	0.716527	0.784056	0.510258		B4DSL4;D6RAE0;D6RAJ4;D6RB00;D6RB55;D6RD19;D6RDY3;D6RGD4;E9PG87;G5E9Y1;H0Y943;H0Y9U9;H0YA92;H0YAJ5;Q8IUI6;Q92870	Amyloid beta A4 precursor protein-binding family B member 2
APC	0.316968	NaN	0.453222	0.747062	0.151842	0.441039	0.643669	NaN		A0A087WYF3;A0A087X2F3;B7Z2B6;D3DT03;D6RFL6;E7EMH9;E9PFT7;P25054;Q15162;Q15163;Q93042;R4GMU6	Adenomatous polyposis coli protein
APEH	0.37128	0.338909	0.52338	0.272641	0.584733	0.399275	0.50689	0.660089		C9JIF9;C9JLK2;F8WBC4;F8WEH5;H0YFE5;H7C1U0;H7C273;H7C393;P13798;Q9BQ33;Q9P0Y2	Acylamino-acid-releasing enzyme
APEX1	0.585634	0.48723	0.279391	0.6012	0.591566	0.509907	0.747721	0.572926		A0A0C4DGK8;G3V2D9;G3V359;G3V3C7;G3V3M6;G3V3Y6;G3V574;G3V5D9;G3V5M0;G3V5Q1;H7C4A8;P27695;Q969L5;Q99775	DNA-(apurinic or apyrimidinic site) lyase;DNA-(apurinic or apyrimidinic site) lyase, mitochondrial
APMAP	0.60782	0.634921	0.649653	0.555213	0.657756	0.639691	0.654415	0.379249		A8K514;B4DXG1;H0Y512;Q6UVZ8;Q9GZS8;Q9HDC9;Q9NUB2	Adipocyte plasma membrane-associated protein
APOBEC3B	0.501132	NaN	0.818009	NaN	0.674207	NaN	NaN	NaN		B0QYD2;B0QYD3;O95618;Q20WL1;Q5IFJ4;Q7Z2N3;Q7Z6D6;Q9UE74;Q9UH17	DNA dC->dU-editing enzyme APOBEC-3B
APOBEC3C	0.63407	0.641719	0.830699	0.843401	0.654033	0.818164	0.806263	NaN		B2R884;F8WB92;Q5JZ92;Q7Z2N7;Q96F12;Q9NRW3	DNA dC->dU-editing enzyme APOBEC-3C
APOBEC3F;APOBEC3D;bK150C2.9	0.47496	NaN	NaN	NaN	0.483326	0.577531	0.596898	NaN		B0QYD4;Q45F03;Q6ICH3;Q7Z2N2;Q7Z2N5;Q8IUX4	DNA dC->dU-editing enzyme APOBEC-3F
APOBEC3G	0.70092	0.844781	0.763731	0.854904	0.928768	0.843843	0.872186	NaN		B2RDR9;Q45F02;Q5TF77;Q7Z2N1;Q7Z2N4;Q9H9H8;Q9HC16	DNA dC->dU-editing enzyme APOBEC-3G
APOC1	-0.165733	0.0221581	0.119181	0.188547	-0.202199	-0.00211437	-0.14636	NaN		B2R526;K7EJI9;K7EKP1;K7ELM9;K7ELU7;K7EPF9;K7EPR9;K7ERI9;P02654;Q6IB97	Apolipoprotein C-I;Truncated apolipoprotein C-I
APOC2	-0.233213	-0.0928296	0.0139948	NaN	0.0032806	-0.0762392	NaN	NaN		C0JYY4;P02655;Q6P163;Q9BS39;Q9UDE3;Q9UNK3;V9GYJ8;V9GZ01	Apolipoprotein C-II;Proapolipoprotein C-II
APOD	0.409704	-0.0478913	0.140292	0.619035	0.476421	0.333147	0.355302	0.431743		B2R579;C9JF17;C9JX71;D3DNW6;F8WBT9;P05090;Q6IBG6	Apolipoprotein D
APOE	0.193057	0.305052	0.561682	0.425306	0.467595	0.507202	0.336915	0.213653		B2RC15;C0JYY5;E7ERP7;E9PEV4;H0Y7L5;P02649;Q9P2S4	Apolipoprotein E
APOL2	0.503319	0.863715	0.796931	0.813296	0.916695	0.848105	0.807549	0.610605		B0QYK7;B0QYK8;E9PM95;J3KQL8;O95915;Q59GW9;Q5TH96;Q969T6;Q9BQE5;Q9BT28;Q9UGT1;Q9UH10	Apolipoprotein L2
APOL3	0.754049	0.777797	0.747992	0.739555	0.901505	0.722904	0.716187	NaN		B1AHI4;B1AHI5;F2Z2M3;H0YCT0;H0YD32;H0YDH5;H0YDW3;H0YEJ6;H0YEQ0;H7BYQ5;O95236;Q5U5N4;Q9BQ82;Q9BQA3	Apolipoprotein L3
APOO	0.277123	0.577801	0.403603	0.143612	0.243686	0.499882	0.663882	0.268641		B2R4K9;G3V1B6;H7C1U8;Q9BUR5;Q9H3J9	Apolipoprotein O
APOOL	0.354381	0.424466	0.233816	0.191033	0.155502	0.446196	0.242953	0.00789064		A0A087WUX8;A0A087WYF7;Q3KNU7;Q5H9D1;Q6UXV4	MICOS complex subunit MIC27
APP	0.62771	0.524937	0.725406	0.508435	0.755503	0.778356	0.740538	0.615263		A0A0A0MRG2;B2R5V1;B4DII8;D3DSD1;D3DSD2;D3DSD3;E9PG40;H7C0V9;H7C2L2;P05067;P09000;P78438;Q13764;Q13778;Q13793;Q16011;Q16014;Q16019;Q16020;Q6GSC0;Q8WZ99;Q9BT38;Q9UC33;Q9UCA9;Q9UCB6;Q9UCC8;Q9UCD1;Q9UQ58	Amyloid beta A4 protein;Beta-amyloid protein 40;Beta-amyloid protein 42;C31;C80;C83;C99;Gamma-secretase C-terminal fragment 50;Gamma-secretase C-terminal fragment 57;Gamma-secretase C-terminal fragment 59;N-APP;P3(40);P3(42);Soluble APP-alpha;Soluble APP-beta
APPL1	0.538928	0.563979	0.370706	0.523884	0.733175	0.516561	0.313622	0.525038		C9JAB0;C9K0C4;Q9P2B9;Q9UKG1	DCC-interacting protein 13-alpha
APPL2	0.731933	0.61063	0.743761	0.740223	0.533269	0.604194	0.552764	0.491843		B7Z411;B7Z4B0;F5GZG0;F8VR68;F8VS86;F8VWV2;F8VXB0;F8W124;F8W1P5;H0YH86;Q8N4R7;Q8NEU8;Q9NVL2	DCC-interacting protein 13-beta
APRT	0.41965	0.63337	0.421812	0.664613	0.576551	0.653704	0.691733	0.638003		G5E9J2;H3BQB1;H3BQF1;H3BQZ9;H3BSW3;P07741;Q3KP55;Q68DF9	Adenine phosphoribosyltransferase
AQP1	0.467935	0.712211	0.270504	0.642536	0.772111	0.585417	0.228748	NaN		B5BU39;E7EM69;E9PC21;F5GY19;P29972;Q8TBI5;Q8TDC1	Aquaporin-1
AQR	0.0668461	0.274206	0.19654	0.264193	0.167773	NaN	0.304445	0.0363848		A0JP17;A5YKK3;H0YH15;H0YLN9;O60306;Q2YDX9;Q6IRU8;Q6PIC8	Intron-binding protein aquarius
AR	0.909352	NaN	0.742285	NaN	NaN	NaN	NaN	NaN	yes	A0A087WUX9;A0A087WZ66;A0A087X1B6;A0A0B4J1T2;A2RUN2;B1AKD7;E7EVX6;E9PEG3;F5GZG9;P10275;Q9UD95	Androgen receptor
ARAF	0.237151	0.400239	0.359313	0.42929	0.458906	0.682561	0.653188	0.15811		A6NIT1;P07557;P10398;Q5H9B2;Q5H9B3;Q96II5	Serine/threonine-protein kinase A-Raf
ARAP1	0.314509	0.530672	0.444996	0.547805	0.702127	0.411807	0.55592	0.541157		A0A0A0MSJ2;A3KLL7;B2RTS2;E7EU13;F5GWN4;F5GWQ2;F8WBT0;H0YGD1;O94879;Q4LDD5;Q59FI7;Q6PHS3;Q8WU51;Q96HP6;Q96L71;Q96P48	Arf-GAP with Rho-GAP domain, ANK repeat and PH domain-containing protein 1
ARCN1	0.483697	0.379699	0.510473	0.386976	0.61472	0.546252	0.514949	0.521816		B0YIW6;B4E1X2;E9PEU4;E9PK34;P48444;Q52M80;Q6P1Q5	Coatomer subunit delta
ARF1	0.241963	NaN	0.191822	NaN	0.205265	NaN	0.361295	0.280764		P10947;P32889;P84077	ADP-ribosylation factor 1
ARF4	0.506333	0.706656	0.430943	0.619938	0.469954	0.680373	0.811579	0.53781		B2R7J7;C9J6P1;C9JAK5;C9JPM4;F8WDB3;P18085;P21371;U3KQF2	ADP-ribosylation factor 4
ARF6	0.30299	0.449352	0.231353	0.418491	0.624663	0.475626	0.797641	0.491081		P26438;P62330;Q6FGZ2	ADP-ribosylation factor 6
ARFGAP1	0.41926	NaN	0.363982	0.427013	0.757456	0.734346	0.604004	0.477226		B7Z3U0;B7Z8H8;B7ZBI3;E1P5I9;E5RGL6;E5RHC5;E5RHH7;E5RHT6;E5RIU2;E7EV62;F8VWB3;F8VWH9;F8W1U7;H0YIQ0;Q6PK71;Q8N6T3;Q96KC4;Q96T02;Q9NSU3;Q9NVF6;Q9UIL0	ADP-ribosylation factor GTPase-activating protein 1
ARFGAP2	0.410521	0.200595	0.439922	0.527879	0.692335	0.657661	0.560816	NaN		A0A0D9SF70;B4DX29;B7Z9M7;D3DQQ9;E9PIY6;E9PJT7;E9PK28;E9PM18;E9PM63;E9PMR9;E9PMU9;E9PN48;E9PNY8;E9PQP3;G5E9L0;H0YCA3;H0YCL1;H0YDN9;H0YDX1;H0YF45;Q3LIF2;Q8N3I1;Q8N6H7;Q96SX7	ADP-ribosylation factor GTPase-activating protein 2
ARFGAP3	0.542715	0.650132	0.869857	0.597798	0.681583	0.750451	0.69479	NaN		B0QYV8;B0QYV9;E9PB03;H0Y6A0;Q9BSC6;Q9H9J0;Q9NP61;Q9NT10;Q9NUP5;Q9Y4V3;Q9Y4V4	ADP-ribosylation factor GTPase-activating protein 3
ARFGEF1	0.677043	0.64813	0.581116	0.37008	0.768127	0.759531	0.7563	0.561868		E5RHL7;E5RHZ1;E5RIF2;E5RJB2;E5RJN9;Q9NV46;Q9UFV2;Q9UNL0;Q9Y6D6	Brefeldin A-inhibited guanine nucleotide-exchange protein 1
ARFIP1	0.455723	NaN	0.702617	0.412468	0.742239	0.571363	0.643461	0.583603		B4DS69;P53367;Q2M2X4;Q3SYL4;Q9Y2X6	Arfaptin-1
ARFIP1	0.77605	NaN	0.702617	0.412468	0.742239	0.571363	0.643461	0.583603		B4DS69;P53367;Q2M2X4;Q3SYL4;Q9Y2X6	Arfaptin-1
ARFIP2	0.666743	0.412826	0.836722	0.381484	0.798368	0.826001	0.779626	0.36668		A0A087X1E4;B4DX86;B4E306;D3DQT5;E9PPY7;E9PRV8;P53365	Arfaptin-2
ARGLU1	0.387998	0.341009	0.184767	0.320631	0.229159	0.578676	0.328903	0.314642		B4E0Y3;Q5T256;Q5T257;Q6IQ34;Q9NWB6;X6R9F1	Arginine and glutamate-rich protein 1
ARHGAP1	0.669347	0.46862	0.593036	0.526147	0.603041	0.65253	0.662076	0.379023		D3DQQ6;E9PNR6;H0YE29;Q07960	Rho GTPase-activating protein 1
ARHGAP10	0.849402	0.647616	0.842625	0.850538	0.840452	0.849115	0.757435	0.557188		A1A4S6;A1L0S5;H0Y8W5;Q2VPC4;Q2VPC5;Q96EV3;Q96S75	Rho GTPase-activating protein 10
ARHGAP15	0.632736	0.682258	NaN	0.782449	0.809596	0.767779	0.895043	NaN		B8ZZK0;H7BZM0;Q53QZ3;Q53R36;Q53RD7;Q53RT6;Q53SX9;Q584N9;Q6PJE6;Q86WP1;Q8IXX1;Q9NRL8;Q9NZ77;Q9NZ91	Rho GTPase-activating protein 15
ARHGAP17	0.565604	NaN	0.424724	0.406221	0.582566	0.546061	0.590014	0.254166		A8K6M6;C9IZD3;I3L1S9;I3L3P1;I3L460;I3L4P0;I3L4P6;I3L4Y5;Q68EM7;Q6ZUS4;Q7Z2F2;Q8NDG2;Q96KS2;Q96KS3;Q96SS8;Q9BVF6;Q9H8U5;Q9NW54	Rho GTPase-activating protein 17
ARHGAP18	0.654571	0.75815	0.829197	0.900544	0.859811	0.856962	0.832063	0.591907		E1P575;Q58EZ3;Q6P679;Q6PJD7;Q8N392;Q96S64	Rho GTPase-activating protein 18
ARHGAP21	0.634837	0.376778	0.78868	0.828015	0.762379	0.672466	0.84204	0.362667		A0A087WW76;E7ESW5;F8W9U9;H0Y468;H0Y5T2;Q0VF98;Q5JSD8;Q5T5U3;Q7Z3P7;Q8N3A2;Q8NI19;Q8TBV5;Q9P2C3	Rho GTPase-activating protein 21
ARHGAP24	0.629973	NaN	NaN	0.817464	0.379173	0.806652	0.886469	NaN		D6RBC2;D6RCP5;D6RHH1;Q4KMG1;Q6ZNV3;Q86TI5;Q86WE4;Q8N264;Q9H0T6	Rho GTPase-activating protein 24
ARHGAP25	0.777709	NaN	0.865657	0.874199	0.826628	0.839181	0.876513	0.662259		A8K2Y1;B7Z498;B7Z8K7;C9JB56;E9PFQ7;F8WAV9;F8WDF6;G5E9G2;H7C4P1;P42331;Q8IXQ2	Rho GTPase-activating protein 25
ARHGAP26	0.677147	0.860848	0.841787	0.568571	0.717879	0.848072	0.871624	0.531111		C9J6V4;F8W8N5;H0Y4P9;H0Y835;H7BZE1;H7BZZ0;H7C1J1;H7C205;H7C3P8;O75117;Q5D035;Q9BYS6;Q9BYS7;Q9UJ00;Q9UNA1	Rho GTPase-activating protein 26
ARHGAP27;ARHGAP27	0.615856	0.496806	0.725417	0.789487	0.677087	0.765976	0.653702	NaN		A4FU35;A8K3N5;C9JTF3;Q494U0;Q6NWZ8;Q6ZUM4;Q8WY58;A0A0C4DGE6;E9PIR1;E9PK18;E9PNT2;E9PNX6	Rho GTPase-activating protein 27
ARHGAP29	0.727289	0.737953	0.775708	0.832171	0.372428	0.870928	0.689979	0.481656		F8VWZ8;O15463;Q52LW3;Q59H86;Q5VYZ0;Q6NVX2;Q8TBI6	Rho GTPase-activating protein 29
ARHGAP31	0.607203	0.72303	0.7625	0.630983	0.674377	0.698405	0.727648	NaN		C9J652;Q2M1Z3;Q9ULL6	Rho GTPase-activating protein 31
ARHGAP32	0.77617	0.567306	0.687163	0.609202	0.734608	0.783821	0.818057	0.227479		A7KAX9;E9PRH3;G3V174;I7H0B0;O94820;Q86YL6;Q8IUG4;Q9BWG3	Rho GTPase-activating protein 32
	0.751208	NaN	NaN	NaN	NaN	NaN	NaN	NaN
ARHGAP4	0.560949	0.785136	0.843999	0.854793	0.833972	0.849262	0.845571	0.646457		A0A0B4J1X7;C9J5M2;C9JLA8;E7EQN5;E9PCM6;F8WAR0;H7C120;H7C2Z8;H7C3G3;H7C3K8;P98171;Q14144;Q86UY3;S4R314;S4R352	Rho GTPase-activating protein 4
ARHGAP5	0.596611	0.75375	0.35923	0.619864	0.740354	0.810479	0.644345	0.43836		A0A0A0MSK6;A1L375;A1L376;A8KAA1;D3DS89;D3DS90;G3V360;G3V444;G3V5I7;H0YK04;Q05BE8;Q05BU8;Q13017;Q59ER0;Q6DHZ3	Rho GTPase-activating protein 5
ARHGDIA	0.31293	0.110953	0.302061	0.329116	0.403961	0.52668	0.405928	0.358855		A8MXW0;B2R5X1;B4DDD3;B4DUV9;J3KRE2;J3KRY1;J3KS60;J3KTF8;J3QQX2;P52565;Q6IBM5	Rho GDP-dissociation inhibitor 1
ARHGDIA	0.164966	0.110953	0.302061	0.329116	0.403961	0.52668	0.405928	0.358855		A8MXW0;B2R5X1;B4DDD3;B4DUV9;J3KRE2;J3KRY1;J3KS60;J3KTF8;J3QQX2;P52565;Q6IBM5	Rho GDP-dissociation inhibitor 1
ARHGDIB	0.676705	0.737781	0.814806	0.791033	0.767099	0.728314	0.786206	0.635499		B5BU79;F5H2R5;F5H3P3;F5H6Q0;H0YGX7;P52566	Rho GDP-dissociation inhibitor 2
ARHGEF1	0.495712	0.467448	0.550661	0.476945	0.734518	0.784929	NaN	0.464568		M0QXV6;M0QYC1;M0QYS3;M0QZH8;M0QZR4;M0R1K8;M0R2C7;M0R3H5;O00513;Q6NX52;Q8N4J4;Q92888;Q96BF4;Q96F17;Q9BSB1	Rho guanine nucleotide exchange factor 1
ARHGEF10;ARHGEF10	0.683906	0.763461	0.760687	0.762944	0.801824	0.798769	0.772519	0.428979		O14665;O15013;Q2KHR8;Q68D55;Q8IWD9;Q8IY77;E9PB39;H0YAN8	Rho guanine nucleotide exchange factor 10
ARHGEF10L	0.570446	0.55792	0.688341	0.600173	0.816449	NaN	0.00196252	0.265877		B7ZKS1;Q17RW1;Q3YFJ4;Q5VXI4;Q5VXI5;Q5VXI6;Q66K51;Q6P0L7;Q8NAV5;Q9HCE6;Q9NVT3	Rho guanine nucleotide exchange factor 10-like protein
ARHGEF11	0.556792	NaN	0.492937	0.258973	0.542579	0.599189	0.622824	0.328632		D3DVD0;O15085;Q5VY40;Q6PFW2	Rho guanine nucleotide exchange factor 11
ARHGEF12	0.758155	NaN	0.720568	0.77854	0.869505	0.874618	0.817085	0.369806		E9PMR6;O15086;Q6P526;Q9NZN5	Rho guanine nucleotide exchange factor 12
ARHGEF16	0.664083	0.861912	0.830747	NaN	0.834881	0.754309	0.890289	0.624188		B0QZD3;B0QZD4;Q5VV41;Q86TF0;Q99434	Rho guanine nucleotide exchange factor 16
ARHGEF17	0.54405	0.709695	0.59758	0.558318	0.650466	0.480053	0.646114	0.354635		B2RP20;H0YFZ8;Q86XU2;Q8N2S0;Q96PE2;Q9Y4G3	Rho guanine nucleotide exchange factor 17
ARHGEF18	0.464267	0.501954	0.43222	0.259839	0.688247	0.545523	0.607189	0.543061		A8MV62;B5ME81;M0QZS0;M0R125;O60274;Q6DD92;Q6ZSZ5	Rho guanine nucleotide exchange factor 18
ARHGEF2	0.683023	0.597115	0.835044	0.786209	0.744355	0.787248	0.787952	0.613848		D3DVA6;O75142;Q15079;Q5VY92;Q5VY93;Q8TDA3;Q8WUG4;Q92974;Q9H023;V9GY94;V9GYF0;V9GYF5;V9GYG5;V9GYM8;V9GZ14;V9GZ58	Rho guanine nucleotide exchange factor 2
ARHGEF28	0.526979	0.778176	0.661434	NaN	0.64064	0.848631	0.888403	0.260587		B2RXG7;B4E3K4;B5MDA3;B7ZW32;D6RAP0;D6RGZ3;E9PC75;Q8N1W1;Q8NCM7;Q96E37;Q9H6L3;Q9H6W0	Rho guanine nucleotide exchange factor 28
ARHGEF3	0.37363	NaN	0.285535	0.595164	NaN	NaN	0.504273	NaN		A8K5U7;C9J586;C9J5K8;C9J609;C9JNF2;E7EU49;E9PG37;F8WC29;F8WDB7;H7C4P0;Q4FZB6;Q4QQI5;Q4QQQ0;Q59F00;Q6NUN3;Q7Z4U2;Q7Z5T2;Q9H7T4;Q9NR81	Rho guanine nucleotide exchange factor 3
ARHGEF40	0.673203	0.685233	0.810385	0.398874	0.674756	0.856502	0.873105	0.399319		A5PL07;G3V3N2;G3V485;G3V5C1;Q8TER5;Q9BWP5;Q9H7L6;Q9NTF9;Q9NW24	Rho guanine nucleotide exchange factor 40
ARHGEF5	0.571682	0.654397	0.670302	NaN	0.77351	0.592531	0.835043	0.489429		A6NNJ2;C9J591;H0Y895;Q12774;Q6ZML7	Rho guanine nucleotide exchange factor 5
ARHGEF6	0.407397	0.637536	0.897668	0.621892	0.826733	0.743857	0.836155	0.611193		A6NMW9;A8K6S7;B1AL37;Q15052;Q15396;Q5JQ66;Q7Z3W1;Q86XH0	Rho guanine nucleotide exchange factor 6
ARHGEF6	0.7116	0.637536	0.897668	0.621892	0.826733	0.743857	0.836155	0.611193		A6NMW9;A8K6S7;B1AL37;Q15052;Q15396;Q5JQ66;Q7Z3W1;Q86XH0	Rho guanine nucleotide exchange factor 6
ARHGEF7	0.62431	0.55719	0.35472	0.597118	0.708968	0.554981	0.718961	0.422675		B1ALK6;B1ALK7;B1ALK8;B1ANY6;C9JAD7;C9JDI6;E7ENL8;E7EU80;E7EUY6;E9PDQ5;F6SJA5;Q14155;Q3LIA4;Q5W9H0;Q6P9G3;Q6PII2;Q86W63;Q8N3M1	Rho guanine nucleotide exchange factor 7
ARID1A	0.473064	0.164592	0.379818	0.503092	0.151036	NaN	0.506102	0.195024		A0A087WUV6;D3DPL1;E9PQW6;H0Y488;H0YCU6;H0YEW5;O14497;Q53FK9;Q5T0W1;Q5T0W2;Q5T0W3;Q8NFD6;Q96T89;Q9BY33;Q9HBJ5;Q9UPZ1	AT-rich interactive domain-containing protein 1A
ARID1B	0.472019	0.575033	0.454124	0.669969	0.541468	NaN	0.652367	0.292737		H0Y2R3;H0Y3S9;H0Y7H8;Q5JRD1;Q5VYC4;Q8IZY8;Q8NFD5;Q8TEV0;Q8TF02;Q99491;Q9ULI5	AT-rich interactive domain-containing protein 1B
ARID2	0.424367	0.338891	0.719757	0.625207	0.688847	0.619899	0.79645	0.167815		A0A087WY37;F8VWP4;F8W108;F8WCU9;Q15KG9;Q5EB51;Q645I3;Q68CP9;Q6ZRY5;Q7Z3I5;Q86T28;Q96SJ6;Q9HCL5	AT-rich interactive domain-containing protein 2
ARID3A	0.383942	NaN	NaN	NaN	0.573577	0.68334	0.633675	NaN		H0YFY1;K7EJ04;Q5I858;Q6P9C6;Q8IZA7;Q8N4Z3;Q99856	AT-rich interactive domain-containing protein 3A
ARID4A	0.329076	0.604238	0.474182	0.254174	NaN	0.520448	0.493746	0.341743		C9J1W3;C9JIF4;F8WAR5;H7C485;P29374;Q15991;Q15992;Q15993	AT-rich interactive domain-containing protein 4A
ARID4B	0.216565	0.556117	0.546211	0.403871	0.569245	NaN	0.485343	0.247919		A1L465;H0Y7Y8;H7C5R6;Q3MHV4;Q4LE39;Q5HY99;Q5T2C2;Q5T2C3;Q5T2C4;Q5T2C5;Q5T2C6;Q6P600;Q86UX1;Q86WR4;Q9H915;Q9NYU3;Q9NZB6;Q9NZG4;Q9P2W4;Q9UF62;Q9Y6E1;X6RCR8	AT-rich interactive domain-containing protein 4B
ARIH1	0.551053	0.227536	0.335158	0.189054	0.566498	0.49713	0.640468	NaN		A0A087WT96;B2R6U3;H3BNB9;H3BSK4;H3BUS0;O76026;Q9H3T6;Q9UEN0;Q9UP39;Q9Y4X5	E3 ubiquitin-protein ligase ARIH1
ARL1	0.163561	0.43534	0.375139	0.345727	0.233451	0.357187	0.495851	0.301357		B4DWW1;B4DZG7;F8VP63;F8VP99;F8VYN9;F8W1Z8;P40616;P80417;Q53XB1	ADP-ribosylation factor-like protein 1
ARL14EP	0.0585023	0.267714	0.0816098	0.267953	0.219015	0.184267	0.394829	NaN		E9PRK7;Q5HYH9;Q8N8R7	ARL14 effector protein
ARL2	0.326686	0.485157	0.411899	0.454261	0.206388	0.360512	0.397169	NaN		G3V184;P36404;Q9BUK8	ADP-ribosylation factor-like protein 2
ARL2BP	0.453334	0.416045	0.436348	0.432665	0.52801	0.638537	0.526384	0.556796		B3KQJ5;H3BM52;H3BU49;Q504R0;Q9Y2Y0	ADP-ribosylation factor-like protein 2-binding protein
ARL3	0.601548	0.764849	0.774773	0.777835	0.623445	0.70397	0.785618	0.303251		B2R6C7;P36405;Q53X83;Q5JSM2	ADP-ribosylation factor-like protein 3
ARL5B	0.301608	NaN	NaN	NaN	NaN	NaN	0.38797	NaN		Q96KC2	ADP-ribosylation factor-like protein 5B
ARL6	0.441424	NaN	0.653173	0.320557	0.540379	0.545163	0.676241	0.434899		A8KA93;C9IZ13;D3DN31;H7C5H6;Q9H0F7	ADP-ribosylation factor-like protein 6
ARL6IP4	0.201576	NaN	0.189215	0.0139765	0.174737	0.373118	0.193137	NaN		A0A0A0MTG7;A0A0C4DG62;A0A0C4DH18;A4UCR8;B3V0L0;B3V0L1;F5GYV5;F5H7X4;F8WCT1;F8WEP2;H7BZV4;Q4F966;Q504R8;Q66PJ3;Q96BI2;Q9NR05;Q9P2R9	ADP-ribosylation factor-like protein 6-interacting protein 4
ARL6IP5	0.274829	0.540725	0.253213	0.538417	0.794047	0.520321	0.744614	0.331962		B2R6V5;C9JQU6;F8WF33;F8WF90;O75915;Q53ES3;Q5KU08	PRA1 family protein 3
ARL8A	0.321528	0.425332	0.442985	0.565009	0.372895	0.285783	0.378468	0.08708		A0A087X2J2;B3KXD0;Q96BM9	ADP-ribosylation factor-like protein 8A
ARL8B	0.227582	0.490873	0.320233	0.152468	0.350122	0.319045	0.282165	0.227135		B4DI85;F2Z344;F8WAW5;Q9NVJ2	ADP-ribosylation factor-like protein 8B
ARMC1	0.448901	0.320082	0.385751	0.119852	0.283478	0.363467	0.392858	0.436445		B4E2W7;E5RHK3;E5RJ86;E9PR92;Q9H018;Q9H820;Q9NVT9	Armadillo repeat-containing protein 1
ARMC8	0.472553	0.416189	0.500214	0.18804	0.684016	NaN	0.67969	0.398156		A8K0L2;B7Z441;B7Z453;B7Z637;C9J2I1;C9J625;C9J8P8;C9JAA7;C9JBY2;D3DNE6;F5GWK4;G5E9V6;G5E9V7;H7C4J4;H7C5B7;H7C5H2;Q6PIL2;Q8IUR7;Q96D19;Q96HZ5;Q9NV02;Q9NV94;Q9Y4R9	Armadillo repeat-containing protein 8
ARMC9	0.603399	NaN	0.583799	0.583723	0.647658	0.607718	0.705898	0.582549		A0A087X1I8;C9J535;C9JW07;H7BZA2;H7BZY2;H7C2P6;H7C3U7;Q53TI3;Q6P162;Q7L594;Q7Z3E5;Q86WG2;Q96JF9;Q9H9R8	LisH domain-containing protein ARMC9
ARMCX1	0.563408	0.168866	0.692207	0.24851	NaN	0.624606	0.780198	NaN		A0A087WTL2;Q53HK2;Q9H2Q0;Q9P291	Armadillo repeat-containing X-linked protein 1
ARMCX3	0.554936	0.295485	0.554639	0.592641	0.794002	0.767473	0.710936	0.670704		H3BM63;H3BV87;Q53HC6;Q7LCF5;Q9NPE4;Q9UH62	Armadillo repeat-containing X-linked protein 3
ARNT	0.326616	NaN	0.577826	0.379431	0.527386	0.796957	0.599665	NaN		A6NGV6;B2R9H1;C4AMA1;D6RDB3;E9PF75;F8WAP6;P27540;Q59ED4;Q5QP39;Q8NDC7	Aryl hydrocarbon receptor nuclear translocator
ARPC1A	-0.279832	0.155008	-0.0090827	-0.1165	-0.0121033	-0.14563	0.0863414	NaN		A4D276;B4DLQ7;D6W5S1;E9PF58;F8WFD3;Q7Z5U8;Q86WU5;Q8IXQ0;Q92747	Actin-related protein 2/3 complex subunit 1A
ARPC1B	0.402775	0.557902	0.710057	0.854385	0.452759	0.461641	0.657616	NaN		C9J4Z7;C9J6C8;C9JBJ7;C9JEY1;C9JFG9;C9JM51;C9JQM8;C9JTT6;C9K057;F8VXW2;F8WEB3;O15143;Q9BU00	Actin-related protein 2/3 complex subunit 1B
ARPC2	0.465824	0.638383	0.587948	0.719641	0.256757	0.644334	0.420751	0.139695		C9JTV5;G5E9J0;G5E9S7;H7C3F9;O15144;Q92801;Q9P1D4	Actin-related protein 2/3 complex subunit 2
ARPC3	0.158113	0.390645	-0.0407713	0.708472	0.132392	0.0886236	-0.00403937	-0.0997072		C9JZD1;F8VR50;O00554;O15145	Actin-related protein 2/3 complex subunit 3
ARPC5	0.327119	0.522088	0.136249	0.673408	0.297397	0.336434	0.218259	0.353838		A6NEC4;B1ALC0;O15511;Q6PG42	Actin-related protein 2/3 complex subunit 5
ARPC5L	0.272833	0.568965	0.214756	0.453989	0.56507	0.335749	0.145055	0.342323		Q7Z523;Q9BPX5	Actin-related protein 2/3 complex subunit 5-like protein
ARPP19	0.553667	0.49484	0.3042	0.424861	0.478218	0.489679	0.365755	0.295494		B2R497;H3BMD8;H3BQ52;H3BTD3;P56211;Q6IAM2;Q86TA6;Q9UD70	cAMP-regulated phosphoprotein 19
ARRB1	0.799175	0.648518	0.818837	0.867644	0.779788	0.709091	0.651329	0.594301		B6V9G8;E9PM35;H0YD81;H0YDS1;H0YEQ2;H0YET9;O75625;O75630;P49407;Q2PP20;Q9BTK8	Beta-arrestin-1
ARRB2;DKFZp686L0365	0.546892	0.568415	0.820229	0.789882	0.664098	0.668198	0.757819	0.501007		B4DLW0;B5B0C0;B7WPL3;D3DTK2;H0Y688;I3L0V6;I3L1M6;I3L412;K7EL17;K7ENA6;P32121;Q0Z8D3;Q2PP19;Q68DZ5;Q6ICT3;Q8N7Y2;Q9UEQ6	Beta-arrestin-2
ARRDC1	0.390512	0.410031	0.354969	0.346271	0.516907	0.46654	NaN	NaN		F2Z3I4;Q5T370;Q5T371;Q8N5I2	Arrestin domain-containing protein 1
ARSA	0.364413	0.60138	0.747013	0.597601	0.630442	0.689005	0.702522	0.568921		A0A0C4DFZ2;B2RCA6;B7XD04;F8WCC8;P15289;Q6ICI5;Q96CJ0;V9GYR0	Arylsulfatase A;Arylsulfatase A component B;Arylsulfatase A component C
ARSB	0.568522	0.712382	0.800797	0.400705	0.643922	0.584897	0.524174	0.320752		B2RC20;E5RHC4;P15848;Q8N322;Q9UDI9	Arylsulfatase B
ARSD	0.664604	0.628321	0.540637	0.640891	NaN	0.793451	0.729517	0.542982		H0YMY1;H7C327;P51689;Q9UHJ8	Arylsulfatase D
AS3MT	0.717667	0.861795	0.890598	0.567842	0.558984	0.9008	NaN	NaN		A0A087WVD4;A6NP79;Q0VDK3;Q0VDK4;Q5PZ02;Q9HBK9	Arsenite methyltransferase
ASAH1	0.677273	0.614048	0.556971	0.544663	0.603009	0.457296	0.380435	0.406798		E7EMM4;E9PDS0;Q13510;Q6W898;Q96AS2	Acid ceramidase;Acid ceramidase subunit alpha;Acid ceramidase subunit beta
ASAP1	0.551547	0.6948	0.495225	0.35248	0.424908	0.739737	0.4059	0.438622		A0A0A0MRE5;B2RNV3;E5RFD9;E5RHA9;E5RHD7;H0YBF7;H0YBM4;Q9ULH1	Arf-GAP with SH3 domain, ANK repeat and PH domain-containing protein 1
ASAP3	0.436468	NaN	0.734612	0.767186	0.689264	0.763724	0.709185	0.448819		A0A087X0Y5;B3KRW0;B4DHH4;E9PS98;H0YE36;H0YEB0;H0YER8;Q6P9F4;Q86UY1;Q8TDY4;Q9NXK2;V9GY49	Arf-GAP with SH3 domain, ANK repeat and PH domain-containing protein 3
ASB6	0.265061	NaN	NaN	0.239295	NaN	NaN	NaN	NaN		F6TX30;Q5SZB7;Q9BV15;Q9NWX5	Ankyrin repeat and SOCS box protein 6
ASCC2	0.340674	0.0834073	0.223971	0.430303	0.40123	0.347799	0.247031	0.16061		B1AH59;B7Z8E0;F2Z2W4;F5H6J9;F8WAQ6;H7C395;H7C3Y4;Q4TT54;Q8TAZ0;Q9H1I8;Q9H711;Q9H9D6	Activating signal cointegrator 1 complex subunit 2
ASCC3	0.446903	0.623506	0.503672	0.590216	0.77403	0.761763	0.746587	0.659146		E5RFZ0;E7EW23;J3KNJ4;O43738;Q4G1A0;Q5VTN2;Q8N3C0;Q9H1I9;Q9H5A2;Q9NTR0	Activating signal cointegrator 1 complex subunit 3
ASF1A	0.487875	0.313725	0.539964	0.583438	0.667906	0.420202	0.704002	0.389297		Q6IA08;Q9P014;Q9Y294	Histone chaperone ASF1A
ASF1B	0.562304	NaN	NaN	NaN	NaN	NaN	NaN	0.535094		K7EIL9;K7ELW9;K7EM93;K7ES22;Q53G51;Q9NVP2;Q9NVZ0	Histone chaperone ASF1B
ASH2L	0.650342	0.427559	0.459033	0.29295	0.638426	0.547713	0.762897	0.477542		A8K7C3;D3DSW9;E5RFH5;E5RHM1;F5H8F7;H0YAQ0;H0YBF6;O60659;O60660;Q96B62;Q9UBL3	Set1/Ash2 histone methyltransferase complex subunit ASH2
ASL	0.506009	0.795226	0.71724	0.64679	0.744781	0.807768	0.77834	NaN		E7EMI0;E9PE48;F8W943;P04424;Q6LDS5;Q96HS2	Argininosuccinate lyase
ASNS	0.587134	0.615617	0.802584	0.674892	0.830842	0.715457	0.69941	NaN		A4D1I8;B4DXZ1;B7ZAA9;C9J057;C9J605;C9JLA3;C9JLN6;C9JM09;C9JT45;D6W5R3;E9PCI3;E9PCX6;F8WEJ5;P08184;P08243;Q15666;Q549T9;Q96HD0	Asparagine synthetase [glutamine-hydrolyzing]
ASNSD1	0.210015	NaN	NaN	NaN	NaN	0.0724257	0.218907	NaN		C9IYZ1;C9J6C1;D3DPH6;L0R819;Q3LIC3;Q4ZG45;Q9NWL6;U3KQ49;U3KQE3;U3KQK8;U3KQP1;U3KQP6	Asparagine synthetase domain-containing protein 1
ASPH	0.735134	0.713897	0.507512	0.734966	0.697628	0.847161	0.904961	0.495249		A0A087WUJ2;A0A087WW05;A0A087WW51;A0A087X0J4;A0A0A0MSK8;A6NDF4;A6NHI2;B4DIC9;B4E2K4;B7ZM95;E5RG29;E5RG56;E5RGP5;E5RHJ2;E5RHK2;E5RJL3;F5H667;G3XAN5;Q12797;Q6NXR7;Q8TB28;Q9H291;Q9H2C4;Q9NRI0;Q9NRI1;Q9Y4J0	Aspartyl/asparaginyl beta-hydroxylase
ASPM	0.20417	NaN	NaN	NaN	NaN	NaN	0.0899094	NaN		A0A087WV76;Q4G1H1;Q5VYL3;Q5VYL4;Q86UX4;Q8IUL2;Q8IZJ7;Q8IZJ8;Q8IZJ9;Q8IZT6;Q8N4D1;Q9NVS1;Q9NVT6	Abnormal spindle-like microcephaly-associated protein
ASPN	0.620886	0.668967	0.749041	0.807829	0.66073	0.456439	0.504044	0.637763		Q5TBF2;Q5TBF3;Q96K79;Q96LD0;Q9BXN1;Q9NXP3	Asporin
ASRGL1	0.76149	0.9173	0.920575	0.831169	0.586571	0.930239	0.788248	0.843237		A0A087WUG3;A0A087WZI5;A0A087X1T8;B2R7Q0;E9PJK6;Q567Q4;Q6P1P0;Q7L266;Q8NI34;Q9H6F7	Isoaspartyl peptidase/L-asparaginase;Isoaspartyl peptidase/L-asparaginase alpha chain;Isoaspartyl peptidase/L-asparaginase beta chain
ASS1	0.873272	0.308947	0.937485	0.741744	0.88004	0.911359	0.92324	0.741949		P00966;Q5T6L5;Q5T6L6;Q6LDL2;Q86UZ0;Q96GT4	Argininosuccinate synthase
ASUN	0.434877	NaN	NaN	NaN	NaN	NaN	NaN	NaN		B4DNK1;F5H457;F5H5W1;F8VRX9;H0YH12;H0YIA9;Q86WE2;Q96HM2;Q9BTX2;Q9NTB6;Q9NVM5;Q9NVM9	Protein asunder homolog
ASXL2;KAT6A;MYST3	-0.00696911	NaN	0.282617	0.353408	NaN	0.36942	0.494132	0.256321		E7EWD6;Q53TC9;Q5H9U4;Q76L81;Q76L83;Q86XM1;Q9C0H8;Q9NV67	Putative Polycomb group protein ASXL2
ATAD2	0.80211	NaN	0.909627	0.782771	0.743755	0.853518	0.76741	0.585228		A0A0B4J211;E5RHW7;E5RIP2;Q14CR1;Q658P2;Q68CQ0;Q6PJV6;Q6PL18;Q8N890;Q9UHS5	ATPase family AAA domain-containing protein 2
ATAD2B	0.280735	NaN	0.54298	NaN	0.553529	NaN	0.537655	0.0366235		B9ZVQ5;C9J1G9;C9JG15;H7BYF1;Q6ZNA6;Q8N9E7;Q9ULI0	ATPase family AAA domain-containing protein 2B
ATAD3A	0.355418	0.524487	0.447316	0.529511	0.625512	0.669934	0.685889	NaN		A8MWZ0;B3KPB3;D2K8Q1;G3V1I6;H0Y2W2;Q5SV16;Q5SV23;Q8N275;Q96A50;Q9NVI7	ATPase family AAA domain-containing protein 3A
ATE1	0.700001	0.365093	0.659767	0.713741	0.63145	0.705581	0.50665	0.457954		B4DK25;B4E107;F5GXE4;H0Y5C2;O95260;O95261;Q5SQQ1;Q5SQQ3;Q8WW04	Arginyl-tRNA--protein transferase 1
ATF1;FUS	0.431025	0.276767	0.541577	0.400631	0.415835	0.278332	0.420837	0.237601		B4DRF9;F8VRN2;F8VS03;F8VYE5;F8VYN3;P18846;P25168;Q9H4A8	Cyclic AMP-dependent transcription factor ATF-1
ATF2	0.0878888	0.390609	0.396287	0.300445	0.354993	0.501707	0.484459	NaN		A1L3Z2;A4D7U4;A4D7U5;A4D7V1;B8ZZU6;C9JCI8;D3DPE9;E9PBF9;E9PEK8;F2Z2K2;F5H629;G8JLM5;H7C2N6;P15336;Q13000;Q3B7B7;Q4ZFU9;Q53RY2;Q8TAR1;Q96JT8	Cyclic AMP-dependent transcription factor ATF-2
ATF7IP	0.295743	0.511097	0.457264	0.589314	0.432721	0.612975	0.549684	0.161002		A8MV73;F5GX74;F5GYR7;F5GZ10;F5GZ98;F5H1K9;F5H221;F5H2H9;F5H2W9;F5H3C4;F5H502;F5H592;F5H6X8;F5H8I0;F8WE35;G3V1U0;H0YFA3;Q4G0T9;Q6P3T3;Q6VMQ6;Q86XW5;Q9NVJ9;Q9NWC2;Q9Y4X8	Activating transcription factor 7-interacting protein 1
ATG101	0.166429	0.236364	0.212358	0.311391	0.352147	0.209301	0.283832	-0.0013391		F8VQD9;F8VVA0;H3BMZ4;Q9BSB4;Q9HAE2;Q9HBN1	Autophagy-related protein 101
ATG12	0.205773	0.0985461	0.11029	0.157563	0.23272	0.237731	0.0419846	0.0247821		D6RB14;H0Y9W4;H0YA29;H7BYD7;O94817;Q6PJV2	Ubiquitin-like protein ATG12
ATG13	0.236157	NaN	0.349841	0.380124	0.541053	NaN	0.531692	NaN		A0A0A6YYP5;B4DFI4;D3DQQ1;D3DQQ2;E9PPR2;E9PQZ8;H0YCL5;H0YDR0;H0YEM7;H0YF43;J3KRU6;J3KST9;J3QLH7;J3QQM8;J3QR16;J3QR83;J3QRL1;J9JIF6;O75143;Q53EN6;Q9BRL3;Q9H8B0	Autophagy-related protein 13
ATG14	0.288163	0.370124	0.0589092	0.374249	NaN	0.338684	0.497937	NaN		A6NJE4;A8K9U5;B7ZWP5;O94920;Q32MK7;Q32MK8;Q6ZNE5	Beclin 1-associated autophagy-related key regulator
ATG16L1;ATG16L1	0.512248	NaN	0.603966	0.520866	0.490747	0.504678	0.589833	0.518935		A3EXK9;A3EXL0;B6ZDH0;Q676U5;Q6IPN1;Q6UXW4;Q6ZVZ5;Q8NCY2;Q96JV5;Q9H619;C9J1B2;C9J8C6;C9JAY7;C9JK97;E7EVC7;F8WAF9	Autophagy-related protein 16-1
ATG2A	0.137929	0.117887	0.139995	0.454941	0.2999	0.334234	0.42581	0.119816		H7C3T2;O43154;Q14DM2;Q2TAZ0;Q6ZTV2;Q7Z6K8;Q8IVY5;Q8TAI8;Q96HH7	Autophagy-related protein 2 homolog A
ATG2B	0.553732	0.690814	0.426347	0.318986	0.531989	0.6564	0.804269	0.247048		Q6ZRE7;Q96BY7;Q96DQ3;Q9NW80	Autophagy-related protein 2 homolog B
ATG3	0.577597	0.630476	0.4879	0.545306	0.519151	0.551635	0.438848	0.392107		C9JNW8;F8WDI0;Q6PKC5;Q9H6L9;Q9NT62	Ubiquitin-like-conjugating enzyme ATG3
ATG4B	0.26602	0.431887	0.359719	0.0871738	0.638915	0.434231	0.514562	0.457363		B7WNK2;C9J1C1;C9J3C0;C9JIK8;C9JQ72;C9JVD5;F2Z2K8;H0Y2Y0;H7C2A6;Q53NU4;Q6ZUV8;Q8WYM9;Q96K07;Q96K96;Q96SZ1;Q9Y2F2;Q9Y4P1	Cysteine protease ATG4B
ATG4C	0.28551	NaN	0.341535	0.222511	NaN	0.402069	0.521126	NaN		A6NGQ4;A6NLR8;C9JC51;D3DQ58;H7BZW5;Q96DT6;Q96K04	Cysteine protease ATG4C
ATG5;DKFZp686F0183	0.464505	0.4116	0.29081	0.596586	0.188819	0.512323	-0.0130232	0.256212		L7UQJ2;O60875;Q5JVR2;Q68DI4;Q7Z3H3;Q9H1Y0;Q9H2B8;Q9HCZ7	Autophagy protein 5
ATG9A	0.403102	0.454122	0.397008	0.393222	0.701756	0.396629	0.533318	0.163849		C9IYZ9;C9JD65;C9JDK4;C9JFV2;C9JKV7;C9JS65;C9JX27;C9JXG2;F2Z3I6;H7C152;H7C1G6;Q3ZAQ6;Q6P0N7;Q7Z317;Q7Z320;Q7Z3C6;Q8NDK6;Q8WU65;Q9BVL5;Q9H6L1;Q9HAG7	Autophagy-related protein 9A
ATL2	0.475608	NaN	0.529191	0.228806	0.702793	NaN	0.658302	0.396066		B5MCN0;B7Z1X2;B7Z7X8;C9JC25;C9JQQ5;F8WBH0;F8WD17;F8WEN4;H7C3A2;Q4ZG30;Q7Z630;Q8NHH8;Q8NHH9;Q9H5M7	Atlastin-2
ATM	0.447452	0.558217	0.490105	0.220915	0.698525	0.534347	0.724599	0.453663		A0A087X0E9;B2RNX5;E9PIN0;E9PIQ5;E9PRG7;H0YDU7;H0YEC6;M0QXY8;O15429;Q12758;Q13315;Q16551;Q6P7P1;Q93007;Q9NP02;Q9UCX7	Serine-protein kinase ATM
ATN1	0.296301	NaN	0.357709	0.243414	0.316651	0.404027	0.299018	NaN		P54259;Q99495;Q99621;Q9UEK7	Atrophin-1
ATP11B	0.656395	0.492244	0.232407	-0.00805195	0.58711	0.510408	0.805196	-0.00708525		A0A0C4DG94;H0Y854;H0Y8C7;H7C4E6;H7C4W6;H7C575;Q96FN1;Q9UKK7;Q9Y2G3	Phospholipid-transporting ATPase;Probable phospholipid-transporting ATPase IF
ATP11C	0.594496	NaN	0.319137	0.583649	0.567121	0.690508	0.685609	0.567517		A0A067XG54;A0A067XG57;H7C0E8;H7C113;Q5JT69;Q5JT70;Q5JT71;Q5JT72;Q5JT73;Q6ZND5;Q6ZU50;Q6ZUP7;Q70IJ9;Q70IK0;Q8NB49;Q8WX24	Phospholipid-transporting ATPase;Phospholipid-transporting ATPase IG
ATP13A1	0.361704	0.338927	0.257978	0.41243	0.247737	0.502658	0.393419	0.136492		B3KPJ2;B3KTA7;H7C3H2;Q6NT90;Q6ZMG7;Q9H6C6;Q9HD20	Manganese-transporting ATPase 13A1
ATP13A3	0.269066	0.585438	0.396525	0.531453	0.629599	0.604899	0.699715	0.308062		A0A087WYY3;C9J7Z7;C9JAP7;H7C1U7;Q8NC11;Q96KS1;Q9H7F0	Probable cation-transporting ATPase 13A3
ATP1A1	0.432498	0.394342	0.0441835	0.283711	0.541471	0.622821	0.611799	0.281767	yes	B2RBR6;B7Z2T5;B7Z3U6;F5H3A1;P05023;Q16689;Q5TC01;Q5TC02;Q5TC05;Q6LDM4;Q9UCN1;Q9UJ20;Q9UJ21	Sodium/potassium-transporting ATPase subunit alpha-1
ATP1B1	0.647599	0.190271	0.273581	0.69577	0.581418	0.58484	0.552742	0.602065		P05026;Q5TGZ3;V9GYR2	Sodium/potassium-transporting ATPase subunit beta-1
ATP1B3	0.678727	0.321516	0.388217	0.24021	0.528352	0.66547	0.627311	0.377739		B7Z1N7;C9J6S2;C9JA36;C9JXZ1;F8WBY4;H7C4L9;H7C547;P54709	Sodium/potassium-transporting ATPase subunit beta-3
ATP2A2	0.276309	0.302013	0.137508	0.340371	0.39751	0.565115	0.683348	0.255798		A0A0C4DH86;A6NDN7;B4DF05;F8W1Z7;H7C5W9;J3QSY6;P16614;P16615;Q86VJ2	Sarcoplasmic/endoplasmic reticulum calcium ATPase 2
ATP2B1	0.49953	0.691815	0.463284	0.221237	0.784401	0.717666	0.809654	0.353403		E7ERY9;F8W1V5;H0YHH6;P20020;Q12992;Q12993;Q13819;Q13820;Q13821;Q16504;Q93082	Calcium-transporting ATPase;Plasma membrane calcium-transporting ATPase 1
ATP2C1	0.29917	0.645948	0.249716	0.462103	0.674072	0.535324	0.768051	0.253853		B2RAT7;B4DSW3;B4E2Q0;B7Z3X9;D6R9U9;D6REJ1;D6RGE9;D6RHV9;G3XAH8;G8JLN9;H0Y8X9;H0Y9S7;H0Y9V7;H0YAH2;O76005;P98194;Q86V72;Q86V73;Q8N6V1;Q8NCJ7	Calcium-transporting ATPase;Calcium-transporting ATPase type 2C member 1
ATP5B	0.00216443	NaN	NaN	NaN	NaN	NaN	NaN	0.241031		A8K4X0;F8W079;F8W0P7;H0YH81;H0YI37;P06576;Q14283	ATP synthase subunit beta;ATP synthase subunit beta, mitochondrial
ATP5C1	0.0649692	NaN	NaN	NaN	NaN	NaN	NaN	0.153775		A8KA31;P36542;Q5VYP3;Q6I9V2;Q96AS8	ATP synthase subunit gamma, mitochondrial
ATP5C1	-0.17287	NaN	NaN	NaN	NaN	NaN	NaN	0.153775		A8KA31;P36542;Q5VYP3;Q6I9V2;Q96AS8	ATP synthase subunit gamma, mitochondrial
ATP5E	0.0437478	NaN	NaN	NaN	NaN	NaN	NaN	NaN		B2RDD0;E1P5H6;P56381;Q53XU6	ATP synthase subunit epsilon, mitochondrial
ATP5F1	0.167999	NaN	NaN	NaN	NaN	NaN	NaN	NaN		P24539;Q5QNZ2;Q9BQ68;Q9BRU8	ATP synthase F(0) complex subunit B1, mitochondrial
ATP5H	0.157964	NaN	NaN	NaN	NaN	NaN	NaN	0.403206		B2R5L6;F5H608;O75947;Q9H3J4	ATP synthase subunit d, mitochondrial
ATP5I	0.0842803	NaN	NaN	NaN	NaN	NaN	NaN	NaN		P56385;Q0D2L9	ATP synthase subunit e, mitochondrial
ATP5J	0.0608221	NaN	NaN	NaN	NaN	NaN	NaN	0.349746		A8MUH2;J3KQ83;P18859	ATP synthase-coupling factor 6, mitochondrial
ATP5L	0.183903	NaN	NaN	NaN	NaN	NaN	NaN	NaN		A8K0K3;E9PN17;O75964;Q96BV6;Q9UBZ7	ATP synthase subunit g, mitochondrial
ATP5O	-0.134363	NaN	NaN	NaN	NaN	NaN	NaN	0.368792		B2R4E2;H7C068;H7C086;H7C239;H7C2P9;P48047;Q5U042;Q6IBI2	ATP synthase subunit O, mitochondrial
ATP5SL	-0.066086	NaN	NaN	NaN	NaN	NaN	NaN	NaN		B4DDC0;B4DFT4;B4DMZ4;B4DP55;B4DXE8;F5H4W7;K7EIV4;K7EMF6;K7ESN5;M0QX81;M0QZC4;M0QZP7;M0R078;Q96D43;Q9NW81	ATP synthase subunit s-like protein
ATP6AP1	0.33078	0.299227	0.421065	0.0613358	0.341467	0.402006	0.166424	0.355231		A0A0C4DGX8;A6NLC6;A6QRJ1;A6ZKI4;B0S8I9;F2Z3L8;H7C0T7;H7C2Y8;Q15904;Q8NBT4;Q9H0C7	V-type proton ATPase subunit S1
ATP6AP2	0.128749	0.176467	0.334159	0.100928	0.245759	0.135072	0.249207	0.196265		B7Z9I3;H0Y750;H7C240;H7C3E1;O75787;Q5QTQ7;Q6T7F5;Q8NBP3;Q8NG15;Q96FV6;Q96LB5;Q9H2P8;Q9UG89	Renin receptor
ATP6V0A1	0.392045	0.394405	0.247907	0.533457	0.367648	0.45223	NaN	NaN		B7Z2A9;B7Z3B7;B7Z641;F5H1T6;K7ELZ6;K7EM24;K7EN36;K7ENA1;K7EPG4;K7EQW2;K7ERA0;K7ERA6;Q8N5G7;Q93050;Q9NSX0	V-type proton ATPase 116 kDa subunit a isoform 1;V-type proton ATPase subunit a
ATP6V0A2	0.216776	0.331948	0.115912	0.209623	0.299283	0.522196	0.470624	0.200623		A8K026;F5GX48;F5H5F3;F5H847;Q6NUM0;Q8TBM3;Q9Y487	V-type proton ATPase 116 kDa subunit a isoform 2;V-type proton ATPase subunit a
ATP6V0D1	0.463677	0.61293	0.378867	0.340383	0.467689	0.369556	0.488921	0.379676		F5GYQ1;F8WEN9;H3BPS0;H3BQB4;H3BQJ1;H3BSG7;H3BTB4;H3BTB5;H3BUQ0;J3QL14;P12953;P61421;Q02547;R4GN72	V-type proton ATPase subunit d 1
ATP6V1A	0.2942	0.600289	0.262412	0.383723	0.480666	0.350846	0.511491	0.343325		B2RBR8;B7Z1R5;C9JA17;C9JVW8;D3DN75;F8WDJ3;P38606;Q53YD9;Q96DY6;Q9UHY3	V-type proton ATPase catalytic subunit A
ATP6V1B1	0.681047	0.113811	NaN	NaN	NaN	NaN	0.335848	NaN		C9J5E3;C9JL73;C9JNS9;C9JTN0;C9JZ02;P15313;Q53FY0;Q6P4H6	V-type proton ATPase subunit B, kidney isoform
ATP6V1B2	0.595216	0.66344	0.634631	0.307904	0.648659	0.697643	0.774891	0.719115		B2R5Z3;D3DSQ5;E5RGH6;H0YAT8;H0YC04;H0YC45;P21281;Q14544;Q15859;Q96IR0	V-type proton ATPase subunit B, brain isoform
ATP6V1C1	0.533397	0.629962	0.572713	0.238887	0.561189	0.497555	0.331761	0.630957		E7EV59;P21283	V-type proton ATPase subunit C 1
ATP6V1D	0.275447	0.309704	0.243278	0.138058	0.273617	0.215049	0.150219	0.138386		B2RE33;G3V2S6;G3V2V6;G3V341;G3V3T8;G3V559;G3V5S7;H0YJ55;H0YJH8;H0YJS0;Q9Y5K8;Q9Y688	V-type proton ATPase subunit D
ATP6V1E1	0.11443	0.424665	0.241876	0.275646	0.0980175	0.0392083	-0.0626578	0.244253		A8MUE4;A8MUN4;C9J8H1;P36543	V-type proton ATPase subunit E 1
ATP6V1F	0.140754	0.435593	0.593947	0.107755	0.490775	0.402544	0.0436233	0.155624		C9J2K4;Q16864;Q6IBA8	V-type proton ATPase subunit F
ATP6V1G1	-0.0847299	0.279508	0.0971843	0.465925	0.21808	0.109217	-0.0674307	0.161612		O75348;Q6IB33	V-type proton ATPase subunit G 1
ATP6V1H	0.233709	0.495985	0.384894	0.29932	0.439054	0.0942229	0.267627	0.277108		A0A0D9SG68;B3KMR0;E5RG49;E5RHH0;E5RJG1;E5RK31;G3V126;H0YB41;Q6PK44;Q9H3E3;Q9UI12;Q9Y300	V-type proton ATPase subunit H
ATP7A	0.523503	0.350134	0.48487	0.57556	0.625893	0.766129	0.825213	0.326651		B1AT72;O00227;O00745;Q04656;Q9BYY8	Copper-transporting ATPase 1
ATP8B1	0.66621	NaN	0.594859	NaN	NaN	0.815414	0.793351	NaN		K7EQC4;K7ERI0;K7ESK2;O43520;Q9BTP8	Phospholipid-transporting ATPase IC
ATP9A	0.432888	0.854536	0.494703	0.80914	0.65426	0.7851	0.820655	0.541624		A0A0A0MR22;E1P5Y3;E1P5Y4;O75110;Q5TFW5;Q5TFW6;Q5TFW9;Q6ZMF3;Q9NQK6;Q9NQK7	Phospholipid-transporting ATPase;Probable phospholipid-transporting ATPase IIA
ATP9B	0.278695	0.289931	0.205558	0.0288313	NaN	0.339143	0.489512	0.0723436		B4DJ94;F6XUP2;K7EII3;K7EJG1;K7EJP9;K7EJS3;K7EL57;K7EPH4;K7EQ39;K7EQQ5;K7ERE0;K7ES39;O43861;O60872;Q08AD8;Q08AD9	Probable phospholipid-transporting ATPase IIB
ATPAF1	0.197927	0.335545	0.578467	0.700346	0.515218	0.520293	0.432412	NaN		A8MRA7;B1AQW7;B7Z7D6;B7Z7I6;E9PPX6;H0YCA6;H0YD21;H0YDD6;H0YEW4;I3L448;Q5TC12;Q9H6E3	ATP synthase mitochondrial F1 complex assembly factor 1
ATPAF2	0.23813	0.270419	0.267812	0.222845	0.209598	0.207209	0.486353	0.0712552		A6NDE5;A8K2J2;C9J2Q2;J3KTB2;K7ELC1;Q6XYC7;Q8N5M1	ATP synthase mitochondrial F1 complex assembly factor 2
ATPIF1	0.367783	NaN	NaN	NaN	NaN	NaN	NaN	0.662585		A0A0B4J230;Q5JXL8;Q6IAQ7;Q9BSL9;Q9UII2	ATPase inhibitor, mitochondrial
ATR	0.0165917	NaN	0.368626	0.369499	0.376251	0.355382	0.572916	0.273016		D6RFJ6;D6RIG7;H0Y8R8;H0Y8Y6;H0Y9K2;Q13535;Q59HB2;Q7KYL3;Q93051;Q9BXK4	Serine/threonine-protein kinase ATR
ATRX	0.276938	NaN	0.577952	0.696413	0.715232	0.669463	0.691732	0.246112		A0A087WWG0;A0A096LNL6;A0A096LNL7;A0A096LNL9;A0A096LNN3;A0A096LNR8;A0A096LNW1;A0A096LNX6;A0A096LP59;A0A096LPG6;D3DTE2;H0Y3T0;P46100;P51068;Q15886;Q59FB5;Q59H31;Q5H9A2;Q5JWI4;Q7Z2J1;Q9H0Z1;Q9NTS3	Transcriptional regulator ATRX
ATXN1	0.692923	NaN	0.572282	0.450241	NaN	0.693856	0.683481	0.43527		P54253;Q17S02;Q9UJG2;Q9Y4J1	Ataxin-1
ATXN10	0.585508	0.359106	0.526735	0.795745	0.627249	0.610877	0.738451	0.422949		A6NLC4;B1AHE3;B1AHE4;B4DG05;O14998;O15009;Q6I9X4;Q9UBB4	Ataxin-10
ATXN1L	0.341169	0.37218	0.138032	0.339456	0.417681	0.536136	0.543521	0.307639		P0C7T5	Ataxin-1-like
ATXN2	0.471842	0.329099	0.493548	0.209487	0.179971	0.648363	0.358897	0.0437196		A6NLD4;F8VQP2;F8VRK6;F8VVY6;F8VZC1;F8W0B5;F8WB05;F8WB06;H0YH87;Q24JQ7;Q6ZQZ7;Q99493;Q99700;S4R3J6;S4R3R6;V9GY86	Ataxin-2
ATXN2L	0.347092	0.239033	0.423719	0.12026	0.10175	0.30072	0.349144	-0.0203415		A0A0C4DGL7;A8K1R6;B9EGM2;E9PAR9;H3BMX1;H3BPQ7;H3BQ14;H3BQX7;H3BRB0;H3BSK9;H3BSQ5;H3BUE3;H3BUF6;O95135;Q63ZY4;Q6NVJ8;Q6PJW6;Q8IU61;Q8IU95;Q8WWM3;Q8WWM4;Q8WWM5;Q8WWM6;Q8WWM7;Q99703	Ataxin-2-like protein
ATXN3	0.380942	0.783306	0.469254	0.278207	0.730208	0.613564	0.564474	0.47223		A0A087WXY4;A0A087X1A8;A0A0A0MS38;A7LFZ5;C9JQV6;D3VVH9;D3VVP3;D6R9I5;D6RDL9;E9PB63;E9PJN5;F5H211;G3V2G1;G3V2G2;G3V328;G3V390;G3V3A6;G3V3R7;G3V3S5;G3V3T0;G3V3T6;G3V4B1;G3V4F4;G3V4F5;G3V4U9;G3V526;G3V5H3;O15284;O15285;O15286;P54252;Q8N189;Q96TC3;Q96TC4;Q9H3N0;S4R399	Ataxin-3
ATXN7L3B	0.550683	0.464076	0.462668	0.482053	0.11967	0.548939	NaN	0.3784		Q96GX2	Putative ataxin-7-like protein 3B
AUH	0.470936	0.448522	0.65515	0.423055	0.353217	0.545811	0.352044	0.566604		B1ALV7;B1ALV8;Q13825;Q8WUE4	Methylglutaconyl-CoA hydratase, mitochondrial
AUP1	0.371326	0.382512	0.307093	0.0878541	0.471371	0.483621	0.57311	0.400268		C0H5W8;Q9H866;Q9UNQ6;Q9Y679;Q9Y685	Ancient ubiquitous protein 1
AURKB	0.769111	NaN	NaN	NaN	0.788117	NaN	0.797717	0.710756		B4DNM4;C7G533;C7G534;C7G535;D3DTR4;J3KRF8;J3KRJ2;J3KT86;J3KTD6;J3QLN8;J3QR41;J9JID1;O14630;O60446;O95083;Q96DV5;Q96GD4;Q9UQ46	Aurora kinase B
AUTS2	0.681362	NaN	0.518905	0.566902	NaN	0.501062	0.442695	NaN		A0A087WVB5;A4D1Y9;H7BZZ9;H7C090;H7C0G5;H7C1G5;H7C2P0;L7QET3;L7QF75;Q5D049;Q6PJU5;Q75MD7;Q8WXX7;Q9Y4F2	Autism susceptibility gene 2 protein
AVEN	0.4427	0.441192	0.629121	0.213049	0.498905	0.602047	0.471434	0.203143		H0YKR0;Q9NQS1	Cell death regulator Aven
AVL9	0.578152	0.694205	0.656675	0.268237	0.500611	0.845538	0.662113	0.386837		B8ZZW5;H7C0I1;Q8NBF6;Q92573	Late secretory pathway protein AVL9 homolog
AZGP1	0.494913	-0.219836	0.128123	0.32731	0.427408	0.441417	0.234426	NaN		C9JEV0;D6W5T8;H7BZJ8;O60386;P25311;Q5XKQ4;Q8N4N0	Zinc-alpha-2-glycoprotein
AZI2	0.242326	0.311129	NaN	0.322622	NaN	0.185925	0.660623	NaN		A8K3M2;C9JB40;C9JGA2;C9JVK8;H7BXU6;H7C1Z1;Q86W99;Q9BQF1;Q9H6S1	5-azacytidine-induced protein 2
B2M;B2M;beta 2-microglobulin	0.372945	0.723571	0.708323	0.59436	0.540289	0.69669	0.602466	0.684265		P01884;P61769;Q540F8;Q6IAT8;Q9UCK0;Q9UD48;Q9UDF4;F5H6I0;H0YL18;H0YLF3;J3KNU0;Q16446	Beta-2-microglobulin;Beta-2-microglobulin form pI 5.3;Beta-2-microglobulin
B3GAT3	0.427958	0.450082	0.463249	0.50517	0.657273	0.458536	0.695952	0.371187		B7ZAB3;E9PNA1;E9PQ60;G3V150;O94766;Q96I06;Q9UEP0	Galactosylgalactosylxylosylprotein 3-beta-glucuronosyltransferase 3
B3GNT2	0.135136	NaN	NaN	NaN	NaN	NaN	0.613726	NaN		Q54AC1;Q9NQQ9;Q9NQR0;Q9NUT9;Q9NY97	N-acetyllactosaminide beta-1,3-N-acetylglucosaminyltransferase 2
B4GALT1	0.555584	0.45368	0.757192	0.837044	0.587515	0.476582	0.721567	NaN		B2R710;D3DRL2;P15291;Q12909;Q12910;Q12911;Q14456;Q14509;Q14523;Q86XA6	Beta-1,4-galactosyltransferase 1;Beta-N-acetylglucosaminyl-glycolipid beta-1,4-galactosyltransferase;Beta-N-acetylglucosaminylglycopeptide beta-1,4-galactosyltransferase;Lactose synthase A protein;N-acetyllactosamine synthase;Processed beta-1,4-galactosyltransferase 1
B4GALT4	0.306027	0.615986	0.633834	0.596141	0.808532	0.507223	0.810074	0.325171		C9J3R8;C9J4S5;C9J5S0;C9J644;C9JA31;C9JE00;C9JY35;C9JY38;E7ETS9;O60513;Q68D68;Q9BSW3;Q9C078	Beta-1,4-galactosyltransferase 4;Lactotriaosylceramide beta-1,4-galactosyltransferase;N-acetyllactosamine synthase
BABAM1	0.105832	0.181805	0.108398	0.286766	0.390235	NaN	0.314124	0.381668		A8MQT0;B4DRY9;B4DVR1;J3KQS6;M0QX07;M0QY17;M0QYV1;M0QZ44;M0R0I0;M0R193;M0R2A4;M0R2I2;M0R2K3;M0R3F4;M0R3H9;Q6FIA0;Q9NWV8;Q9P018	BRISC and BRCA1-A complex member 1
BACH1	0.623747	0.430886	0.524583	0.680928	0.793878	0.727392	NaN	NaN		C9IYH8;C9IYR0;C9JMP6;F8VZL7;H7C4B6;M0QZP0;O14867;O43285;Q6ICU0	Transcription regulator protein BACH1
BAD	0.0973168	0.222451	-0.00610759	0.219963	0.375863	0.221983	0.578639	0.222015		A8MXU7;F5GYS3;F5H1R6;F5H3B1;O14803;Q6FH21;Q92934	Bcl2-associated agonist of cell death
BAG1	0.631259	0.792647	0.505092	0.500705	0.728505	0.776724	0.772929	0.260806		C9J9Y9;C9JYK5;F1LLU6;J3QTA2;O75315;Q14414;Q53H32;Q5VZE8;Q5VZE9;Q5VZF0;Q96TG2;Q99933;Q9Y2V4	BAG family molecular chaperone regulator 1
BAG3	0.684154	0.575132	0.450856	0.565009	0.552536	0.642947	0.667019	0.435596		A8K5L8;C9JFK9;O95817;Q3B763;Q9NT20;Q9P120	BAG family molecular chaperone regulator 3
BAG5	0.583992	0.702148	0.609224	0.767458	0.694812	0.786921	0.856479	0.530363		G3V274;O94950;Q86W59;Q9UL15	BAG family molecular chaperone regulator 5
BAIAP2	0.651602	0.523125	0.912913	0.165863	0.858687	0.805685	0.865272	0.519983		B4DWA1;E9PCF8;I3L0M4;I3L0Y9;I3L113;I3L125;I3L1C8;I3L2J6;I3L2M4;I3L327;I3L3C5;I3L3C6;I3L3J7;I3L4A3;I3L4C2;I3L526;O43858;Q53HB1;Q86WC1;Q8N5C0;Q96CR7;Q9UBR3;Q9UQ43;Q9UQB8	Brain-specific angiogenesis inhibitor 1-associated protein 2
BANF1	0.0141729	-0.0345919	0.18256	0.361892	0.263283	0.215662	0.421157	0.291649		E9PJJ8;O60558;O75531;Q6FGG7	Barrier-to-autointegration factor;Barrier-to-autointegration factor, N-terminally processed
BANP	0.300793	NaN	0.0648315	0.30214	NaN	NaN	0.219531	NaN		A0A0A0MRC6;A8MU25;A8MX25;B2RCF7;B4DNJ9;C9J811;C9JF73;C9JGM9;C9JLS0;C9JLT2;C9JTM8;C9JYB6;E9PIP2;E9PJI6;F5GZM0;Q8N9N5;Q96GJ7;Q9NWY1	Protein BANP
BAP1;hucep-13	0.175999	NaN	0.334371	NaN	NaN	-0.0851658	NaN	NaN		A8K993;C9J7L9;F8W6N3;F8WEY5;H0Y8E8;H7C4V7;Q6LEM0;Q7Z5E8;Q92560;Q96TC6	Ubiquitin carboxyl-terminal hydrolase;Ubiquitin carboxyl-terminal hydrolase BAP1
BARD1	0.0505616	0.130438	NaN	NaN	-0.146684	NaN	NaN	NaN		A0A087WZ19;A0A087X0C6;A0A087X2H0;C9IYG1;C9J6M1;F6MDH7;F6MDH8;F6MDH9;F6MDI1;F8WCG2;O43574;Q53SS5;Q99728	BRCA1-associated RING domain protein 1
BASP1	0.678055	0.773821	0.828371	0.592517	0.853115	0.865627	0.90336	0.695846		B4DJA8;D3DTD5;O43596;P80723;Q5U0S0;Q9BWA5;U3KQP0	Brain acid soluble protein 1
BAX	0.289904	0.621333	0.473116	0.512616	0.544683	0.548977	0.467415	0.430241		A8K4W1;H0YA56;I6LPK7;K4JQN1;P55269;Q07812;Q07814;Q07815;Q8WZ49;Q9NR76;Q9NYG7;Q9UCZ6;Q9UCZ7;Q9UQD6	Apoptosis regulator BAX
BAZ1A	0.500656	0.498636	0.527421	0.701175	0.776092	0.839269	0.768584	0.605925		A0A087WWN7;H0YJ68;H0YJ74;H0YJP5;Q9NRL2;Q9NZ15;Q9P065;Q9UIG1;Q9Y3V3	Bromodomain adjacent to zinc finger domain protein 1A
BAZ1B	0.432981	0.346654	0.524559	0.565875	0.792158	0.582021	0.696352	0.338157		B9EGK3;D3DXE9;O95039;O95247;O95277;Q6P1K4;Q86UJ6;Q9UIG0	Tyrosine-protein kinase BAZ1B
BAZ2A	0.202646	NaN	0.448763	0.122536	0.133795	0.553763	0.35728	0.15519		A0A0C4DGI9;B3KN66;F8VU39;F8VWQ3;F8W053;H0YHL2;H0YHQ7;H0YII3;J3KPG5;O00536;O15030;Q68DI8;Q96H26;Q9UIF9	Bromodomain adjacent to zinc finger domain protein 2A
BBS1	0.396787	0.364317	0.276408	0.277687	NaN	0.351009	0.196134	0.310986		E7EQH1;E9PJ28;E9PMB7;E9PPR3;E9PQD9;E9PQK2;E9PR55;Q32MM9;Q32MN0;Q8NFJ9;Q96SN4	Bardet-Biedl syndrome 1 protein
BBS7	0.0552804	0.450037	0.607899	0.252863	NaN	0.217506	0.400218	NaN		H0Y973;Q4W5P8;Q8IWZ6;Q8N581;Q9NVI4	Bardet-Biedl syndrome 7 protein
BBS9	0.317529	NaN	0.58812	0.354397	NaN	NaN	NaN	NaN		A0A0D9SEP0;C9JJ08;C9JRR5;E9PDC9;F8WCG5;H7BZ69;P78514;Q3SYG4;Q7KYS6;Q7KYS7;Q8N570;Q99844;Q99854;Q9Y699;Q9Y6A0	Protein PTHB1
BBX	0.448948	0.568568	0.416624	0.439926	0.490786	0.625336	0.708137	0.187253		A2RRM7;C9IYG9;C9IYS9;C9J067;C9J0J4;C9J8D0;C9JA69;C9JC04;C9JD74;C9JE62;C9JIZ2;C9JNU3;C9JSH4;C9JYU6;C9JZA0;C9K0D1;H7C1Q0;H7C1U1;Q2TAJ1;Q7L3J8;Q7LBY8;Q8NDB0;Q8WY35;Q8WY36;Q9H0J6	HMG box transcription factor BBX
BCAM	0.727826	0.563177	0.820294	0.626135	0.847032	0.438406	0.707451	0.509704		A0A087WXM8;A8MYF9;A9YWT5;A9YWT6;K7ENU8;K7ERB7;P50895;Q86VC7	Basal cell adhesion molecule
BCAR1	0.375979	NaN	0.387687	0.161905	0.5126	0.471974	0.678559	0.337034		B3KWD7;B4DEV4;B4DGB5;B4DIW5;B7Z7X7;E9PCL5;E9PCV2;F5GXA2;F5GXV6;F5H7Z0;F5H855;F8WA69;H3BN62;H3BP62;H3BQJ7;H3BSB2;H3BSY4;H3BTB0;H3BTL5;H3BU42;H3BVF0;P56945;Q6QEF7	Breast cancer anti-estrogen resistance protein 1
BCAS3;BCAS4	0.54374	NaN	0.615759	0.463055	0.336835	0.490793	0.377995	0.206736		A0A087X207;A0A087X2J1;K7EIE2;K7EIR7;K7EJH7;K7EJU7;K7EKB0;K7ELH0;K7EML5;K7EQA6;K7ESE9;Q17RM0;Q6KF21;Q8IXI6;Q8NDR8;Q8TDL9;Q8TDM1;Q8WY55;Q9BVF0;Q9H6U6;Q9H957;Q9H9Y9;Q9NXP4	Breast carcinoma-amplified sequence 3
BCAT1	0.635386	0.785551	0.879104	0.893989	0.795364	0.855048	0.813267	0.825459		A0A087WYF2;B3KY27;B7Z2M5;B7Z5L0;F5H2F2;F5H5E4;P54687;Q68DQ7;Q96MY9	Branched-chain-amino-acid aminotransferase, cytosolic
BCAT1	0.795143	0.785551	0.879104	0.893989	0.795364	0.855048	0.813267	0.825459		A0A087WYF2;B3KY27;B7Z2M5;B7Z5L0;F5H2F2;F5H5E4;P54687;Q68DQ7;Q96MY9	Branched-chain-amino-acid aminotransferase, cytosolic
BCAT2	0.583876	0.36521	0.622507	0.664527	0.544921	0.759546	0.635	0.436768		B2RB87;B3KSI3;M0QXF9;M0QZ10;M0QZP4;M0R2K7;O00269;O15382;Q96KG1;Q9BTB6;Q9BUU6	Branched-chain-amino-acid aminotransferase;Branched-chain-amino-acid aminotransferase, mitochondrial
BCCIP	0.683016	0.110349	0.512783	0.240581	0.60391	0.762892	0.65039	0.560431		B3KP45;Q8ND15;Q96GC4;Q9P287;Q9P288	BRCA2 and CDKN1A-interacting protein
BCKDHA	0.308724	0.281807	0.20121	0.479901	0.254866	0.29104	0.262345	0.287958		B4DP47;E7EW46;F5GXU9;H0YH20;H0YH31;M0R0C8;P12694;Q16034;Q16472	2-oxoisovalerate dehydrogenase subunit alpha, mitochondrial
BCKDHB	0.555636	0.413457	0.556167	0.479518	0.50105	0.611983	0.538941	0.51767		P21953;Q5T2J3;Q9BQL0	2-oxoisovalerate dehydrogenase subunit beta, mitochondrial
BCKDK	0.44415	0.632108	0.435592	0.527805	0.278022	0.543419	0.553307	0.218796		A8MY43;H3BNP3;H3BQP2;H3BS02;H3BTL2;H3BUV3;O14874;Q6FGL4;Q96G95;Q96IN5	[3-methyl-2-oxobutanoate dehydrogenase [lipoamide]] kinase, mitochondrial
BCL10	0.401081	0.352713	0.117939	0.576388	0.667193	0.526299	0.537626	0.380958		A0A087WWW9;O95999;Q5VUF1	B-cell lymphoma/leukemia 10
BCL10	0.468305	0.352713	0.117939	0.576388	0.667193	0.526299	0.537626	0.380958		A0A087WWW9;O95999;Q5VUF1	B-cell lymphoma/leukemia 10
BCL11B	0.246166	NaN	NaN	NaN	0.562224	NaN	0.753675	NaN		D3YTK1;Q9C0K0;Q9H162	B-cell lymphoma/leukemia 11B
BCL2L1	0.566904	0.700146	0.598415	0.700161	0.441224	0.780069	0.656301	0.570858		E1P5L6;Q07817;Q5CZ89;Q5QP56;Q5QP59;Q5TE64;Q5TE65;Q92976;Q9H1R6	Bcl-2-like protein 1
BCL2L13	0.497907	0.578604	0.517699	0.604304	0.668147	0.71709	0.835207	0.441125		A0A087WTL4;A0A087WW80;A0A087WX97;A0A0A0MR90;B3KPE7;E9PDD6;F2Z2C3;F6VJB4;H0Y3R5;Q96B37;Q96IB7;Q9BXK5;Q9BY01;Q9HC05;Q9UFE0;Q9UKN3	Bcl-2-like protein 13
	0.275242	NaN	NaN	NaN	NaN	NaN	NaN	NaN
BCL3	0.444632	NaN	0.501669	NaN	NaN	0.554848	0.6004	NaN		H7C0A2;P20749	B-cell lymphoma 3 protein
BCL7A	0.489005	0.626788	0.474295	0.787693	NaN	NaN	0.718369	0.4504		B4DJN6;B7ZB21;Q13843;Q14CT7;Q4VC05	B-cell CLL/lymphoma 7 protein family member A
BCL9	0.565999	NaN	0.578487	0.373976	NaN	NaN	0.595254	0.268576		A0A087WVU5;O00512;Q5T489	B-cell CLL/lymphoma 9 protein
BCL9L	0.426888	0.304646	0.370986	0.133358	0.301036	0.402123	0.508933	0.0646829		A0A087WZX0;A1A4C1;E9PNR0;Q67FY1;Q6ZWJ0;Q6ZWK2;Q86UU0	B-cell CLL/lymphoma 9-like protein
BCOR	0.380618	NaN	0.482169	NaN	NaN	0.462723	0.317976	NaN		A1A564;A6NE70;C9JHP3;D3DWB3;D3DWB4;H7BYY2;H7BZ37;H7C231;H7C2V9;Q29RF6;Q6P4B6;Q6W2J9;Q7Z2K7;Q8TEB4;Q96DB3;Q9H232;Q9H233;Q9HCJ7;Q9NXF2	BCL-6 corepressor
BCR;BCR/ABL fusion	0.497715	0.639204	0.68288	0.784515	0.673959	0.714645	0.778711	NaN	yes	A9UF01;E9PGP5;H0Y554;P11274;P78501;Q12842;Q4LE80;Q6NZI3	Breakpoint cluster region protein
BDH1;BDH1	0.389414	0.437098	0.750823	0.577984	0.658184	0.765561	0.820363	0.683874		D3DXC0;Q02338;Q96ET1;Q9BRZ4;C9JB83;C9JEB9;C9JM78;C9JQ90;C9K0G7;E9PCG9;H7C2W1	D-beta-hydroxybutyrate dehydrogenase, mitochondrial
BDH2	0.359046	0.766688	0.723535	0.752356	0.558752	0.733553	0.740518	NaN		A8K295;B4DUF6;D6R9U8;D6RBF6;D6RFG2;D6RIR6;Q503A0;Q6IA46;Q6UWD3;Q9BUT1;Q9H8S8;Q9NRX8	3-hydroxybutyrate dehydrogenase type 2
BECN1	0.264969	0.0360616	0.0146062	0.268757	0.116304	0.211478	-0.0106796	0.314853		A0A087WVZ2;B2R6N7;E7EV84;K7EKK2;K7EL88;K7ELY9;K7EMA2;K7EN35;K7EQQ7;K7ER46;K7ERY0;K7ES83;O75595;Q14457;Q9UNA8	Beclin-1
BEND3	0.734044	NaN	0.709324	NaN	NaN	0.728098	0.676898	0.277197		A2RRH2;Q5T5X7;Q9HCL9	BEN domain-containing protein 3
BGN	0.544949	0.566774	0.570642	0.468435	0.601182	0.259762	0.206684	0.738096		C9JKG1;D3DWU3;P13247;P21810	Biglycan
BHLHE40	0.639635	NaN	NaN	NaN	NaN	NaN	0.622203	NaN		O14503;Q96TD3	Class E basic helix-loop-helix protein 40
BICC1	0.730402	0.877051	NaN	0.868609	NaN	0.623064	0.82645	NaN		A6NGY7;Q9H694	Protein bicaudal C homolog 1
BICD1	0.549278	0.803512	0.670458	0.643216	NaN	0.476988	0.561434	0.490537		A0A087WYJ7;A8K2C3;A8MVZ6;B9EGC4;F8VZX7;F8W056;F8W113;O43892;O43893;Q96G01;U3KQF7	Protein bicaudal D homolog 1
BICD2	0.616211	0.560778	0.490245	0.608002	0.838307	0.643443	0.902305	0.351543		O75181;Q5TBQ2;Q5TBQ3;Q8TD16;Q96LH2;Q9BT84;Q9H561	Protein bicaudal D homolog 2
BIN2	0.675951	0.816847	0.794028	0.786419	0.812794	0.741442	0.842722	0.650396		A0A087X188;A0A0A0MT10;F5H0W4;Q86VV0;Q9NWK4;Q9UBW5;Q9UKN4;S4R3J0;S4R418	Bridging integrator 2
BIN3	0.205329	0.290246	0.502515	0.377885	0.308653	0.328395	0.104842	0.355754		E5RGB5;E5RHU4;E5RJI6;H7BYV6;Q9BVG2;Q9NQY0;Q9NVY9	Bridging integrator 3
BIRC2	0.315716	0.27811	0.0621102	0.388782	0.676545	0.269838	0.490116	0.188123		A0A087X2B2;B4E026;E9PI77;E9PIW1;E9PMH5;E9PNM6;E9PQZ9;H0YDY3;Q13490;Q16516;Q4TTG0	Baculoviral IAP repeat-containing protein 2
BIRC6	0.112306	0.121322	0.382328	0.186865	0.358872	NaN	0.555146	0.0392146		H7C094;H7C3P0;Q9NR09;Q9ULD1	Baculoviral IAP repeat-containing protein 6
BLM	0.468656	NaN	0.172067	0.0766234	NaN	NaN	0.750055	0.236055		H0YLV8;H0YNU5;P54132;Q52M96	Bloom syndrome protein
BLMH	0.809055	0.697189	0.791497	0.585405	0.783222	0.882165	0.901128	0.747238		B2R796;J3KS79;J3KSD8;K7EMJ3;K7ENH5;K7ES02;K7ESE8;Q13867;Q53F86;Q9UER9	Bleomycin hydrolase
BLOC1S2	0.159926	0.190533	0.347887	0.530006	0.290529	0.27985	0.116566	0.273578		A0A087X1N6;B4DQV2;J3QRU7;Q5W040;Q6QNY1;Q8WUI8	Biogenesis of lysosome-related organelles complex 1 subunit 2
BLOC1S3	0.127096	-0.0589816	0.361781	0.136129	-0.0479751	0.0516559	0.226877	0.143087		B2RXB8;K7EN58;Q6QNY0	Biogenesis of lysosome-related organelles complex 1 subunit 3
BLOC1S4	0.0822913	0.325528	0.0169955	0.31504	0.152761	0.164278	0.126202	0.142935		Q6NVY6;Q96G84;Q9NUP1	Biogenesis of lysosome-related organelles complex 1 subunit 4
BLOC1S5	0.0694102	0.418777	0.0380876	0.340297	0.319495	0.185727	0.224709	NaN		A0A0A0MTN6;A0A0D9SEU2;B4DVM2;G5E931;Q0VDJ6;Q0VDJ7;Q5THS1;Q68D56;Q8N5F9;Q8TDH9;Q9NU16	Biogenesis of lysosome-related organelles complex 1 subunit 5
BLOC1S6	0.260184	0.108978	-0.0621025	0.354595	0.11341	0.314845	0.193585	-0.0709957		H3BML5;H3BMT8;H3BN13;H3BN73;H3BNE3;H3BPR6;H3BR42;H3BRA4;H3BST1;H3BU57;Q9UL45	Biogenesis of lysosome-related organelles complex 1 subunit 6
BLVRA	0.790738	0.751252	0.879882	0.577056	0.755614	0.89796	0.812341	0.623078		A8K747;C9J1E1;O95019;P53004;Q86UX0;Q96QL4;Q9BRW8	Biliverdin reductase A
BLVRB	0.413809	0.403079	0.514763	0.436858	0.447991	0.578712	0.524193	0.279276		A6NKD8;B2R5C6;M0QZL1;M0R192;P30043;P32078;P53005;Q32LZ2	Flavin reductase (NADPH)
SLCO1A2;BMP1	0.524838	NaN	NaN	0.627879	0.631896	0.676938	0.600093	NaN		A8K6F5;B2RN46;B7ZKR5;D3DSR0;E5RH22;P13497;Q13292;Q13872;Q14874;Q3MIM8;Q99421;Q99422;Q99423;Q9UL38	Bone morphogenetic protein 1;Metalloendopeptidase
BMP2K	0.620232	0.568325	0.64754	0.82491	0.778545	0.827334	0.762001	0.478521		H0Y9P1;K4DI97;O94791;Q4W5H2;Q8IYF2;Q8N2G7;Q8NHG9;Q9NSY1;Q9NTG8	BMP-2-inducible protein kinase
BMS1	0.532948	0.2562	0.294596	0.226753	0.405014	0.501873	0.591957	0.117402		Q14692;Q5QPT5;Q86XJ9	Ribosome biogenesis protein BMS1 homolog
BNIP1	0.324462	0.377454	0.0958116	0.453135	0.503862	0.631407	0.560898	0.316007		D3DQM3;D3DQM4;D3DQM5;D3DQM6;H0YBK7;O75622;O75623;O75624;Q12981;Q6K044;Q96FG4	Vesicle transport protein SEC20
BNIP2	0.259602	NaN	0.569507	0.347161	0.395344	NaN	0.0429946	NaN		B4DS94;H7C096;H7C142;J3KN59;Q12982	BCL2/adenovirus E1B 19 kDa protein-interacting protein 2
BOD1L1	0.372628	0.344499	0.475682	0.181497	0.519518	0.639494	0.747529	0.199878		F8WDD0;H0Y9Y2;Q6P0M8;Q8NFC6;Q96AL1;Q9H6G0;Q9NTD6;Q9P2L9	Biorientation of chromosomes in cell division protein 1-like 1
BOLA1	0.438089	0.439713	0.55976	0.448245	0.583181	0.523278	0.661022	0.0786561		B2R7K2;D3DUZ4;Q5QNY0;Q9Y3E2	BolA-like protein 1
BOP1	0.678158	0.35851	0.73452	0.391367	0.536083	0.649795	0.630979	NaN		A0A075B729;Q14137;Q969Z6;Q96IS8;Q96Q25;Q9BSA7;Q9BVM0	Ribosome biogenesis protein BOP1
BPGM	0.27742	-0.102667	0.362421	0.149128	0.76067	0.0512093	0.274363	0.179199		A4D1N9;C9JH23;P07738	Bisphosphoglycerate mutase;Phosphoglycerate mutase
BPHL	0.568318	0.247553	0.539676	0.393432	0.637717	0.671435	0.711011	0.748152		B4DML3;F2Z2Q1;H7C0M3;Q00306;Q13855;Q3KP51;Q49AI2;Q86WA6	Valacyclovir hydrolase
BPNT1	0.504978	0.673548	0.724008	0.502808	0.562375	0.716196	0.609355	0.579295		A6NF51;A8K7C8;B4DPS5;B4DUS9;D3DTA9;F8VRY7;F8VVW8;F8VZG4;F8W1J0;O95861;Q8WVL5;Q9UGJ3	3'(2'),5'-bisphosphate nucleotidase 1
BPTF	0.52647	NaN	0.435992	0.495918	0.499728	0.634399	0.773593	0.0371894		A0A0A0MR81;E7ETD6;E9PE19;F5GXF5;F5H176;J3KSK9;J3KSY0;J3QLW4;J3QQK4;J3QQQ8;Q12830;Q6NX67;Q7Z7D6;Q9UIG2	Nucleosome-remodeling factor subunit BPTF
BRAP	0.423382	0.136163	0.408971	0.204737	0.522108	NaN	0.480627	0.413589		J3KNN7
BRAT1	0.382885	0.31524	0.414335	0.339567	0.603772	0.429218	0.436448	0.256342		A4D200;C9JY24;F8WDN5;Q6PJG6;Q8IW85;Q8IZ43;Q8WVR8;Q96IV9;Q9H7J8;Q9UFA3	BRCA1-associated ATM activator 1
BRCC3	0.211258	-0.114208	0.0234597	-0.0793321	-0.0138282	NaN	-0.201969	-0.0113849		A0A087WZR3;A0A0A0MS96;A0A0D9SF50;A6QRF8;A6QRF9;A8MUX5;A8MWH0;A9Z1Y0;A9Z1Y5;B1B062;B4DQN7;H7C413;H9KVA9;P46736;Q16107;Q53YX5;Q9BTZ6;X6RJS7	Lys-63-specific deubiquitinase BRCC36
BRD1	0.236669	NaN	0.23354	0.514632	0.189773	0.516087	0.549973	NaN		A6ZJA4;J3KQ61;O95696	Bromodomain-containing protein 1
BRD2;BRD2	0.380829	0.436936	0.613353	0.305046	0.325489	0.408164	0.516935	0.173687		A2AAU0;B0S7P0;B1AZT1;O00699;O00700;P25440;Q15310;Q5STC9;Q63HQ9;Q658Y7;Q6P3U2;Q969U4;E9PIQ3;E9PKQ9;H0Y6K2;H0Y799;H0YDJ7;J3QR72;U3KPW0;U3KQA6	Bromodomain-containing protein 2
BRD3	0.690442	0.516859	0.48806	0.651775	0.599792	0.559687	0.614109	0.461978		A9J571;A9J575;B1APD9;Q15059;Q4G5Y3;Q5T1R7;Q8N5M3;Q92645	Bromodomain-containing protein 3
NUTM1;BRD4	0.41513	0.181011	0.330112	0.264712	0.386656	NaN	0.561053	0.232551		M0QYW0;M0QZD9;M0R0H4;O60433;O60885;Q4G0X8;Q86YS8;Q96PD3	Bromodomain-containing protein 4
BRD7	0.116621	-0.248743	0.18987	0.338281	0.0402634	0.190001	0.524985	0.00804301		I3L0Y7;I3L4V5;Q4VC09;Q8N2L9;Q96KA4;Q9BV48;Q9NPI1;Q9UH59	Bromodomain-containing protein 7
BRD8	0.409916	0.245714	0.325834	0.618887	0.431581	NaN	0.576598	0.0500974		B5MCW3;C9JV05;D6RID0;F8WBH2;F8WCS7;F8WDX5;H0Y8F9;H0YA84;H0YAH7;H7C026;H7C127;H7C128;H7C179;H7C2P4;O43178;Q15355;Q58AB0;Q59GN0;Q969M9;Q9H0E9	Bromodomain-containing protein 8
BRE	0.237561	NaN	NaN	NaN	NaN	NaN	NaN	NaN		A0A075B7D2;A8K4X1;C9J2G0;D6W562;D6W563;F8W733;Q13880;Q4ZFX8;Q53SD0;Q969X9;Q96P06;Q9NXR7	BRCA1-A complex subunit BRE
BRIX1	0.457206	0.458747	0.317275	0.291782	0.619974	0.619761	0.396639	0.399375		A8K0P5;Q3ZTT4;Q8N453;Q8TDN6;Q96DH1	Ribosome biogenesis protein BRX1 homolog
BRK1	0.0236997	0.287902	0.274013	0.0235869	0.296209	0.147497	0.29024	0.159539		B2R5E2;Q8WUW1;Q9P082	Protein BRICK1
BRMS1	0.32287	NaN	NaN	NaN	NaN	-0.0403715	0.101861	NaN		E9PJF5;E9PPD1;G5E9I4;H0YCF7;Q6IAI2;Q9HCU9	Breast cancer metastasis-suppressor 1
BRMS1L	0.327548	0.408705	0.541114	0.336945	0.354042	0.567982	0.562321	0.270839		A6NFW5;A6NH45;B2RD65;F8VRR2;H0YHD0;Q5PSV4;Q9BRI4	Breast cancer metastasis-suppressor 1-like protein
BRPF1	0.257038	NaN	0.313158	0.216834	0.222046	0.316166	0.476479	0.0946333		B4DEZ6;C9JDK5;C9JHC0;P55201;Q7Z6E0;Q8TCM6;Q9UHI0	Peregrin
BRPF3	0.391841	NaN	0.0600816	NaN	NaN	0.307004	0.248792	NaN		A6ND56;A6NJE2;A8WI61;A8WI62;B7ZLN5;E7EX85;E9PI60;E9PJ12;E9PSF3;F6XDC4;H0Y7B4;H0Y7I6;Q17RB6;Q5R3K8;Q9ULD4	Bromodomain and PHD finger-containing protein 3
BRWD1	0.126217	NaN	0.0833692	0.396092	NaN	0.237923	0.363857	0.0484762		C9JK25;H0Y463;H0Y4A7;H0Y4R9;H0Y500;H0Y5I9;H7BZR9;H7C409;O43721;Q5R2V0;Q5R2V1;Q6P2D1;Q8TCV3;Q96QG9;Q96QH0;Q9NSI6;Q9NUK1	Bromodomain and WD repeat-containing protein 1
BSDC1	0.538589	0.350901	0.202098	0.270477	0.541748	0.624329	0.557798	NaN		B4DMS7;B4DTI7;B4DTP7;B4E2X8;E9PNA9;E9PQA7;E9PS77;F8W6C6;Q49AT8;Q68DY6;Q6IAA3;Q6MZK1;Q6UXS1;Q9HAL9;Q9NW68	BSD domain-containing protein 1
BSG	0.225526	NaN	0.28123	0.0941373	0.366157	0.344102	0.412625	-0.15922		A0A087WUV8;A0A087X215;A0A087X2B5;A6NJW1;D3YLG5;I3L192;P35613;Q7Z796;Q8IZL7;R4GMX5;R4GN83	Basigin
BSPRY	0.705209	0.886383	0.796481	NaN	0.722938	0.788833	0.757552	NaN		B3KS19;Q5W0U4;Q96DJ2;Q9H4E4;Q9NXN0	B box and SPRY domain-containing protein
BST2	0.687457	0.809526	0.853401	0.883785	0.887895	0.784911	0.803634	0.768548		A8K4Y4;Q10589;Q53G07	Bone marrow stromal antigen 2
BTAF1	0.221214	0.424989	0.401673	0.419777	0.28622	0.469648	0.586467	0.219186		A0A0A0MTH9;B4E0W6;O14981;O43578	TATA-binding protein-associated factor 172
BTBD10	0.11901	NaN	NaN	0.347866	NaN	NaN	0.363676	NaN		B7Z228;B7Z503;E9PKM7;E9PKU9;E9PN21;E9PPD8;Q86WG1;Q9BSF8	BTB/POZ domain-containing protein 10
BTBD2	0.218151	NaN	0.239739	0.54522	0.294059	0.221699	0.42662	NaN		A0A087WUX2;A0A087WXN3;A0A087WY57;A0A087X147;K7EMW9;K7ENV9;O60418;O75248;Q4VBZ1;Q6IAC5;Q7Z5W0;Q96SX8;Q9BX70;Q9NPS1;Q9NX81	BTB/POZ domain-containing protein 2
BTF3	0.43766	0.281753	0.306815	0.459048	0.339918	0.270437	0.527242	0.540057		A8K510;D6RDG3;H0Y9Y1;P20290;Q13893;Q76M56	Transcription factor BTF3
BTF3	0.052227	0.281753	0.306815	0.459048	0.339918	0.270437	0.527242	0.540057		A8K510;D6RDG3;H0Y9Y1;P20290;Q13893;Q76M56	Transcription factor BTF3
BTF3L4	0.441076	0.420238	0.37622	0.48966	0.256656	0.569066	0.487654	0.273756		B3KNJ1;D3DQ32;E9PL10;E9PPC3;G3V1C6;Q96K17	Transcription factor BTF3;Transcription factor BTF3 homolog 4
BTN3A3	0.602691	0.713599	0.604814	0.729227	0.828332	0.709026	0.793815	NaN		B4DWI7;C9J3Q8;C9J877;C9JNZ3;C9JQT8;C9JUV8;C9JVU4;C9JZT5;E9PCP5;O00478	Butyrophilin subfamily 3 member A3
BUB1B	0.650084	NaN	0.913183	0.838528	NaN	NaN	0.79045	NaN		B2R6U0;B4DL09;B4DLG3;H0YMK5;H0YN44;O60501;O60566;O60627;O60758;O75389;Q59HH6;Q8WV50;Q96KM4	Mitotic checkpoint serine/threonine-protein kinase BUB1 beta
BUD13	0.48494	0.234939	0.561463	0.43243	NaN	0.62494	0.701038	0.324694		A8K0S0;H7C462;Q96LS7;Q9BRD0	BUD13 homolog
C10orf11	0.532294	NaN	NaN	NaN	NaN	NaN	NaN	NaN		A0A087WWI0;A0A087WZZ7;B1AVW6;M0R2H0;Q9H2I8	Leucine-rich repeat-containing protein C10orf11
C10orf35	0.359139	NaN	NaN	NaN	NaN	NaN	NaN	NaN		Q5VVH9;Q96D05	Uncharacterized protein C10orf35
C10orf76	0.187304	NaN	NaN	NaN	NaN	NaN	NaN	0.274649		Q2TB87;Q5T2E6;Q5T2E7;Q5T2E8;Q9H8Z9	UPF0668 protein C10orf76
C11orf31;SELH	0.25504	NaN	NaN	NaN	NaN	NaN	NaN	NaN		A0A087WYP2;H0YE28;Q8IZQ5;Q8N672	Selenoprotein H
C11orf68	0.299269	NaN	0.233975	0.300062	0.475967	0.604418	0.576676	0.498308		J3KQG9;Q9BT13;Q9H3H3	UPF0696 protein C11orf68
C11orf96	0.406592	0.645678	0.664422	0.432245	0.368062	0.50044	NaN	0.587597		A0A087WW59;E9PKL4;Q7Z7L8	Uncharacterized protein C11orf96
C12orf29	0.499413	0.462886	0.472309	0.301064	0.674515	0.459423	0.384511	NaN		G3V1X7;Q569K5;Q6AWA8;Q6PEK5;Q8IYQ5;Q8N999;Q9NT75	Uncharacterized protein C12orf29
C12orf4	-0.132278	-0.0681063	0.216486	0.00799011	0.171862	0.0291549	0.224337	0.0490743		D3DUQ8;F5GXX6;F5H271;F5H744;H0YGS6;Q6MZH5;Q9NQ89	Protein C12orf4
C12orf43	0.281722	0.375434	0.349261	0.287038	0.392109	NaN	0.538328	NaN		E7ENF1;F5H3K2;F5H7W8;F5H8B7;G5EA44;H0YGK4;Q53HF0;Q96C57;Q9H9Z7	Uncharacterized protein C12orf43
C12orf45	0.346252	0.425864	0.701787	0.699406	NaN	0.262232	0.583138	NaN		A0A087WT30;J3KN91;Q8N5I9	Uncharacterized protein C12orf45
C14orf119	0.10304	NaN	0.179311	0.580074	0.808348	NaN	NaN	NaN		Q6IAA7;Q9NWQ9	Uncharacterized protein C14orf119
C14orf2;MP68	0.27434	NaN	NaN	NaN	NaN	NaN	NaN	0.216857		A0A0A0MTQ5;B2R588;G3V556;G3V5Q3;P56378;Q86TT7	6.8 kDa mitochondrial proteolipid
C15orf38-AP3S2	0.590198	NaN	NaN	NaN	0.435438	NaN	NaN	NaN		A0A0A6YYH1;H0YL85;H0YMK0
C15orf48;NMES1	0.737308	0.704024	0.840895	NaN	0.774323	0.875998	0.862426	NaN		H0YKW5;Q9C002	Normal mucosa of esophagus-specific gene 1 protein
C15orf52	0.691925	NaN	NaN	NaN	NaN	NaN	NaN	NaN		B9EIQ8;H0YK65;H0YM82;Q68DG9;Q6ZTM3;Q6ZU22;Q6ZUT6	Uncharacterized protein C15orf52
C15orf57	0.381715	NaN	NaN	NaN	NaN	NaN	NaN	NaN		A8KAL4;H0YLI5;H0YLN5;H0YM19;H0YMC0;H0YN78;Q86TC4;Q8N788;Q8NAR7;Q9BV29	Uncharacterized protein C15orf57
C16orf58	0.338592	0.414801	0.454169	0.427879	0.39248	0.732822	0.310621	0.355928		H3BR29;H3BS97;H3BSM7;H3BTA0;I3L2V0;Q53GL8;Q8NAJ4;Q96GQ5;Q9BVY3;Q9H887	RUS1 family protein C16orf58
C16orf62	0.526772	NaN	NaN	NaN	NaN	NaN	NaN	0.437551		A8K2M1;C9J7I2;E7EWW0;F5H7K1;F6S1J4;H0YFG6;H3BNX2;H3BRV8;H3BTI5;H3BUS7;H3BV68;H3BVG8;I3L1U5;O43329;Q69YI1;Q6PDA0;Q7L371;Q7Z3J2;Q86W66;Q8WXA5;Q9H0L7;Q9H7C8	UPF0505 protein C16orf62
BAP18;C17orf49	0.31708	0.30818	0.485092	0.256289	0.391151	0.57607	0.389889	NaN		B4DIV3;C9J4G0;E9PB29;F8W038;F8W1H0;K7ES76;Q8IXM2	Chromatin complexes subunit BAP18
BAP18;C17orf49	0.26596	0.30818	0.485092	0.256289	0.391151	0.57607	0.389889	NaN		B4DIV3;C9J4G0;E9PB29;F8W038;F8W1H0;K7ES76;Q8IXM2	Chromatin complexes subunit BAP18
C17orf62	0.247124	NaN	NaN	NaN	NaN	NaN	NaN	0.273669		E1B6X3;F8W8P4;H0Y2X1;J3KS78;J3KSB6;J3KSJ5;J3KTF4;J3KTI1;J3QKS6;J3QKZ6;J3QLB7;J3QQQ4;J3QRG5;J3QRZ2;J3QS53;Q96NR1;Q9BQA9	Uncharacterized protein C17orf62
C17orf97;LIAT1	0.673889	NaN	0.818735	0.658615	NaN	NaN	NaN	NaN		A5D8T6;H7C5B9;I3L0T0;Q6NSI2;Q6PFW9;Q6ZQX7	Protein LIAT1
C18orf21	0.0491441	NaN	NaN	0.201447	NaN	NaN	NaN	NaN		A0A087X0E7;K7EM84;L7N2F3;Q32NC0;Q6GW03;Q9BXV6;Q9BXW2	UPF0711 protein C18orf21
ARKL1;C18orf25	0.549401	NaN	0.56772	0.272999	0.419809	0.651549	0.720341	0.373427		A0A087WVF1;A8K123;A8KAB6;K7EQH1;K7ER64;Q5BIX2;Q5XG78;Q6N058;Q86TB5;Q8TCQ5;Q96B23	Uncharacterized protein C18orf25
C18orf32	0.174271	NaN	0.292441	0.30569	0.452851	0.41196	0.312622	NaN		Q8TCD1	UPF0729 protein C18orf32
C18orf8	0.347322	NaN	NaN	NaN	NaN	NaN	NaN	0.414961		A0A087WZD4;K7EIS6;K7EL80;K7ENL9;K7EQ65;K7EQJ3;Q96DM3;Q9BU17;Q9Y5M0	Uncharacterized protein C18orf8
C19orf25	0.0651343	0.485039	0.310738	0.302894	0.177546	0.433411	-0.00440616	0.245568		A0A087WUU5;B3KQN6;E7EP72;K7EK56;K7ELZ1;K7EQW1;K7ER12;Q8N9R7;Q8WV94;Q9UFG5	UPF0449 protein C19orf25
C19orf43	0.345955	NaN	NaN	NaN	NaN	NaN	NaN	NaN		K7ELS0;K7EN60;K7ERU7;Q9BQ61	Uncharacterized protein C19orf43
C19orf66	0.531387	0.407434	0.620303	0.73368	0.683336	0.734433	NaN	0.610104		A8MQT9;K7ELT7;K7EML3;K7EMS9;K7EP02;Q4G188;Q8IYH6;Q8N8V1;Q9NUL5	UPF0515 protein C19orf66
C1QA	0.260745	0.447431	0.454065	0.645999	0.383112	0.405252	0.338964	NaN		B2R4X2;P02745;Q5T963;X6RLJ0	Complement C1q subcomponent subunit A
C1QB	0.283639	0.475608	0.482967	0.721694	0.340856	0.500413	0.27985	0.316596		A0A0A0MSV6;D6R934;D6RGJ1;P02746;Q5T959;Q96H17	Complement C1q subcomponent subunit B
C1QC	0.291021	0.519446	0.468157	0.615176	0.291629	0.544476	0.366496	NaN		P02747;Q7Z502;Q96DL2;Q96H05	Complement C1q subcomponent subunit C
C1QTNF3	0.687589	0.562735	0.205575	0.370612	0.479721	NaN	NaN	NaN		Q0VAN4;Q542Y2;Q6MZN1;Q96KY1;Q9BXJ4	Complement C1q tumor necrosis factor-related protein 3
C1QTNF5	0.531553	0.316215	NaN	NaN	0.681036	NaN	NaN	NaN		A6NDD3;B0YJ35;Q335M2;Q8N6P2;Q9BXJ0;Q9UFX4	Complement C1q tumor necrosis factor-related protein 5
C1R	0.57416	0.573086	0.529358	0.657873	0.438945	0.539876	0.482409	0.414628		A6NJQ8;B4DPQ0;F5GWL0;F5GZR1;F5H1N6;F5H1V0;F5H2D0;F5H3A3;F5H3N3;F5H6Y3;P00736;Q68D77;Q8J012	Complement C1r subcomponent;Complement C1r subcomponent heavy chain;Complement C1r subcomponent light chain
C1RL	0.240568	0.124018	0.423126	0.416735	0.440048	0.36044	0.256833	0.212513		F5GWF3;F5H2Z5;F5H6S5;F5H7C8;H0YF87;H0YFJ9;H0YFL7;H0YGP8;Q53GX9;Q9NZP8	Complement C1r subcomponent-like protein
C1S	0.635015	0.489944	0.509531	0.598516	0.479074	0.576268	0.466794	0.541485		A0A087X232;B5MCV4;C9IZP8;C9JY52;D3DUT4;F5H7T4;F8WCZ6;H0Y5D1;P09871;Q9UCU7;Q9UCU8;Q9UCU9;Q9UCV0;Q9UCV1;Q9UCV2;Q9UCV3;Q9UCV4;Q9UCV5;Q9UM14	Complement C1s subcomponent;Complement C1s subcomponent heavy chain;Complement C1s subcomponent light chain
	0.902115	NaN	NaN	NaN	NaN	NaN	NaN	NaN
C1orf122	0.245921	0.519446	0.580956	0.186778	0.393946	0.59337	0.52327	0.223365		A2RQF4;E9PQ13;Q56A71;Q6ZSJ8	Uncharacterized protein C1orf122
C1orf123	0.179383	0.538138	0.589821	0.310575	0.342412	0.753551	NaN	0.442947		Q9NWV4	UPF0587 protein C1orf123
C1orf174	0.109361	0.169831	0.380038	0.337143	0.302685	0.206672	0.429182	0.365767		A8K0C8;A8MUG9;Q5SR20;Q6NX36;Q8IYL3	UPF0688 protein C1orf174
C1orf198	0.65586	0.677578	0.545649	0.904057	0.766613	0.733715	0.753808	0.373056		A8K8R8;B3KTW1;E5RFY9;E5RI90;G5EA08;Q9H425	Uncharacterized protein C1orf198
C1orf21	0.673272	NaN	NaN	0.786902	NaN	NaN	0.775625	NaN		B2R551;Q9H246	Uncharacterized protein C1orf21
C1orf226	0.789559	NaN	0.631187	0.755523	NaN	0.613435	NaN	NaN		A1L170;B4DF31;F8W6W0	Uncharacterized protein C1orf226
	0.411152	NaN	NaN	NaN	NaN	NaN	NaN	NaN
	0.499531	NaN	NaN	NaN	NaN	NaN	NaN	NaN
C1orf50	0.490631	0.505895	0.506743	0.328757	0.512746	0.539852	0.666686	0.398189		B4DSR2;Q9BV19;R4GMT4	Uncharacterized protein C1orf50
C1orf52	0.23347	NaN	0.143609	0.194558	0.13372	NaN	0.304858	0.0292668		B3KX89;Q8N6N3;Q8TDK5;Q8TDK6	UPF0690 protein C1orf52
C20orf24	0.336807	NaN	NaN	NaN	NaN	NaN	NaN	NaN		E1P5U0;O00605;Q5QPG6;Q5QPG7;Q9BT03;Q9BUV8;Q9BZU7;Q9UI05	Uncharacterized protein C20orf24
C20orf27	0.447196	0.467457	0.517168	0.440012	0.462575	0.390057	0.45282	0.495108		A8K4J0;D3DVX8;H7BYU9;Q5JX81;Q9GZN8;Q9NWX3	UPF0687 protein C20orf27
C21orf33	0.340257	NaN	NaN	NaN	NaN	NaN	NaN	0.402339		A6NFJ6;A6NJY7;F2Z2Q0;H7BYH1;H7C1F6;H7C2G3;O00650;O00660;O15011;O15012;P30042;P55346;P78474;Q92505;Q92507	ES1 protein homolog, mitochondrial
C21orf59	0.445842	NaN	NaN	NaN	NaN	NaN	NaN	NaN		C9J818;C9JX57;D3DSE6;H7C2R6;H7C3D9;P57076;Q53FH0;Q9NX33	UPF0769 protein C21orf59
C2CD5	0.613013	0.382404	0.408424	0.539963	0.783319	0.659103	0.649414	0.697848		B4DJ03;B4DRN7;B7ZLL0;F5H2A1;F5H5R1;H0YFC4;H0YFE9;H0YGU7;O60280;Q17RY7;Q7Z619;Q86SU3;Q86YS7	C2 domain-containing protein 5
C2orf47	0.255373	NaN	NaN	NaN	NaN	NaN	NaN	NaN		H7C0V0;Q658V9;Q8WWC4;Q9H671	Uncharacterized protein C2orf47, mitochondrial
C2orf49	0.257194	0.374416	0.219791	0.316413	0.619111	0.497562	0.598969	0.287448		B3KXN3;B4E2G9;C9J4K0;Q9BVC5	Ashwin
C2orf69	0.423596	0.426666	0.395945	0.279889	0.519586	NaN	0.368232	NaN		Q8N8R5;Q8NE30	UPF0565 protein C2orf69
C3	0.217523	0.0361247	0.644911	0.47598	0.197883	0.236805	0.313581	NaN		A7E236;M0QXZ3;M0QYC8;M0R0Q9;M0R1Q1;P01024	Acylation stimulating protein;C3a anaphylatoxin;C3-beta-c;Complement C3;Complement C3 alpha chain;Complement C3 beta chain;Complement C3b alpha' chain;Complement C3c alpha' chain fragment 1;Complement C3c alpha' chain fragment 2;Complement C3d fragment;Complement C3dg fragment;Complement C3f fragment;Complement C3g fragment
C4orf32	0.358042	NaN	NaN	NaN	NaN	NaN	NaN	NaN		Q49A91;Q4W5C7;Q8N8J7;Q8TBF9	Uncharacterized protein C4orf32
C5orf22	0.376564	0.196339	0.370612	0.209499	0.675258	0.497897	0.629396	0.236774		B4DR92;E5RFG1;E5RHP8;Q49AR2;Q8ND28;Q8WU61;Q9NUR1	UPF0489 protein C5orf22
C5orf24	0.259609	0.341118	0.379475	0.371552	0.327271	0.477709	0.42904	NaN		D3DQA7;H0YAE0;Q7Z6I8;Q86Y53;Q8N1T9	UPF0461 protein C5orf24
C5orf51	0.565405	0.486193	0.264177	0.341126	0.661508	0.733478	0.76364	0.399667		A0A0C4DGW6;A2RRM9;A6NDU8	UPF0600 protein C5orf51
C6orf106	0.383355	NaN	0.279591	0.167978	NaN	0.468133	NaN	NaN		B2R8K7;Q5TH58;Q5VV77;Q96MG5;Q9BUR9;Q9H6K1	Uncharacterized protein C6orf106
C6orf132	0.494338	NaN	0.838913	NaN	0.756556	0.622069	0.775949	0.587684		A6NI05;Q5T0Z8	Uncharacterized protein C6orf132
C6orf203	0.330569	0.140581	0.393759	0.484168	0.247665	NaN	NaN	0.324996		A0A0D9SEI0;B3KRG9;Q9P0P8	Uncharacterized protein C6orf203
C7	0.47888	0.349052	0.339583	0.552022	0.137705	0.423105	0.344613	0.722293		P10643;Q6P3T5;Q92489	Complement component C7
C7orf25	0.501579	NaN	0.369486	0.181138	NaN	0.592871	0.200564	0.229334		A4D1V2;C9JF90;C9K0L6;J3KR36;Q9BPX7;Q9H779	UPF0415 protein C7orf25
C7orf26	0.102416	NaN	0.116253	NaN	0.224518	NaN	0.236446	0.282472		H7BZK9;H7C0Q5;Q96N11;Q9BQ43	Uncharacterized protein C7orf26
C7orf50	0.311773	0.494714	0.33034	0.176549	0.56734	0.580642	0.381691	NaN		C9JQV0;H7C0T1;H7C2R9;Q9BRJ6	Uncharacterized protein C7orf50
C7orf55-LUC7L2	0.351288	NaN	NaN	NaN	NaN	NaN	NaN	NaN		A0A0A6YYC3;F8WEU3;V9GZ75
C8orf33	0.455002	0.640322	0.581946	0.546073	0.300025	0.542556	0.432574	0.518747		A6NGC0;Q96BT8;Q9H7E9	UPF0488 protein C8orf33
C8orf37	0.587425	0.740126	0.695019	0.72402	NaN	NaN	NaN	NaN		Q96NL8	Protein C8orf37
	0.72257	NaN	NaN	NaN	NaN	NaN	NaN	NaN
C8orf59	0.1248	0.22164	0.0868021	NaN	NaN	NaN	NaN	NaN		A0A087WWE7;B2RXE7;E5RFW5;E5RGR5;Q8N0T1	Uncharacterized protein C8orf59
C9orf142	0.134614	NaN	NaN	NaN	NaN	NaN	NaN	NaN		Q8IY19;Q9BUH6	Protein PAXX
C9orf78	0.541084	0.537236	0.318028	0.284341	0.486286	0.490208	0.681367	0.596304		A0A087X2F5;B3KPX8;Q8WVU6;Q9NT39;Q9NZ63	Uncharacterized protein C9orf78
CA12	0.831743	0.730667	0.825175	0.842474	0.910361	NaN	0.911629	0.794234		B2RE24;B3KUB4;O43570;Q53YE5;Q9BWG2	Carbonic anhydrase 12
CA2	0.521811	0.433591	0.377115	0.725368	0.834527	0.200345	0.124782	0.301205		B2R7G8;E5RID5;E5RK37;P00918;Q6FI12;Q96ET9	Carbonic anhydrase 2
CA5B	0.019493	0.394883	0.618188	0.549351	0.476234	NaN	0.514762	NaN		A8K4T5;C9IZP3;C9JA11;H7C4G3;Q9Y2D0	Carbonic anhydrase 5B, mitochondrial
CAAP1	0.129883	0.259915	0.119353	0.235028	0.198831	0.388851	0.600208	0.297321		B4DWT4;D3DRK4;E5RFV1;E5RFW3;Q5VY32;Q6IPE6;Q96C59;Q9H8G2	Caspase activity and apoptosis inhibitor 1
CAB39	0.573676	0.598639	0.665484	0.414595	0.889044	0.798902	0.761449	0.579108		A0A087X0K1;A8K8L7;Q9Y376	Calcium-binding protein 39
CABIN1	0.20842	NaN	0.118895	0.476673	0.0443609	0.350613	0.336191	NaN		A0A087WWW8;A0A087WXL7;B5MEB3;C9J068;C9JT60;G5E9F3;Q6PHY0;Q9Y460;Q9Y6J0	Calcineurin-binding protein cabin-1
CABLES1	0.532822	0.718288	0.576588	0.784861	NaN	NaN	0.641192	0.670313		B4DK60;J3QRY5;Q8N3Y8;Q8NA22;Q8TDN4;Q9BTG1;V9GYB4	CDK5 and ABL1 enzyme substrate 1
CACNB3	0.499279	NaN	0.529813	0.321967	NaN	NaN	NaN	NaN		A8K0Z4;B7Z4Q1;B7Z973;B7ZAK8;F5GZW7;F5H2P6;F8VNV8;F8VSG3;F8VU10;F8VUW8;F8VV14;F8VWK1;F8W0F8;F8W1N3;H0YHK1;H0YHY2;P54284;Q13913	Voltage-dependent L-type calcium channel subunit beta-3
CACTIN	0.366772	0.343047	0.346915	0.518132	0.492562	0.393323	0.494963	0.24067		A6NNA9;A9UL12;K7EIU6;K7EMQ0;K7ENY9;K7EQE3;O75229;Q7LE08;Q8WUQ7;Q9BTA6;Q9Y5A4	Cactin
CACUL1	0.678939	0.449983	0.608477	0.576636	0.608864	0.676418	0.719385	0.262829		Q5XPL7;Q86Y37;Q8IY11;Q8N7S4	CDK2-associated and cullin domain-containing protein 1
CACYBP	0.598898	0.617907	0.760087	0.345121	0.747329	0.662744	0.765498	0.551006		B2ZWH1;B2ZWH2;B3KSF1;O60666;Q5R370;Q5R371;Q9HB71	Calcyclin-binding protein
CAD	0.404238	0.454545	0.728239	0.600717	0.724574	0.734932	0.659209	0.0528751		D6W552;F8VPD4;H7BZB3;H7C2E4;H7C3Z5;P27708;Q6P0Q0;Q96CK3	Aspartate carbamoyltransferase;CAD protein;Dihydroorotase;Glutamine-dependent carbamoyl-phosphate synthase
CADM1	0.820581	0.79922	0.639765	0.329153	0.741036	0.759881	0.738213	0.695846		A0A087WZR6;A0A087WZW4;A0A087X0T8;A0A087X105;A0A087X1W8;A0A0A0MTJ8;A4FVB5;F5H0H5;F5H0J4;F5H125;F5H372;F5H8J9;H0YG94;H0YGA7;H1ZZV9;H1ZZW1;H1ZZW2;Q86WB8;Q8N2F4;Q9BY67;X5D2C8;X5DQS5	Cell adhesion molecule 1
CADM4	0.355848	0.471208	0.48595	0.620445	0.631818	NaN	NaN	NaN		B2R7L5;Q8NFZ8;Q9Y4A4	Cell adhesion molecule 4
CADPS2	0.880971	0.607078	0.787689	0.455164	NaN	0.8556	0.868178	NaN		A0A087X1P3;A4D0X3;B7ZM56;C9IYE1;F8W8P5;H0Y8B5;H7BYR4;Q658Q2;Q7Z5T7;Q86UW7;Q8IZW9;Q8N7M4;Q9H6P4;Q9HCI1;Q9NWK8	Calcium-dependent secretion activator 2
CALB2	0.838669	NaN	0.833697	NaN	0.85753	NaN	0.838835	0.835526		A6NER6;A8K4Y1;H3BMN5;H3BN14;P22676;Q53HD2;Q96BK4	Calretinin
CALCOCO1	0.383989	-0.0904583	0.319903	0.308918	0.389315	0.579006	0.452857	0.253709		B3KVA8;F8VPN1;F8VQE3;F8VRQ9;F8VUB3;F8VWP8;F8VXS2;F8VZI3;F8W0X2;H3BRW8;Q6FI59;Q71RC3;Q86WF8;Q96JU3;Q9H090;Q9P1Z2	Calcium-binding and coiled-coil domain-containing protein 1
CALCOCO2	0.538513	0.371323	0.570416	0.689561	0.469063	0.52736	0.403603	0.346154		B2RBT0;B4DDC4;B4DDT4;B4DP36;B4E0C0;D6RBF9;D6RBI4;D6REB0;D6RF70;D6RJE7;E7ENK0;E7ETP5;E9PBE5;H0Y9G3;H0YBP4;I3L493;I3L4E1;Q13137;Q53FQ5;Q53HB5;Q6IBN9;Q9BTF7	Calcium-binding and coiled-coil domain-containing protein 2
CALD1	0.672449	0.517084	0.839106	0.810142	0.801011	0.661953	0.784113	0.738047		A8K0X1;C9J813;C9JE79;C9JEK3;E7EX44;E9PGZ1;F8WE61;Q05682;Q13978;Q13979;Q14741;Q14742;Q9UD91	Caldesmon
CALD1	0.810859	0.517084	0.839106	0.810142	0.801011	0.661953	0.784113	0.738047		A8K0X1;C9J813;C9JE79;C9JEK3;E7EX44;E9PGZ1;F8WE61;Q05682;Q13978;Q13979;Q14741;Q14742;Q9UD91	Caldesmon
CALD1	0.672567	0.517084	0.839106	0.810142	0.801011	0.661953	0.784113	0.738047		A8K0X1;C9J813;C9JE79;C9JEK3;E7EX44;E9PGZ1;F8WE61;Q05682;Q13978;Q13979;Q14741;Q14742;Q9UD91	Caldesmon
CALM2;CALM2	0.142971	NaN	0.186128	0.385714	NaN	0.232217	0.2614	0.0652924		Q96HY3;E7EMB3;F8WBR5;H0Y7A7
CALM2;CALM2	0.178094	NaN	0.186128	0.385714	NaN	0.232217	0.2614	0.0652924		Q96HY3;E7EMB3;F8WBR5;H0Y7A7
CALR	0.646627	0.460037	0.665332	0.721286	0.392366	0.642089	0.523307	0.557039		K7EJB9;K7EL50;K7ELE2;P27797;Q6IAT4;Q9UDG2	Calreticulin
CAMK1D	0.703125	0.759647	0.716068	0.720915	0.647193	0.914773	0.857288	NaN		A0A087WUR6;B0YIY0;Q8IU85;Q9HD31	Calcium/calmodulin-dependent protein kinase type 1D
CAMK1D	0.758947	0.759647	0.716068	0.720915	0.647193	0.914773	0.857288	NaN		A0A087WUR6;B0YIY0;Q8IU85;Q9HD31	Calcium/calmodulin-dependent protein kinase type 1D
CAMK2D	0.766758	NaN	0.826067	0.780433	0.771472	0.930762	0.806825	0.835831		A8MVS8;D6R938;E9PBG7;E9PF82;H0Y9C2;H0Y9J2;Q13557;Q52PK4;Q59G21;Q8N553;Q9UGH6;Q9UQE9	Calcium/calmodulin-dependent protein kinase type II subunit delta
CAMK4	0.63031	NaN	NaN	0.683463	NaN	NaN	0.899778	NaN		D3DSZ7;D6RCD6;D6RE65;D6REY7;Q16566	Calcium/calmodulin-dependent protein kinase type IV
CAMKK1	0.609641	NaN	0.600548	0.623043	NaN	NaN	0.594149	NaN		J3KPJ3;Q8N5S9;Q9BQH3	Calcium/calmodulin-dependent protein kinase kinase 1
CAMKK2	0.409966	NaN	0.380396	0.530748	0.429349	0.440296	0.547677	0.444891		A8K7Q7;F5GZ00;F5H360;F5H4I7;O94883;Q8IUG2;Q8IUG3;Q8N3I4;Q8WY03;Q8WY04;Q8WY05;Q8WY06;Q96RP1;Q96RP2;Q96RR3;Q96RR4;Q9BWE9;Q9UER3;Q9UES2;Q9Y5N2	Calcium/calmodulin-dependent protein kinase kinase 2
CAMLG	0.21755	0.368483	0.292176	0.243908	0.178961	NaN	0.258539	0.020605		A1L3Y3;D6RIW3;P49069	Calcium signal-modulating cyclophilin ligand
CAMSAP1	0.31741	0.424286	0.664347	0.595337	0.516395	0.531853	0.508366	0.308033		A1L4L2;B2REB2;B2REB3;Q5T5Y3;Q70W33;Q8NCY0;Q96E80;Q96FM3;Q9UFJ5	Calmodulin-regulated spectrin-associated protein 1
CAMSAP2	0.521693	0.740225	0.544336	0.614174	0.761731	0.684079	0.77451	0.16394		B1APG6;H0Y4Z1;H0YE13;Q08AD1;Q08AD2;Q6PGN8;Q96FB3;Q9UG20;Q9UPS4	Calmodulin-regulated spectrin-associated protein 2
CAMSAP3	0.54074	NaN	0.712903	0.677984	0.812101	0.675533	0.84845	0.45864		Q8NDF1;Q9P1Y5	Calmodulin-regulated spectrin-associated protein 3
CAND1	0.369978	0.385785	0.389377	0.581905	0.618347	0.723815	0.778826	0.651549		A0A0C4DGH5;B2RAU3;F5H6I6;H0YH27;O94918;Q6PIY4;Q86VP6;Q8NDJ4;Q96JZ9;Q96T19;Q9BTC4;Q9H0G2;Q9P0H7;Q9UF85	Cullin-associated NEDD8-dissociated protein 1
CANT1	0.69975	0.469296	0.576701	0.483389	0.618146	0.594527	0.591589	0.529914		B4DJ54;K7EIP9;K7EKT2;K7EKW6;K7EMT2;K7EN15;K7EQD4;K7EQT4;Q7Z2J7;Q8NG05;Q8NHP0;Q8WVQ1;Q9BSD5	Soluble calcium-activated nucleotidase 1
CAP1	0.614839	0.439091	0.592885	0.777093	0.690183	0.574737	0.709118	0.723991		Q01518;Q53HR7;Q5T0R1;Q5T0R2;Q5T0R3;Q5T0R4;Q5T0R5;Q5T0R6;Q5T0R7;Q5T0R8;Q5T0R9;Q5T0S1;Q5T0S2;Q5T0S3;Q6I9U6	Adenylyl cyclase-associated protein;Adenylyl cyclase-associated protein 1
CAP2	0.785963	0.734409	0.688682	0.708757	0.809073	0.614237	0.727261	0.466092		A0A087WZ15;A0A087X0J3;B2R5Y3;B7Z1C4;B7Z214;B7Z385;E9PDI2;F8WDB9;F8WEW0;P40123;Q6IAY2	Adenylyl cyclase-associated protein;Adenylyl cyclase-associated protein 2
CAPG	0.577231	0.827857	0.854185	0.832752	0.707967	0.782648	0.771522	0.808818		B8ZZL6;B8ZZS7;D6W5K8;E7ENU9;E7EUE9;E7EUR2;H7C0X8;P40121;Q53SA7	Macrophage-capping protein
CAPN1	0.350528	0.238014	0.649755	0.615683	0.545559	0.148714	0.683386	0.521823		E9PIA9;E9PJA6;E9PJJ3;E9PL37;E9PLC9;E9PLX0;E9PMC6;E9PQB3;E9PRM1;E9PSA6;P07384;Q2TTR0;Q6DHV4	Calpain-1 catalytic subunit
CAPN15	0.146226	0.512026	0.371229	0.0917007	0.0726238	NaN	0.0858651	NaN		B1B1M4;H3BR03;H3BT55;H3BTS4;O75808;Q2KHS2;Q8WTY9;Q9BUW0	Calpain-15
CAPN2	0.687371	0.636066	0.714395	0.646073	0.499246	0.63412	0.733554	0.666939		A6NDG7;B7ZA96;C9JWY7;E7ES58;P17655;Q16738;Q6PJT3;Q8WU26;Q9HBB1	Calpain-2 catalytic subunit
CAPN7	0.49155	0.284151	0.511148	0.143575	0.65337	NaN	0.471341	NaN		F8WCZ1;F8WDQ3;H7C0F1;H7C1B7;Q9Y6W3	Calpain-7
CAPNS1	0.406089	0.09521	0.210169	0.432492	0.216059	0.611604	0.609674	0.283665		A0A075B7C0;A0A0C4DGQ5;A8K0P1;K7EIV0;K7EKD8;K7ELJ7;K7EM73;K7EMQ1;K7ES78;P04632;Q8WTX3;Q96EW0;S4R3F9;U3KPR7;U3KQE2	Calpain small subunit 1
CAPRIN1	0.45399	0.631287	0.437521	0.714236	0.567089	0.77655	0.694517	0.372449		A0A087X082;A6NMY7;D3DR06;E9PLA9;G3V153;Q14444;Q15074;Q6IMN4;Q6IMN7;Q9BV09	Caprin-1
CAPZA1	0.408436	0.63823	0.223801	0.665022	0.330331	NaN	0.435214	0.193174		P52907;Q53FQ6;Q6FHD5	F-actin-capping protein subunit alpha-1
CAPZA2	0.297452	0.290796	0.3565	0.388646	0.285678	0.343174	0.454087	0.137297		A0A0D9SET8;B4DG50;C9J7V0;C9JCZ4;C9JUG7;F8W9N7;F8WED3;P47755	F-actin-capping protein subunit alpha-2
CARD11	0.6551	0.700724	NaN	0.789734	0.707024	0.891297	0.910436	NaN		A4D1Z7;E2QRC0;H7BY05;Q2NKN7;Q548H3;Q9BXL7	Caspase recruitment domain-containing protein 11
CARD8	0.350116	0.445096	0.332911	0.596562	0.632733	0.57176	0.751009	0.275193		B5KVR6;B7Z496;B7Z4A2;E5RFI5;E5RFV9;E5RGC9;E5RGG3;E5RHJ3;E5RHZ3;E5RIN1;E5RJG3;E9PEM7;F8W6F7;G3XAM9;H0YB90;H0YBW7;Q6PGP8;Q96P82;Q9Y2G2	Caspase recruitment domain-containing protein 8
CARS	0.529086	0.564628	0.759545	0.671156	0.723073	0.839918	0.691141	0.585172		B4DKY1;C9JLN0;E9PLP0;E9PPK8;E9PRS8;P49589;Q53XI8;Q5HYE4;Q9HD24;Q9HD25	Cysteine--tRNA ligase, cytoplasmic
CASC3	0.305798	0.341334	0.294517	0.119963	0.159912	0.466871	0.653062	NaN		A8K8R0;J3KSY7;J3QSC4;K7EQ38;O15234	Protein CASC3
CASC4	0.490928	0.572013	0.499184	0.492913	0.682877	0.574796	0.64828	0.606584		B4DPZ6;G5E934;H0YKJ7;H0YM51;H0YMR0;H0YN36;Q6P4E1;Q6UY45;Q96EM1	Protein CASC4
CASK	0.611838	0.544431	0.387271	0.694051	0.824474	0.684187	0.852308	0.448929		A6NES1;A6NFC6;B7ZKY0;O14936;O43215;Q17RI4;Q59HA0;Q5JS72;Q5JS74;Q5JS79;Q5VT16;Q5VT17;Q5VT18;Q5VT19;Q66T42;Q9BYH6;Q9NYB2;Q9NYB3	Peripheral plasma membrane protein CASK
CASP1	0.769598	0.804179	0.802094	0.844836	0.870315	0.813097	0.883068	0.471467		B4DVD8;B5MDZ1;G3V169;H0YEC7;P29466;Q53EY6;Q5FBZ0;Q6DMQ1;Q6GSS3;Q6PI75;Q9UCN3	Caspase;Caspase-1;Caspase-1 subunit p10;Caspase-1 subunit p20
CASP10	0.775238	0.63007	0.876353	0.704898	0.905764	0.844303	0.900836	0.667476		B4E3T5;Q68HC0;Q6KF62;Q6KF63;Q8IUP5;Q8WYQ8;Q92851;Q99845;Q9Y2U6;Q9Y2U7	Caspase-10;Caspase-10 subunit p12;Caspase-10 subunit p23/17
CASP2	0.584477	0.391358	0.647616	0.6071	0.644947	0.682853	0.64686	NaN		A0A087WYM1;A8K5F9;C9JRR9;D3DXD6;E9PDN0;P42575;P42576;Q59F21;Q7KZL6;Q86UJ3;Q9BUP7;Q9BZK9;Q9BZL0	Caspase-2;Caspase-2 subunit p12;Caspase-2 subunit p13;Caspase-2 subunit p18
CASP3	0.726515	0.624886	0.577086	0.783908	0.607989	0.786471	0.735504	0.627388	yes	A0A087WU32;A8K5M2;A8MVM1;C9JXR7;D3DP53;P42574;Q96AN1;Q96KP2	Caspase-3;Caspase-3 subunit p12;Caspase-3 subunit p17
CASP4	0.689524	0.770169	0.738572	0.900878	0.921244	0.760712	0.85162	0.35179		A0A087WZP8;A2NHL8;A2NHM0;E9PMT1;H0YD34;P49662	Caspase;Caspase-4;Caspase-4 subunit 1;Caspase-4 subunit 2
CASP6	0.704211	0.600721	0.810427	0.321212	0.689105	0.828939	0.793364	NaN		D6RBM3;D6RHU3;P55212;Q9BQE7	Caspase-6;Caspase-6 subunit p11;Caspase-6 subunit p18
CASP7	0.834499	0.699326	0.6753	0.87269	0.738485	0.77767	0.717525	0.65239		A0A0A0MRL7;B4DQU7;B5BU45;D3DRB8;P55210;Q13364;Q53YD5;Q5SVL0;Q5SVL2;Q5SVL3;Q96BA0	Caspase-7;Caspase-7 subunit p11;Caspase-7 subunit p20
CASP9	0.432677	0.366598	0.627497	0.401719	NaN	0.561123	0.562259	NaN		A0A087WX72;B4E1A3;F8VVS7;F8VWA5;H0Y3S8;H0Y6Y2;O95348;P55211;Q53Y70;Q5JRU2;Q5JRU8;Q5JRU9;Q5UGI1;Q92852;Q9BQ62;Q9UEQ3;Q9UIJ8	Caspase;Caspase-9;Caspase-9 subunit p10;Caspase-9 subunit p35
CASZ1	0.659627	NaN	0.76723	NaN	0.529421	NaN	0.752534	NaN		K7EQC6;Q078S9;Q2EN02;Q5T9S1;Q6ZNM8;Q86V15;Q8WX49;Q8WX50;Q9BT16;Q9NXC6	Zinc finger protein castor homolog 1
CAT	0.337746	0.0716859	0.581228	0.243364	0.369884	0.348287	0.225795	0.258889	yes	A8K6C0;B2RCZ9;D3DR07;P04040;Q2M1U4;Q4VXX5;Q9BWT9;Q9UC85	Catalase
CBFB	0.533905	NaN	0.431751	0.512455	0.529609	0.417729	0.411265	0.433942		A8K347;H3BSC0;J3KRT0;J3KS23;J3KTD8;Q13124;Q13951;Q9HCT2	Core-binding factor subunit beta
CBFB	0.635254	NaN	0.431751	0.512455	0.529609	0.417729	0.411265	0.433942		A8K347;H3BSC0;J3KRT0;J3KS23;J3KTD8;Q13124;Q13951;Q9HCT2	Core-binding factor subunit beta
CBLB;DKFZp779A0729	0.408501	NaN	0.636253	0.1412	NaN	0.577477	0.806622	0.278697		A8K9S7;B5MC15;B7WNM4;C9JRB3;C9JU85;E9PHA9;Q13191;Q13192;Q13193;Q3LIC0;Q63Z43;Q68CY2;Q8IVC5	E3 ubiquitin-protein ligase CBL-B
CBLL1	-0.000360187	0.180993	0.280086	0.362709	0.483859	0.0548207	0.356713	-0.0925872		B7ZM03;C9J2P9;C9K074;F8WEM5;Q75N03;Q8TAJ4;Q9H5S6	E3 ubiquitin-protein ligase Hakai
CBS;CBS	0.595838	NaN	NaN	0.418689	NaN	NaN	NaN	0.783655		B2R993;D3DSK4;P35520;Q99425;Q9BWC5;C9JMA6;H7C1W6;H7C2H4;H7C2W0	Cystathionine beta-synthase
CBWD2	0.31403	NaN	NaN	0.278071	0.0406664	0.303262	0.301895	0.319163		C9J3G2;F8WEG4;F8WEU0;F8WFD0;Q0VAN3;Q8IUF1	COBW domain-containing protein 2
CBX1	0.281545	0.544377	0.385039	0.288002	0.467262	0.387071	0.72624	0.343368		B5MD17;C9JWS9;J3KS05;K7ELA4;P23197;P83916	Chromobox protein homolog 1
CBX4	0.44789	NaN	0.490597	0.399579	0.421764	0.515254	0.571752	NaN		B1PJR7;F8WCW6;I3L4F1;O00257;Q6TPI8;Q96C04	E3 SUMO-protein ligase CBX4
CBX5	0.548068	0.428127	0.680777	0.492987	0.727243	0.632162	0.757008	NaN		B2R8T9;F8VNY3;P45973	Chromobox protein homolog 5
CBX8	0.343998	0.119428	0.682705	0.644515	0.620307	0.499905	0.704552	0.375984		C9J6K3;C9JM54;Q96H39;Q9HC52;Q9NR07	Chromobox protein homolog 8
CC2D1A	0.418901	0.449298	0.42016	0.576092	0.618166	0.511116	0.684558	0.425735		K7EJY5;K7EMP1;Q6P1N0;Q7Z435;Q86XV0;Q8NF89;Q9H603;Q9NXI1	Coiled-coil and C2 domain-containing protein 1A
CC2D1B	0.343523	0.567568	0.536505	0.715065	0.726535	0.676947	0.777167	0.263134		H0Y517;H7C1U3;Q49AE8;Q5T0F8;Q5T0F9;Q5T0G0;Q6ZNQ1;Q96AP3;Q96I04;Q96JJ1	Coiled-coil and C2 domain-containing protein 1B
CCAR1	0.372083	0.339431	0.478952	0.280643	0.47263	0.397873	0.668588	NaN		A0A0C4DGG8;A0JLT7;A1L4P7;A8K9D4;B4DNP8;B4DRK8;F5H1H2;F5H1L3;F5H2E6;F5H3E1;F5H3I8;F5H7M9;F5H808;H0YFJ7;H0YFT7;Q32NE3;Q5EBM3;Q5VUP6;Q6PIZ0;Q6X935;Q8IX12;Q9H8N4;Q9NVA7;Q9NVQ0;Q9NWM6	Cell division cycle and apoptosis regulator protein 1
CCAR2	0.660388	0.649438	0.740649	0.541732	0.824972	0.84763	0.542894	0.503769		A0A087X2B6;A6NL03;B2RB79;D3DSR6;E5RFJ3;E5RGU7;E5RHH8;E5RHJ4;G3V119;H0YB24;H0YC58;H0YC69;Q6P0Q9;Q8N163;Q8N3G7;Q8N8M1;Q8TF34;Q9H9Q9;Q9HD12;Q9NT55	Cell cycle and apoptosis regulator protein 2
CCDC102A	0.346014	0.432518	0.654834	0.644675	0.344235	0.662025	0.503434	0.576996		Q96A19;Q9BT74	Coiled-coil domain-containing protein 102A
CCDC115	0.0433248	0.267696	0.0404599	0.0235003	0.272068	NaN	0.203083	0.0229101		B4DJ47;B8ZZ99;F8WCZ3;Q96NT0;Q9BR88	Coiled-coil domain-containing protein 115
CCDC12	0.243027	0.323562	0.305733	0.338602	0.184555	0.294114	0.163451	0.457537		C9JUN5;J3KR35;Q8N8I4;Q8WUD4;S4R331	Coiled-coil domain-containing protein 12
CCDC120	0.245608	NaN	NaN	0.731664	0.62499	NaN	NaN	NaN		A8K5Q5;B4DF24;B4DFC1;B4DTU2;F5GZU4;Q96HB5;S4R3T7	Coiled-coil domain-containing protein 120
CCDC124	0.22749	0.249663	0.519891	0.470056	0.4811	0.549916	0.702478	0.297554		M0R2F5;Q96CT7	Coiled-coil domain-containing protein 124
CCDC130	0.0446204	NaN	0.143411	NaN	NaN	NaN	NaN	NaN		K7EJZ6;K7ELI4;K7EP29;K7ES43;P13994;Q9BQ72	Coiled-coil domain-containing protein 130
CCDC134	0.519238	0.392918	0.660191	0.501633	0.712788	0.547143	0.620182	0.531416		B0QY51;Q9H6E4	Coiled-coil domain-containing protein 134
CCDC174	0.399943	NaN	0.467829	0.409029	NaN	NaN	0.401913	NaN		A0A087WYA9;A0A0B4J1R8;Q6PII3;Q96CS5	Coiled-coil domain-containing protein 174
CCDC22	0.078653	0.233659	0.0307623	0.310835	0.125492	0.148975	0.204017	0.122823		A8K7G1;O60826	Coiled-coil domain-containing protein 22
CCDC25	0.689537	0.722264	0.544696	0.425417	0.825864	0.771071	0.73391	0.552617		B7Z2L8;E5RI21;G3V121;Q0P663;Q0VGD4;Q86WR0;Q96SI2;Q9NV98	Coiled-coil domain-containing protein 25
CCDC28A	0.250653	0.642946	0.375588	0.390563	0.33689	0.60403	0.420148	0.494183		A0A087WVM5;B4DUJ5;E1P591;Q32NC7;Q66K67;Q8IWP9;Q96E23;Q9Y430	Coiled-coil domain-containing protein 28A
CCDC43	0.56017	0.43754	0.351754	0.225566	0.431244	0.629457	0.667257	0.227305		C9JVK9;K7ER24;Q86WV7;Q96MW1	Coiled-coil domain-containing protein 43
CCDC47	0.401823	0.0889976	0.0712128	0.572096	0.474359	0.547226	0.506111	0.617288		A0A087WYW6;B2RAS8;D3DU20;J3KRX4;Q96A33;Q96D00;Q96JZ7;Q9H3E4;Q9NRG3	Coiled-coil domain-containing protein 47
CCDC50	0.466653	0.741334	0.561843	0.538528	0.838352	0.666794	0.64254	0.510856		Q86VH7;Q8IVM0	Coiled-coil domain-containing protein 50
CCDC53	0.379825	NaN	NaN	NaN	NaN	NaN	NaN	NaN		B2RC74;F5GWI9;F5GXZ4;F5GXZ7;F5GZ97;F5H0A7;F5H2P1;H0YGN0;Q53FF0;Q6IAI4;Q96QK0;Q9Y3C0	WASH complex subunit CCDC53
CCDC6;RET	0.755126	0.671744	0.948183	0.708745	0.743511	0.748565	0.779029	0.523342		Q15250;Q16204;Q6GSG7	Coiled-coil domain-containing protein 6
CCDC61	0.388159	NaN	0.356423	0.227718	NaN	0.128409	NaN	NaN		C8CAP4;M0QY15;M0QYL5;Q9HDB6;Q9Y6R9	Coiled-coil domain-containing protein 61
CCDC8	0.662173	0.907301	0.903958	0.861608	NaN	0.63511	0.867111	0.652576		Q8TB26;Q9H0W5	Coiled-coil domain-containing protein 8
CCDC85C	0.222539	NaN	0.406421	NaN	NaN	NaN	NaN	NaN		A6NKD9;G3V2D7;G3V4C8;G3V5D5;H0YJE0;H0YJY5	Coiled-coil domain-containing protein 85C
CCDC86	0.399804	0.337349	0.404799	0.277032	0.573323	0.594527	0.617153	0.0517735		B4DY99;H0YG79;Q9H6F5	Coiled-coil domain-containing protein 86
CCDC88B	0.282138	NaN	0.684168	0.746805	0.544483	0.59988	0.726144	0.0730837		A5D8Y5;A6NC98;B5MDM2;H7BY33;Q05BL2;Q6RUV3;Q8N1Q6;Q8NF44;Q9H0H1	Coiled-coil domain-containing protein 88B
CCDC88C	0.317883	0.616094	0.763793	0.602177	0.673588	0.696278	0.759305	0.188864		A0A0A0MR69;G3V3S0;H0YJX5;Q0P665;Q69YK1;Q7L1M2;Q86SX7;Q8IYG8;Q9P219	Protein Daple
CCDC9	0.252848	0.294403	0.325467	0.398145	0.381339	0.521232	0.498461	0.348278		M0QYB4;M0QZR0;M0R2W0;Q9Y3X0	Coiled-coil domain-containing protein 9
CCDC91	0.568008	NaN	0.512306	0.453309	0.582033	0.744983	0.64768	0.69528		A0A0A0MTK0;A0A0A0MTP0;B3KSA3;C9JR07;F5GWB1;F5GWR1;F5GXK6;F5GZH9;F5H3Z8;F5H4N8;H0YFR6;H0YGB4;H0YGN9;H0YH48;H0YH50;Q68D43;Q6IA78;Q7Z6B0;Q8NEN7;Q9NUW9	Coiled-coil domain-containing protein 91
CCDC93	0.143077	0.300273	0.0236669	-0.0346691	0.0670421	0.188148	0.166901	0.232812		A8K3V7;F8W9X7;H7C050;Q4LE78;Q53TJ2;Q567U6;Q8TBX5;Q9H6R5;Q9NV15	Coiled-coil domain-containing protein 93
CCDC94	0.567922	NaN	NaN	NaN	NaN	NaN	NaN	0.318053		M0R2S3;O75270;Q9BW85;Q9H862;Q9NW16	Coiled-coil domain-containing protein 94
CCL14;CCL14	0.581847	0.275423	0.524619	NaN	0.290852	0.612398	NaN	NaN		E1P649;E1P650;Q13954;Q16627;A0A087X089;A0A0B4J2G5	C-C motif chemokine 14;HCC-1(3-74);HCC-1(4-74);HCC-1(9-74);C-C motif chemokine
CCL18	0.238823	NaN	NaN	NaN	0.63551	0.610952	0.525781	NaN		B5BUM2;P55774;Q53X71	C-C motif chemokine 18;CCL18(1-68);CCL18(3-69);CCL18(4-69)
CCM2	0.131855	0.571418	0.195209	0.53671	0.592331	0.825575	0.791951	0.321187		A0A0A0MT72;A4D2L4;B3KUV0;C9JUH3;D3DVL4;E9PDJ3;E9PEC4;F5H0E1;F5H551;H7C516;Q71RE5;Q8TAT4;Q9BSQ5	Cerebral cavernous malformations 2 protein
CCNB1	0.744624	NaN	0.85259	NaN	0.754085	NaN	0.804824	0.682881		A8K066;D6RHI0;E9PC90;H0Y9U8;H0YA62;P14635;Q5TZP9	G2/mitotic-specific cyclin-B1
CCND1	0.833488	NaN	NaN	NaN	NaN	NaN	NaN	NaN	yes	F5H437;P24385;Q6LEF0	G1/S-specific cyclin-D1
CCNDBP1	0.120345	NaN	NaN	0.4553	NaN	NaN	0.307173	NaN		A8K3Q0;A8K3U2;H3BQA6;H3BR23;H3BUF4;O95273;Q6ZQN9;Q7Z519;Q8NBS7;Q8NBY2;Q9NS19;Q9NYH3;Q9UHX9	Cyclin-D1-binding protein 1
CCNK	0.0593483	-0.0320582	0.337174	0.185962	0.282201	0.195583	0.240037	0.0848598		G3V235;G3V2Q3;G3V5E1;O75909;Q59FT6;Q86U16;Q96B63;Q9NNY9	Cyclin-K
CCNL1	0.0248595	NaN	NaN	0.169079	0.341933	NaN	0.305315	NaN		B3KMY3;C9JPL0;H7C4G1;Q6NVY9;Q6UWS7;Q8NI48;Q96QT0;Q9NZF3;Q9UK58	Cyclin-L1
CCNL2	0.313967	NaN	0.0657632	NaN	NaN	0.0939526	0.242381	NaN		A0A0A0MSF3;A0A0C4DGC4;A8K8A3;B1B152;C9J148;F2Z3J5;J3KRL1;J3QSH2;Q5T2N5;Q5T2N6;Q6IQ12;Q7Z4Z8;Q8N3C9;Q8N3D5;Q8NHE3;Q8TEL0;Q96B00;Q96S94	Cyclin-L2
CCNT1	0.336267	0.328873	0.642751	0.319307	0.684203	0.559036	0.758657	0.286011		A9XU13;E7EX76;O60563;O60581	Cyclin-T1
CCNT2	0.209014	NaN	0.270197	0.209944	NaN	0.278391	0.164385	0.183052		A8KA48;C9JUL2;D3DP73;D3DP74;F2Z2C9;F8WDY7;H7BZ27;H7C411;O60582;O60583;Q29R66;Q53SR4;Q5I1Y0	Cyclin-T2
CCNY	0.148902	0.591506	0.206685	0.468237	0.313882	0.469009	0.544323	0.300978		B7ZKX9;D3DRY9;Q2M3V4;Q2TU96;Q6NT86;Q7Z4U7;Q8ND76;Q8TEX2;Q8TEX3;Q96M99;Q96P45;R4GN48;R4GNF3	Cyclin-Y
CCP110	0.36785	NaN	0.542995	0.443105	NaN	0.255064	0.517454	NaN		B7WP23;H3BMS1;H3BVH3;I3L262;O43303;O43335;Q68DV9;Q8NE13	Centriolar coiled-coil protein of 110 kDa
CCS	0.136554	0.485382	0.161578	0.471503	0.542085	0.3995	0.369735	0.495804		E9PK03;E9PP76;J3KNF4;O14618;Q2M366;Q8NEV0	Copper chaperone for superoxide dismutase;Superoxide dismutase [Cu-Zn]
CCSER2	0.309817	NaN	NaN	NaN	0.401997	NaN	0.463837	NaN		B4DFY4;B4DQU9;B7WPE8;D3DWE2;Q8N6E9;Q9H2S0;Q9H7U1;Q9ULU1	Serine-rich coiled-coil domain-containing protein 2
CCT2	0.163641	0.133206	0.306582	0.312999	0.255637	NaN	0.444222	0.32726		A8K402;B5BTY7;B7Z243;B7Z7K4;B7ZAT2;F5GWF6;F8VQ14;P78371;Q14D36;Q6IAT3	T-complex protein 1 subunit beta
CCT3	0.396889	0.00503573	0.232079	0.198392	0.168863	0.404323	0.337859	0.372092		A6NE14;B4DUR8;E9PM09;E9PQ35;E9PRC8;E9PRM9;E9PRN0;P49368;Q5SZW8;Q5SZX6;Q5SZX9;Q5SZY1;Q9BR64	T-complex protein 1 subunit gamma
CCT4	0.3785	0.302121	0.216826	0.435263	0.261846	NaN	0.225743	0.311479		B2R6I3;B7Z8B1;F5H5W3;O14870;P50991;Q53QP9;Q96C51	T-complex protein 1 subunit delta
CCT5	0.232658	0.0845885	0.283892	0.197984	0.0285949	NaN	0.285366	0.173518		A8JZY8;A8K2X8;B4DYD8;B7ZAR1;D6RIZ7;E7ENZ3;E9PCA1;H0Y914;H0Y958;P48643	T-complex protein 1 subunit epsilon
CCT6A	0.222499	0.324699	0.279882	0.341484	0.238059	NaN	0.273529	0.212878		A6NCD2;P40227;Q3KP28;Q75LP4;Q96S46	T-complex protein 1 subunit zeta
CCT7	0.183699	0.057043	0.164779	0.340804	0.257202	NaN	0.304134	-0.00721589		A0A0D9SG95;A8K7E6;A8MWI8;B7WNW9;B7Z4T9;B7Z4Z7;F8WAM2;F8WBP8;O14871;Q6FI26;Q99832	T-complex protein 1 subunit eta
CCT8	0.331729	0.322066	0.304125	0.40475	0.516872	0.429461	0.614687	0.388883		A6NN54;B4DEM7;B4DQH4;H7C2U0;H7C4C8;P50990;Q4VBP8	T-complex protein 1 subunit theta
CCZ1;CCZ1B	0.292039	0.115164	0.32411	0.0256277	0.317506	NaN	0.131894	0.286425		A2RU45;O95766;P86791;Q9UG65;Q9Y359	Vacuolar fusion protein CCZ1 homolog
CD109	0.799882	0.65437	0.698466	0.869351	0.801019	0.663532	0.850286	0.695737		A5YKK4;B2R948;B3KW25;Q0P6K7;Q5SYA8;Q5XUM7;Q5XUM9;Q6MZI7;Q6YHK3;Q8N3A7;Q8N915;Q8TDJ2;Q8TDJ3	CD109 antigen
CD14	0.560024	0.743922	0.80029	0.863871	0.770254	0.766475	0.783648	0.614385		D6RD81;D6RFL4;E7EVL5;P08571;Q53XT5;Q96FR6;Q96L99;Q9UNS3	Monocyte differentiation antigen CD14;Monocyte differentiation antigen CD14, membrane-bound form;Monocyte differentiation antigen CD14, urinary form
CD151	0.303571	0.411041	0.336371	0.586024	0.652104	0.583127	0.650149	0.418635		A8KAK8;E9PI15;E9PJC8;E9PJE8;E9PK37;E9PLZ6;E9PMR4;E9PP93;E9PRJ3;E9PSA1;K4DIB7;P48509;Q14826;Q86U54;Q96TE3	CD151 antigen;Tetraspanin
CD163	0.628188	NaN	0.795753	0.869796	0.827018	0.645485	0.792192	0.456455		C9JHR8;C9JIG2;F5GZZ9;H0YFM0;H0YGZ7;Q07898;Q07899;Q07900;Q07901;Q2VLH7;Q86VB7	Scavenger receptor cysteine-rich type 1 protein M130;Soluble CD163
CD248	0.676299	0.684214	0.65027	0.617699	0.628173	0.584023	0.769768	0.814477		Q2M2V5;Q3SX55;Q96KB6;Q9HCU0	Endosialin
CD276	0.48722	0.294872	0.460671	0.745826	0.69097	0.672481	0.771528	0.695829		A0A0C4DGH0;H0YK40;H0YK59;H0YKQ9;H0YL10;H0YLT3;H0YLT8;H0YN29;H0YN85;H3BM68;Q5ZPR3;Q6P5Y4;Q6UXI2;Q8NBI8;Q8NC34;Q8NCB6;Q9BXR1	CD276 antigen
CD2AP	0.723297	0.69507	0.789914	0.786815	0.670122	0.812781	0.594425	0.65168		A6NL34;Q5VYA3;Q9UG97;Q9Y5K6	CD2-associated protein
CD34	0.648231	NaN	0.667628	0.759604	0.583159	0.426306	0.347044	0.516048		A8K664;P28906;Q15970;Q15971;Q5JTA3;Q5JTA4;Q5JTA5;Q9UJB1	Hematopoietic progenitor cell antigen CD34
CD38	0.747883	0.757996	NaN	0.846283	0.541421	0.755156	0.807346	0.716289		H0Y950;O00121;O00122;P28907;Q96HY4	ADP-ribosyl cyclase/cyclic ADP-ribose hydrolase 1
CD40	0.629584	0.51996	0.724878	0.694842	0.837291	0.762974	0.812131	0.778213		A0A087X1D0;E1P5S9;H0YE23;P25942;Q53GN5;Q5JY15;Q5U007;Q7M4Q8;Q86YK5;Q9BYU0	Tumor necrosis factor receptor superfamily member 5
CD44	0.623575	0.832022	0.640762	0.722771	0.687415	0.685242	0.842027	0.65464	yes	A5YRN9;B6EAT9;D3DR12;D3DR13;E9PKC6;H0Y2P0;H0Y5E4;H0YCL4;H0YCV9;H0YD13;H0YD17;H0YD90;H0YDV8;H0YDW7;H0YDX6;H0YE40;H0YEA1;H0YES0;H0YEU1;H0YEV3;H0YF08;J3KN83;O95370;P16070;P22511;Q04858;Q13419;Q13957;Q13958;Q13959;Q13960;Q13961;Q13967;Q13968;Q13980;Q15861;Q16064;Q16065;Q16066;Q16208;Q16522;Q86T72;Q86UZ1;Q86Z27;Q8N694;Q92493;Q96J24;Q9H5A5;Q9UC28;Q9UC29;Q9UC30;Q9UCB0;Q9UJ36	CD44 antigen
CD47	0.280846	0.471884	0.677735	0.158293	0.637814	0.724915	0.786542	0.563449		A8K198;D3DN59;H0YC40;H7BYS8;Q08722;Q53Y71;Q96A60	Leukocyte surface antigen CD47
CD48	0.700027	NaN	NaN	NaN	0.872049	0.793855	0.901626	0.753137		A0A087X1S7;P09326;Q5U055;Q8MGR0	CD48 antigen
CD55	0.725083	0.633316	0.749121	0.481163	0.512666	0.746591	0.259501	0.65932		B1AP13;B1AP14;B1AP15;D3DT83;D3DT84;E7ER69;H3BLV0;H7BY55;P08174;P09679;P78361;Q14UF2;Q14UF3;Q14UF4;Q14UF5;Q14UF6	Complement decay-accelerating factor
CD59	0.283262	0.267191	0.621864	0.447013	0.693781	0.707713	0.790755	NaN		E9PI80;E9PNW4;E9PR17;H0YET2;P13987	CD59 glycoprotein
CD63	0.40984	0.416054	0.45591	0.725306	0.508976	0.607458	0.432536	0.325018		F8VNT9;F8VV56;F8VWK8;F8VX62;F8VZE2;F8W022;P08962;Q5TZP3;Q8N6Z9;Q9UCG6	CD63 antigen;Tetraspanin
CD74	0.696684	0.869089	0.686754	0.708893	0.890877	0.776255	0.776387	0.548254		A8K7R1;B4DNE8;D3DQG3;D3DQG4;E7EQJ3;E7ER71;E7ESL3;H0YBZ2;H0YBZ8;P04233;Q14597;Q29832;Q5U0J8;Q8SNA0;Q8WLP6	HLA class II histocompatibility antigen gamma chain
CD81	0.328283	0.309956	0.450598	0.3553	0.393433	0.729576	0.494832	NaN		A6NMH8;E9PIF1;E9PJK1;E9PM31;E9PPF5;E9PQV4;E9PRJ8;H0YDJ9;H0YDL9;H0YEE2;P18582;P60033;Q5U0J6	CD81 antigen;Tetraspanin
CD9	0.54532	0.541348	0.540621	0.408596	0.861009	0.648581	0.807616	0.644261		A0A087WU13;A0A087WZG3;A6NNI4;D3DUQ9;F5GXT1;G8JLH6;P21926;Q5J7W6;Q96ES4	CD9 antigen;Tetraspanin
CD93	0.619451	0.756292	0.66824	0.62209	0.594159	0.504758	0.520887	0.608428		O00274;Q9NPY3	Complement component C1q receptor
CD99	0.566071	0.481902	0.760599	0.696623	0.452577	0.595806	0.661098	NaN		A0A096LP69;A6NGF6;A6NIW1;A6NJT9;A8MQT7;H7C2F2;O00518;P14209;Q6ICV7	CD99 antigen
CD99L2	0.551369	0.389455	0.621438	0.516759	0.739099	0.506562	0.622596	0.53098		A8K2D5;A8K5R0;B3KWG2;B4DDL7;E7EMK5;E9PD27;H0Y4H3;Q8TAW2;Q8TCZ0;Q8TCZ1;Q8TCZ2;Q9BQG9	CD99 antigen-like protein 2
CDA	0.406731	0.656002	0.527925	0.684082	0.76087	0.533783	0.485429	0.232725		P32320	Cytidine deaminase
CDC123	0.681932	NaN	0.294818	0.653049	0.284721	0.534693	0.61951	0.424952		A8JZZ7;H7BZW7;O75794;Q14107;Q5T0L4;Q5T0L5;Q5T0L7;Q5T0L8;Q5T0L9;X6RA30;X6RF82;X6RKY7	Cell division cycle protein 123 homolog
CDC16	0.311958	0.336826	0.0820803	0.593012	0.567391	NaN	0.453658	0.288127		A2A365;Q13042;Q5T8C6;Q5T8C8;Q7Z651;Q96AE6;Q9Y564	Cell division cycle protein 16 homolog
CDC20	0.691826	NaN	NaN	NaN	NaN	NaN	0.777254	NaN		B2R6Z6;D3DPJ1;Q12834;Q5JUY4;Q9BW56;Q9UQI9	Cell division cycle protein 20 homolog
CDC23	0.351044	0.412348	0.222702	0.37483	0.378078	NaN	0.376346	0.334674		A8K6E5;B4E3A2;B7WP05;D3DQB7;D6RBY8;D6RCF8;H0Y936;O75433;Q53FN2;Q9BS73;Q9UJX2	Cell division cycle protein 23 homolog
CDC34	0.381911	0.31148	0.253493	0.540804	0.565012	0.647147	0.454101	0.36911		A8K689;P49427;U3KPV8;U3KQ77;U3KQP9	Ubiquitin-conjugating enzyme E2 R1
CDC37	0.477135	0.454185	0.368851	0.489746	0.716042	0.683727	0.618366	NaN		K7EIU0;K7EJ06;K7EKQ2;K7EL68;K7EQA9;Q16543;Q53YA2	Hsp90 co-chaperone Cdc37;Hsp90 co-chaperone Cdc37, N-terminally processed
CDC37L1	0.724857	0.498808	0.60664	0.627916	0.847207	0.60309	0.591274	0.414569		B1AL69;B1AL70;Q7L3B6;Q9NWS3;Q9NX16	Hsp90 co-chaperone Cdc37-like 1
CDC40	0.478613	0.364362	0.578658	0.420186	0.460725	NaN	0.649277	0.559713		B2RBC5;O60508;O75471;Q5SRN0;Q5SRN1;Q9UPG1	Pre-mRNA-processing factor 17
CDC42	0.0602238	0.0334197	0.292051	-0.0900309	0.153351	0.306007	0.0315432	0.264407		P21181;P25763;P60953;Q5JYX0;Q7L8R5;Q9UDI2	Cell division control protein 42 homolog
CDC42BPA	0.71363	NaN	0.646916	0.628732	0.74464	NaN	NaN	0.502022		A0A0A0MRJ0;A0A0A0MRJ1;H0Y5V1;H0Y6R0;H0Y6V3;H0Y7V8;O75039;Q59GZ1;Q5H9N9;Q5T797;Q5VT25;Q5VT26;Q5VT27;Q86XX2;Q86XX3;Q99646	Non-specific serine/threonine protein kinase;Serine/threonine-protein kinase MRCK alpha
CDC42BPG	0.633546	NaN	0.699932	NaN	0.620405	0.701149	0.735164	0.345871		O00565;Q6DT37	Serine/threonine-protein kinase MRCK gamma
CDC42EP1	0.503372	0.501224	0.64457	0.701311	0.509373	0.69617	0.425619	0.569247		A8K825;B0QYC6;B0QYC7;B0QYC8;Q00587;Q96GN1	Cdc42 effector protein 1
CDC42EP2	0.174975	NaN	0.463898	0.707137	0.352747	0.428343	0.350158	NaN		B2RD85;O14613;Q9UNS0	Cdc42 effector protein 2
CDC42EP3	0.651769	NaN	0.53252	NaN	NaN	NaN	0.729467	0.444586		B2R8S0;C9J7F7;C9JEZ4;C9JKW5;O95353;Q9UKI2;Q9UQJ0	Cdc42 effector protein 3
CDC42EP4	0.714547	0.413024	0.6213	0.710489	0.701184	0.711507	0.780093	NaN		B3KUS7;J3KRZ9;J3QQS6;J3QR93;O95828;Q96FT3;Q9H3Q1	Cdc42 effector protein 4
CDC73	0.315455	0.345635	0.658249	0.203587	0.452578	0.369164	0.513772	0.18623		A6NLZ8;B2RBR2;Q6P1J9;Q6PK51;Q96A07;Q9H245;Q9H5L7	Parafibromin
CDCP1	0.698037	NaN	0.597855	NaN	0.800711	0.806525	0.834062	0.586204		Q49UB4;Q6NT71;Q6U9Y2;Q8WU91;Q96QU7;Q9H5V8;Q9H676;Q9H8C2	CUB domain-containing protein 1
CDH1	0.604668	0.683421	0.555538	0.721558	0.684566	0.484201	0.736476	0.18203		A0A087WU43;A0A087WX17;A0A087WXI5;A8K1U7;H3BNC6;H3BVI7;J3QKP1;P12830;Q13799;Q14216;Q15855;Q16194;Q4PJ14;Q9UII8	Cadherin-1;E-Cad/CTF1;E-Cad/CTF2;E-Cad/CTF3
CDH11	0.815214	0.853869	0.805483	0.67812	0.86947	0.809406	0.883618	0.846279		A0A087X227;A8K5D6;A8MZC8;B7WP28;H3BP26;H3BPQ2;H3BQB5;H3BQH2;H3BR78;H3BSM4;H3BUU9;P55287;Q15065;Q15066;Q9UQ93;Q9UQ94	Cadherin-11
CDH5	0.676612	0.75567	0.700316	0.625591	0.627176	0.615537	0.423082	0.511586		B4DTR2;H3BPG1;H3BQ82;H3BR11;H3BR64;I3L1J2;P33151;Q4VAI5;Q4VAI6	Cadherin-5
CDC2;CDK1	0.819874	NaN	0.877526	0.850105	0.785146	0.904849	0.786009	0.731762		A0A024QZP7;A0A087WZZ9;A8K7C4;C9J497;E5RIU6;O60764;P06493	Cyclin-dependent kinase 1
CDK11A	0.265114	NaN	0.316932	NaN	NaN	NaN	NaN	NaN		E7ESP2;E9PFJ2;J3KS35;O95227;O95228;O96012;Q12821;Q12853;Q12854;Q2TAJ0;Q5QPQ9;Q5QPR0;Q5QPR1;Q5QPR2;Q5QPR3;Q5QPR4;Q9UBC4;Q9UBI3;Q9UEI1;Q9UEI2;Q9UP53;Q9UP54;Q9UP55;Q9UP56;Q9UQ86;Q9UQ87;Q9UQ88;Q9UQ89	Cyclin-dependent kinase 11A
CDC2L1;CDK11B	0.355147	0.300056	0.252024	0.324218	0.124742	0.341438	0.328428	NaN		A0A087WYI9;A0A087X1I0;A0A0D9SEI3;A0A0D9SEN2;A0A0D9SER5;B7ZVY7;J3KTL7;J3QKR5;J3QR29;J3QR44
CDK12	0.54916	0.226797	0.709659	0.229759	0.429833	0.503954	0.783924	0.0860352		A7E2B2;B4DYX4;B9EIQ6;H0YLT2;J3QSD7;O94978;Q9NYV4	Cyclin-dependent kinase 12
CDK13	0.276057	NaN	0.460002	0.458132	0.490466	0.756523	0.573634	0.113473		A0A087X209;Q14004;Q53G78;Q6DKQ9;Q75MH4;Q75MH5;Q96JN4;Q9BVE2;Q9H4A0;Q9H4A1;Q9UDR4	Cyclin-dependent kinase 13
CDK14	0.488535	0.61476	NaN	0.563562	NaN	0.535758	0.763089	0.130906		A4D1E6;A6NK51;A8WFP6;B4DHG5;B4DNM2;C9IYJ9;C9JWL6;E7EUK8;F8WF96;O94921;Q75N06;Q75N22;Q8N764;Q9H3D7;Q9UDR0	Cyclin-dependent kinase 14
CDK16	0.415421	0.407227	0.599051	0.404787	0.317601	0.389897	0.565835	0.174933		A0A087WZU2;A8K280;B7Z7C8;E5RGN0;E5RGV7;E5RIU4;E5RIY8;E5RJM2;E5RJQ8;H0YAZ9;H0YBX5;H0YC36;H0YC60;J3KN74;J3KQP7;Q00536	Cyclin-dependent kinase 16
CDK17	0.567645	0.644208	0.455107	0.314113	0.471798	0.618538	0.330294	0.173605		A8K1U6;B2RCQ2;F5H6Z0;F8VQZ9;F8VUX2;F8VZY6;F8W1S5;Q00537;Q8NEB8	Cyclin-dependent kinase 17
CDK18	0.507441	NaN	0.610223	0.687792	0.61887	0.421761	0.744312	-0.049858		A0A0A0MSJ6;D6R9B0;D6R9X1;D6RA44;D6RGH0;Q07002;Q5VXQ2;Q6V3A2;Q6V3A3;Q96F90	Cyclin-dependent kinase 18
CDK19	0.555219	NaN	NaN	NaN	NaN	0.423552	NaN	NaN		F6QTA4;H0YDW9;Q5JQZ7;Q5JQZ9;Q5JR00;Q8TC78;Q9BWU1;Q9UPX2	Cyclin-dependent kinase 19
CDK2	0.64054	NaN	0.783729	0.785813	0.745377	0.835791	0.811579	0.508037		A8K7C6;E7ESI2;G3V317;G3V5T9;O75100;P24941	Cyclin-dependent kinase 2
CDK20	0.0318286	NaN	NaN	NaN	NaN	NaN	NaN	NaN		A2A389;A2A390;B4DQX1;O95137;Q5EDC4;Q5VYW1;Q8IZL9;Q9BUF4	Cyclin-dependent kinase 20
CDK2AP1	0.233792	0.174916	-0.082044	0.224465	0.102888	0.377551	0.405956	0.0763705		F5GYA4;F5GZF0;O14519	Cyclin-dependent kinase 2-associated protein 1
CDK4	0.346295	0.31323	0.396127	0.458528	0.420013	0.285094	0.497053	0.274758	yes	B2R9A0;B4DNF9;F8VTV8;F8VWX7;F8VXD2;F8VYH9;F8VYY1;F8VZ13;F8VZ51;F8VZZ0;F8W1L8;O00576;P11802;Q6FG61;Q96BE9	Cyclin-dependent kinase 4
CDK5RAP1	0.124819	NaN	NaN	NaN	0.220828	NaN	NaN	0.255972		A8K7R0;H0Y721;Q5QP46;Q5QP47;Q5QP48;Q675N4;Q675N5;Q96SZ6;Q9BVG6;Q9BWZ5;Q9H859;Q9NZZ9;Q9Y3F0	CDK5 regulatory subunit-associated protein 1
CDK5RAP2	0.375438	0.624291	0.584214	0.342313	0.400882	0.579496	0.542343	0.605569		A0A0A0MRG9;B1AMJ5;C9K0C9;F8WBJ0;F8WCI3;F8WF55;Q5JTU8;Q5JV18;Q7Z3L4;Q7Z3U1;Q7Z7I6;Q96SN8;Q9BSW0;Q9H6J6;Q9HCD9;Q9NV90;Q9UIW9	CDK5 regulatory subunit-associated protein 2
CDK5RAP3	-0.0146256	0.169966	-0.109973	0.0153618	0.417842	0.132719	0.135938	0.360295		B7Z6N4;D3DTU1;D3DTU2;F5H3I5;J3KRI2;J3KRK4;J3KS63;J3KSD0;J3KTA5;J3QL86;J3QL95;J3QQS7;J3QQY1;J3QRM1;J3QRX0;J3QS62;Q53FA2;Q96JB5;Q9H3F8;Q9H8G0;Q9HBR9	CDK5 regulatory subunit-associated protein 3
CDK6	0.781469	0.790898	0.705888	0.822412	0.806108	0.765877	0.826107	0.262111	yes	A4D1G0;Q00534	Cyclin-dependent kinase 6
CDK7;CDK7	0.249084	0.173726	0.160471	0.274966	0.354519	0.338016	0.464628	0.371091		P50613;Q9BS60;Q9UE19;A0A0D9SFW9;D6R9G1;D6R9Z2;D6RAD4;D6REC6;D6RF14;D6RFL0;D6RGG9;D6RI01;D6RIG9	Cyclin-dependent kinase 7
CDK9	0.169285	0.0034398	0.115563	-0.00759431	0.0942868	0.262269	-0.00523023	0.138315		P50750;Q5JU24;Q5JU25;Q5U006;Q96TF1;X6RE90	Cyclin-dependent kinase 9
CDKAL1	0.420259	0.38721	0.526802	0.569833	0.510202	0.555684	0.661551	0.505077		A8K6S0;Q5VV42;Q6P385;Q6ZR27;Q9NXB3	Threonylcarbamoyladenosine tRNA methylthiotransferase
CDKN1B	0.628545	0.454284	0.651347	0.611639	0.628092	0.603516	0.632494	0.599591		E7ES52;H7C2T1;P46527;Q16307;Q5U0H2;Q9BUS6	Cyclin-dependent kinase inhibitor 1B
CDKN2AIP	0.506782	0.481162	0.544823	0.263006	0.526758	0.650556	0.594187	0.622011		D6RGD2;J3KNE1;Q8TBM5;Q9NXV6;Q9NYH0	CDKN2A-interacting protein
CDKN2AIPNL	0.127721	NaN	0.253467	0.200668	0.0742881	0.172166	0.23255	0.183837		Q8WVE3;Q96HQ2	CDKN2AIP N-terminal-like protein
CDKN2C	0.446912	0.662836	0.482054	0.633222	0.563115	0.274215	0.49107	0.350812		P42773;Q8TB83	Cyclin-dependent kinase 4 inhibitor C
CDR2L	0.299289	NaN	0.838434	0.641843	0.420178	0.809742	0.616119	NaN		B4DFA7;Q15175;Q86X02	Cerebellar degeneration-related protein 2-like
CDS2	0.116757	0.157289	0.298043	0.648769	0.6434	0.403575	0.417541	0.54724		B2RDC6;D3DW04;O95674;Q5TDY2;Q5TDY3;Q5TDY4;Q5TDY5;Q9BYK5;Q9NTT2	Phosphatidate cytidylyltransferase 2
CDV3	0.595062	0.583851	0.548267	0.540928	0.566836	0.730208	0.625222	0.458267		B3KUC2;D6R973;D6R9V8;D6RAV0;D6RDN0;D6RFH2;H0Y8K3;Q96IP9;Q9UKY7	Protein CDV3 homolog
CDYL	0.610833	0.292987	0.58038	0.420371	0.489954	0.681176	0.773978	0.717613		A8K6D6;B4DLG4;C9JQG7;Q0VDG7;Q32NC5;Q5VX99;Q6P7T5;Q9BWZ2;Q9Y232;Q9Y424	Chromodomain Y-like protein
CDYL2	0.672944	NaN	NaN	NaN	NaN	NaN	NaN	NaN		A0A0B4J291;Q7Z5I8;Q8N8U2	Chromodomain Y-like protein 2
CEBPB	0.77235	0.642621	0.705395	NaN	0.60705	0.6215	0.738196	0.560214		A8K671;P17676;Q96IH2;Q9H4Z5	CCAAT/enhancer-binding protein beta
CEBPZ	0.467664	0.150644	0.492885	0.380903	0.726404	0.460677	0.750244	0.374952		A0A087X1N2;C9J9W7;Q03701;Q8NE75	CCAAT/enhancer-binding protein zeta
CECR1	0.54218	NaN	NaN	NaN	NaN	NaN	NaN	NaN		A0A087X0I3;A8K9H4;B4E3Q4;C9IZA8;F5H7J3;Q6ICF1;Q86UB6;Q8NCJ2;Q96K41;Q9NZK5	Adenosine deaminase CECR1
CECR5	0.50482	NaN	NaN	NaN	NaN	NaN	NaN	NaN		A8MYZ9;B2RCK5;Q9BXW7;Q9BXW8;Q9NWA8;Q9NX41	Cat eye syndrome critical region protein 5
CELF1	0.365692	0.277668	0.391543	0.627458	0.420427	0.458726	0.365395	0.373015		B4E2U5;D3DQS0;E9PKA1;E9PKU1;E9PQK4;E9PSH0;F5H0D8;F5H3J7;F5H4Y5;F5H7M7;F8W940;G5EA30;Q4LE52;Q92879;Q9NP83;Q9NR06	CUGBP Elav-like family member 1
CELSR1	0.823363	0.580218	0.615192	NaN	0.559846	0.667038	0.724791	0.454577		H0Y7R9;O95722;Q5TH47;Q9BWQ5;Q9NYQ6;Q9Y506;Q9Y526	Cadherin EGF LAG seven-pass G-type receptor 1
CELSR2	0.745761	0.59432	0.589686	0.561942	NaN	NaN	0.633027	0.337811		Q5T2Y7;Q92566;Q9HCU4	Cadherin EGF LAG seven-pass G-type receptor 2
CENPB	0.124575	0.161265	0.410048	-0.0374644	0.18213	0.433087	0.412164	0.413263		P07199;Q96EI4	Major centromere autoantigen B
CENPC	0.0504426	0.103631	0.216005	0.210464	0.419121	0.081194	0.449246	0.0736278		H0Y8J2;H0Y9W1;Q03188;Q6PIR0;Q8IW27;Q9P0M5	Centromere protein C
CENPE	0.114371	NaN	NaN	NaN	NaN	NaN	0.063039	NaN		A0A087X0P0;A6NKY9;A8K2U7;D6RBW0;D6RHK2;Q02224;Q4LE75	Centromere-associated protein E;Kinesin-like protein
CENPF	0.772415	NaN	0.905783	0.71572	0.795373	NaN	0.88686	0.655816		A0A087WTY4;P49454;Q13171;Q13246;Q5VVM7	Centromere protein F
CENPH	0.626913	NaN	NaN	0.57128	NaN	NaN	NaN	NaN		A8K3Y1;B3KVZ3;D6RBJ6;H0Y9E6;Q9H3R5	Centromere protein H
CEP112	0.617151	NaN	0.767953	0.552208	NaN	0.672114	0.716959	NaN		F5GYE8;J3KSN4;J3QL98;J3QQV3;J3QRD9;J3QSA5;Q6PIB5;Q8N8E3;Q8NCR4;Q8NFR4	Centrosomal protein of 112 kDa
CEP120	0.47194	NaN	0.582958	NaN	NaN	0.506273	0.484102	NaN		D6R8Z4;D6REX9;E5RJ50;F8VRV0;Q6AI52;Q6AW89;Q8IWB5;Q8N960;Q8N9Y0;Q8NDE8	Centrosomal protein of 120 kDa
CEP131	0.356244	0.175944	0.579011	0.444317	0.438879	0.645434	0.604904	NaN		A6NHI8;B2RN11;I3L2J8;I3L2X7;I3L316;I3L4M5;Q96F50;Q9UPN4	Centrosomal protein of 131 kDa
CEP135	0.332282	0.210793	0.218924	0.416809	0.31923	0.153772	0.515454	0.0520565		B2RMY0;O75130;Q58F25;Q66GS9;Q9H8H7	Centrosomal protein of 135 kDa
CEP192	0.287125	NaN	0.124081	0.295374	NaN	0.483366	0.510751	NaN		A0A060A9S4;A0A0A0MR42;C9JT09;E9PF99;H0Y966;H0Y9P3;K7ELX0;K7ENP4;K7EPA2;K7EQZ8;K7ERF9;Q8TEP8;Q8WYT8;Q9H0F4;Q9NW27;V9GYM2	Centrosomal protein of 192 kDa
CEP250	0.478172	0.374821	0.258299	0.372096	0.43893	0.580719	0.578493	0.270731		A0A087WZ34;A6PVI9;E1P5Q3;E7ETF9;E9PHT2;H0Y5R2;H7C0D6;H7C0P0;O14812;O60588;Q5JWS5;Q5JWS6;Q9BV73;Q9H450	Centrosome-associated protein CEP250
CEP290	0.258122	NaN	0.255605	0.204329	NaN	0.363075	0.495184	NaN		A0A0A0MS86;F8VS29;F8W097;F8W0V9;J3KNF5;O15078;Q1PSK5;Q66GS8;Q9H2G6;Q9H6Q7;Q9H8I0;S4R322	Centrosomal protein of 290 kDa
CEP350	0.299692	0.411888	0.294333	0.371379	0.47027	0.424107	0.486988	NaN		A2A4F6;E9PIK0;H0Y6Q4;H0Y7F7;H0YD38;O75068;Q5T2X4;Q5T2X5;Q5VT06;Q8TDK3;Q8WY20	Centrosome-associated protein 350
CEP44	0.472083	0.318143	0.343649	0.452096	0.320341	0.57494	0.526994	0.5396		A8K8W9;A8MW11;B3KT53;D3DP42;D6RBX1;D6RC25;D6RGX6;Q8IXZ4;Q9C0F1	Centrosomal protein of 44 kDa
CEP57	0.458385	NaN	0.125395	0.38752	NaN	0.268462	0.440001	0.244218		A0PJH1;A8K5D0;B4DDP5;F5GXS6;F5GYW0;F5GZ93;F5H0C6;F5H1B0;F5H5F7;F5H6R3;F5H7J4;H0YFT8;H0YGT4;Q14704;Q5JB46;Q86XR8;Q8IXP0;Q9BVF9	Centrosomal protein of 57 kDa
CEP78	0.272463	NaN	0.765071	0.478689	NaN	0.33596	0.653634	NaN		A1A4S8;A8MST6;E9PHX5;Q5BJE3;Q5JTW0;Q5JTW1;Q5JTW2;Q9H9N3	Centrosomal protein of 78 kDa
CEP97	0.427158	NaN	0.571981	0.731503	0.613573	0.773752	0.773596	0.442845		B5MDY8;E9PG22;F8WF91;H7C4Y5;Q8IW35;Q8NA71;Q9H5T9	Centrosomal protein of 97 kDa
CERCAM	0.571676	NaN	NaN	NaN	NaN	NaN	NaN	0.744169		A0A087WUJ5;A0A087WYE2;A7MD00;B7ZBS8;B7ZBS9;B7ZBT0;C4AMA2;Q0VDF3;Q2VPJ4;Q4KMP2;Q5T4B1;Q5T4B2;Q8N107;Q96EZ5;Q9P226;Q9UMW5;X6RL83	Probable inactive glycosyltransferase 25 family member 3
CERS2	0.475431	0.662917	0.37891	0.767928	0.583159	0.766577	0.619242	0.541146		D3DV06;H0YKH6;H0YLQ6;H0YNU7;Q5SZE1;Q5SZE2;Q5SZE3;Q5SZE4;Q5SZE5;Q96G23;Q9HD96;Q9NW79	Ceramide synthase 2
CERS4	0.645424	NaN	NaN	0.760532	NaN	NaN	NaN	NaN		D6W665;H0YKC9;H0YKR4;H0YKS3;H0YLY3;H0YMY6;H0YN04;H0YNR6;Q9HA82	Ceramide synthase 4
CES1;CES1	0.864173	NaN	0.903685	NaN	0.747249	0.712725	0.800852	0.755902		A6NIM1;A8K3K8;A8K844;E9PAU8;P23141;P82127;Q00015;Q13657;Q14062;Q16737;Q16788;Q549X7;Q549X8;Q86UK2;Q96EE8;Q9UC52;Q9UDG8;Q9UK77;Q9ULY2;H3BQR4;H3BQV8;H3BSU0	Liver carboxylesterase 1
CES2	0.39533	0.89044	NaN	0.355968	0.844681	0.367979	0.788724	0.152491		A0A024R6X1;A8K367;H3BUN5;J3QKN7;J3QLP1;J3QSC0;O00748;Q16859;Q5MAB8;Q7Z366;Q8IUP4;Q8TCP8	Carboxylic ester hydrolase;Cocaine esterase
CETN2	0.477538	0.356554	0.731158	0.728361	0.251795	0.810355	0.611611	0.037973		B2R4T4;P41208;Q53XW1	Centrin-2
CETN3	0.431633	0.411609	0.28901	0.212121	NaN	NaN	0.516459	0.172485		E5RFM2;E5RH67;E5RJF8;E5RK82;H0YBL5;O15182;Q53YD2;Q9BS23	Centrin-3
CFDP1	0.594212	0.79922	0.67945	0.5635	0.74614	0.824854	0.730849	0.293581		A0A087WXQ2;H3BQ17;J3KT89;O00393;O00404;Q9UEE9;Q9UEF0;Q9UEF1;Q9UEF8	Craniofacial development protein 1
CFH	0.530297	0.353272	0.206843	0.255894	0.508396	0.18451	0.277763	NaN		A0A0D9SG88;A5PL14;P08603;P78435;Q14570;Q2TAZ5;Q38G77;Q5TFM2;Q5TFM3;Q8N708;Q9NU86	Complement factor H
CFHR1	0.340416	0.348629	0.0182566	NaN	0.0624445	NaN	NaN	0.240995		A8K465;B1AKG0;Q03591;Q3B774;Q9UJ17	Complement factor H-related protein 1
CFHR3	0.490154	-0.0054036	-0.17833	NaN	0.0556262	NaN	NaN	NaN		A0A087WYK9;B4DPR0;Q02985;Q6NSD3;Q9UJ16	Complement factor H-related protein 3
CFI	0.452484	-0.0867074	0.642912	0.487322	0.367427	0.433221	0.348938	NaN		A0A087X0I2;D6R9Z8;E7ETH0;G3XAM2;O60442;P05156	Complement factor I;Complement factor I heavy chain;Complement factor I light chain
CFL1	0.349436	0.34155	0.396473	0.623389	0.567203	NaN	0.60117	0.381621		B3KUQ1;E9PK25;E9PLJ3;E9PP50;E9PQB7;E9PS23;G3V1A4;P23528;Q53Y87;Q9UCA2	Cofilin-1
CFL2	0.688997	0.810274	0.639996	0.60851	0.733732	0.699389	0.578745	0.0198409		F8WDN3;G3V2U0;G3V5P4;Q9Y281	Cofilin-2
CGGBP1	0.430337	0.627852	0.511295	0.553704	0.68617	0.522184	0.611941	0.533048		C9JUJ0;D3DU38;O15183;Q9UFW8	CGG triplet repeat-binding protein 1
CGN	0.842778	0.728368	0.890668	0.731218	0.870234	0.855142	0.819429	0.372558		A2A3M4;A6H8L3;A6PVU7;A7MD22;H0Y4A8;Q5T386;Q9NR25;Q9P2M7	Cingulin
CGNL1	0.85289	0.879314	0.863292	0.867446	0.698536	0.873282	0.708432	0.479612		Q05BZ4;Q0VF96;Q52LR0;Q695C7;Q7Z2L3;Q96JV2;Q96MN6;Q9C0B4	Cingulin-like protein 1
CHAF1B	0.716653	NaN	0.820459	0.761361	0.697972	NaN	0.722265	NaN		Q13112;Q99548	Chromatin assembly factor 1 subunit B
CHAMP1	0.336028	0.07174	0.484093	0.54945	0.314782	0.463712	0.598645	0.283377		B3KU06;Q6P181;Q8NC88;Q96JM3;Q9BST0;S4R3K0	Chromosome alignment-maintaining phosphoprotein 1
CHCHD1	-0.000518801	0.0969682	0.153513	NaN	0.0955947	NaN	0.300723	0.295822		A6NJX6;Q96BP2	Coiled-coil-helix-coiled-coil-helix domain-containing protein 1
CHCHD2	0.33702	0.370665	0.265965	0.500693	0.509662	0.618222	0.643462	NaN		Q498C3;Q6NZ50;Q9Y6H1	Coiled-coil-helix-coiled-coil-helix domain-containing protein 2
CHCHD3	0.144461	0.486861	0.159779	0.258491	0.571488	0.217578	0.493793	0.452727		C9JRZ6;F8WAR4;F8WD73;Q9NX63	MICOS complex subunit MIC19
CHCHD5	0.487742	0.268868	0.698528	0.121571	0.201476	NaN	0.382655	NaN		F8WC14;Q585T4;Q8N8C4;Q9BSY4	Coiled-coil-helix-coiled-coil-helix domain-containing protein 5
CHCHD6	0.265749	0.593129	0.440745	0.251095	0.584158	0.379384	0.59653	0.42554		D6R9U0;D6RIB4;H0Y922;H8Y0Y7;J3QTA6;J3QTB2;Q9BRQ6	MICOS complex subunit MIC25
CHCHD7	0.451446	0.0688366	0.375717	0.441979	0.197776	NaN	NaN	NaN		A8K223;E5RFN2;E5RHM5;E5RII1;E5RJ08;E5RJ15;E9PBH3;J3KNE9;J3KPV1;Q7Z588;Q9BUK0	Coiled-coil-helix-coiled-coil-helix domain-containing protein 7
CHD1	0.355332	0.283232	0.428352	0.529981	0.43805	0.434006	0.532431	0.320904		A0A087WVF4;H0Y8V4;H0Y8Z0;O14646;Q17RZ3	Chromodomain-helicase-DNA-binding protein 1
CHD1L	0.476289	0.414629	0.772951	0.448287	0.579849	0.647316	0.706279	NaN		A0A087WTM4;A0A087WWW4;A0A087WZM7;A0A0A0MRH8;A0A0A0MSH9;A5YM64;B4DDE1;B5MDZ7;Q53EZ3;Q5VXX7;Q6DD94;Q6PK83;Q86WJ1;Q86XH3;Q96HF7;Q96SP3;Q9BVJ1;Q9NVV8	Chromodomain-helicase-DNA-binding protein 1-like
CHD2	0.15111	0.284277	0.143292	0.45932	0.349258	0.535459	0.293035	NaN		A0A0D9SEH6;A0A0D9SEP7;A0A0D9SET4;A0A0D9SEU0;A0A0D9SF92;A0A0D9SFA3;A0A0D9SFV4;A0A0D9SFV8;A0A0D9SGA6;A0A0D9SGK0;B7Z3I4;C6G482;O14647;Q96IP5	Chromodomain-helicase-DNA-binding protein 2
CHD3	0.571722	0.748962	0.539809	0.44376	0.673025	0.75045	0.580135	0.153849		D3DTQ9;E9PG89;H7C0J3;H7C2H0;H7C3H7;I3L1I4;I3L229;K7EPV1;Q12873;Q9Y4I0	Chromodomain-helicase-DNA-binding protein 3
CHD6	0.224479	NaN	NaN	0.402016	NaN	0.615797	0.661093	0.241018		A0A075B6P4;C9JFU2;H7C294;Q5JYQ0;Q5TGZ9;Q5TH00;Q5TH01;Q8IZR2;Q8TD26;Q8WTY0;Q9H4H6;Q9H6D4;Q9NTT7;Q9P2L1	Chromodomain-helicase-DNA-binding protein 6
CHD8	0.163191	NaN	0.635933	0.653469	0.538387	0.757374	0.759833	0.178477		G3V2T9;G3V303;H0YJA4;H0YJG4;Q4G0D8;Q68DQ0;Q6DKH9;Q6P440;Q6ZNL7;Q8N3Z9;Q8NCY4;Q8TBR9;Q96F26;Q9HCK8	Chromodomain-helicase-DNA-binding protein 8
CHD9	0.314549	NaN	NaN	0.321967	NaN	NaN	NaN	-0.0509899		A0A087WU44;B2RTU2;B9ZVQ0;H3BRU9;H3BSP3;H3BTW3;H3BV31;I3L340;J3KRH9;J3KSW5;O15025;Q1WF12;Q3L8U1;Q6DTK9;Q9H9V7;Q9UHM2	Chromodomain-helicase-DNA-binding protein 9
CHERP	0.443687	0.0955346	0.461509	0.366877	0.432094	0.289074	0.452314	0.0790479		J3QK89;O00302;Q4G0Y5;Q8IWX8;Q8WU30;Q99492	Calcium homeostasis endoplasmic reticulum protein
CHKB	0.12024	0.453725	0.266536	0.345356	0.686129	0.502704	-0.00145284	NaN		A0PJM6;Q13388;Q9Y259	Choline/ethanolamine kinase
CHM	0.437752	0.333598	0.426455	0.304341	0.577726	0.507031	0.409081	NaN		A1L4D2;O43732;P24386	Rab proteins geranylgeranyltransferase component A 1
CHML	0.494556	NaN	0.662752	0.478503	NaN	0.783243	0.645241	NaN		B2RAB9;P26374;Q17RE0;Q9H1Y4	Rab proteins geranylgeranyltransferase component A 2
CHMP1B	0.506407	0.415567	0.301965	0.49462	0.433016	0.767157	0.588334	0.566265		Q7LBR1;Q96E89;Q9HD41	Charged multivesicular body protein 1b
CHMP2A	0.440204	0.45249	0.387179	0.379233	0.506843	0.5903	0.710538	0.373375		B2R4W6;M0QXX8;M0R1L7;M0R1T5;O43633;Q3ZTT0	Charged multivesicular body protein 2a
CHMP2B	0.493532	0.695097	0.418722	0.581422	0.618359	0.631197	0.482666	0.348723		A0A087WW88;B4DJG8;C9J0A7;Q53HC7;Q9UQN3;Q9Y4U6	Charged multivesicular body protein 2b
CHMP3	0.397788	0.349187	0.367752	0.209029	0.556409	0.537861	0.531901	NaN		A8K3W0;B4DG34;B8ZZM0;B8ZZX5;Q3ZTS9;Q53S71;Q53SU5;Q9NZ51;Q9Y3E7	Charged multivesicular body protein 3
CHMP4B	0.399857	0.503063	0.537404	0.467372	0.51668	0.642585	0.619747	0.448221		E1P5N4;Q53ZD6;Q9H444	Charged multivesicular body protein 4b
CHMP5	0.44111	0.541293	0.484031	0.56966	0.682541	0.562046	0.677975	0.307866		B2RD95;B4DIR6;Q5VXW2;Q96AV2;Q9HB68;Q9NYS4;Q9NZZ3;Q9Y323	Charged multivesicular body protein 5
CHMP6	0.443509	0.425801	0.198734	0.396636	0.373625	0.424661	0.515665	0.277265		A8K7U0;I3L3E4;I3L4A1;I3L4G8;Q53FU4;Q96FZ7;Q9HAE8	Charged multivesicular body protein 6
CHMP7	0.634663	0.764786	0.578941	0.436846	0.716612	0.766418	0.885385	NaN		B2RDT3;B4DKJ6;D3DSS1;E5RFR8;E5RIU9;E5RJI3;Q8NDM1;Q8WUX9;Q9BT50	Charged multivesicular body protein 7
CHN1	0.47539	NaN	0.720064	0.573321	NaN	0.494075	0.353817	NaN		A8K1M6;B3KNU6;B4DV19;B8ZZ96;C9J1N1;C9J3G1;C9J3V9;C9JR98;F8W6K2;F8WAY4;F8WCQ9;P15882;Q53SD6;Q53SH5;Q96FB0	N-chimaerin
CHORDC1	0.445181	0.344445	0.656467	0.0160915	0.591241	0.551176	0.479328	0.729846		B2R6P8;E9PHZ2;E9PIF7;E9PIZ4;E9PL00;E9PPQ5;E9PSD5;Q6IN49;Q8WVL9;Q9H3D6;Q9UHD1	Cysteine and histidine-rich domain-containing protein 1
CHP1	0.309638	0.392845	0.162811	0.0750897	0.26349	0.154309	0.318382	0.128558		B2R6H9;F5GX29;H0YKE7;H0YLX1;H0YLY7;H0YNG9;Q6FHZ9;Q99653	Calcineurin B homologous protein 1
CHRAC1	0.690127	0.184753	0.28237	NaN	NaN	NaN	0.603326	0.468269		E5RGS9;H0YBP8;H0YBX4;Q9NRG0	Chromatin accessibility complex protein 1
CHST14	0.381402	NaN	0.368049	0.482536	0.701801	NaN	0.657692	0.541037		H0YN65;Q6PJ31;Q6UXA0;Q8NCH0;Q96P94	Carbohydrate sulfotransferase 14
CHSY1	0.268511	NaN	NaN	0.643414	0.516808	NaN	0.606473	0.343348		Q6UX38;Q7LFU5;Q86X52;Q9Y2J5	Chondroitin sulfate synthase 1
CHTF18	0.425545	NaN	0.7195	NaN	0.603478	NaN	0.683529	NaN		A0A0D9SF58;B7ZBA2;D3DU68;E7EXA6;F8WCC1;H0Y7D3;H3BN43;H3BT35;Q7Z6Y4;Q7Z6Y6;Q8WVB6;Q9BR83;Q9BRG5;Q9H7K3	Chromosome transmission fidelity protein 18 homolog
CHTF8	0.40217	NaN	NaN	NaN	NaN	0.374452	NaN	NaN		A8MYX8;E5RGL1;E5RGY5;E5RHL4;H0YAV5;H3BPP1;H3BQB7;J3KSJ7;P0CG12;P0CG13;Q71E72;Q8NDH8;Q8WV66;Q9NX73	Chromosome transmission fidelity protein 8 homolog;Chromosome transmission fidelity protein 8 homolog isoform 2
CHUK	0.35177	0.455141	0.473816	0.469375	0.548667	0.576169	0.361869	0.359984		O14666;O15111;Q13132;Q5W0I4;Q92467	Inhibitor of nuclear factor kappa-B kinase subunit alpha
CIAPIN1	0.507871	0.63649	0.591142	0.621991	0.768675	0.763891	0.828896	0.763041		A8K8B6;H3BPG7;H3BQ23;H3BT65;H3BTT4;H3BTZ8;H3BUG4;H3BV90;O75206;O75207;Q6FI81;Q9H0W1;Q9P1L7	Anamorsin
CIC	0.269066	0.0252778	-0.048345	-0.144527	0.280917	NaN	0.344861	0.214266		A0A0A0MQR4;I3L135;I3L1Q4;I3L2I4;I3L2J0;I3L373;Q7LGI1;Q96RK0;Q9UEG5;Q9Y6T1	Protein capicua homolog
CILP	0.805076	NaN	0.788996	NaN	0.776626	0.864419	0.801395	0.779519		B2R8F7;O75339;Q6UW99;Q8IYI5	Cartilage intermediate layer protein 1;Cartilage intermediate layer protein 1 C1;Cartilage intermediate layer protein 1 C2
CINP	0.26212	0.370656	NaN	0.178652	0.294263	0.0976264	0.172978	NaN		F5H7P3;F5H8A7;H0YKY0;H0YN33;Q9BW66;Q9NPF9	Cyclin-dependent kinase 2-interacting protein
CIR1	0.191424	0.345968	0.26856	0.198132	0.37314	0.302545	0.479617	0.171743		A6NFI6;A8K8M4;H3BLY3;O95367;Q12804;Q4G1B9;Q6PJI4;Q86X95;Q8IWI2	Corepressor interacting with RBPJ 1
CIRBP	0.772005	0.523378	0.60933	0.596648	0.530797	0.63436	0.678737	NaN		B3KT17;B4E2X2;D6W5Y5;F6WMK9;K7EIF7;K7EJV1;K7EJV5;K7ELL4;K7ELT6;K7ELV6;K7EMY9;K7ENN6;K7ENX8;K7EPM4;K7EQL0;K7EQR7;K7EQX4;K7ER40;Q14011	Cold-inducible RNA-binding protein
CISD1	0.368352	0.519645	0.050032	0.430971	0.237828	0.48005	0.566359	0.271014		Q1X902;Q9NZ45	CDGSH iron-sulfur domain-containing protein 1
CIT	0.587729	0.762343	0.708511	0.665331	0.726802	0.777542	0.810417	NaN		F5H4K4;H0YGG8;H7BYJ3;O14578;Q2M5E1;Q6XUH8;Q86UQ9;Q9UPZ7	Citron Rho-interacting kinase
CIZ1	0.247184	0.33578	0.216535	0.316116	0.103651	0.185787	0.469205	0.244936		A8K9J8;B4E131;B7ZAS8;F5H2X7;F6VD24;F6WSM2;H0Y5D5;Q5SYW2;Q5SYW3;Q5SYW5;Q8WU72;Q9BTG3;Q9H868;Q9NYM8;Q9UHK4;Q9ULV3;Q9Y3F9;Q9Y3G0	Cip1-interacting zinc finger protein
CKAP2	0.554444	NaN	NaN	0.706197	NaN	NaN	NaN	NaN		A2BDE0;A5YM58;B4DR35;C9J649;C9J7Y4;E9PD90;Q3KRA5;Q5VXB4;Q8IWV5;Q8IWV6;Q8WWK9;Q96FH9;Q9H012;Q9H0D0;Q9H988;Q9HC49;Q9NVG4	Cytoskeleton-associated protein 2
CKAP4	0.64325	0.649708	0.365453	0.77551	0.81035	0.7367	0.758807	0.717221		F8VVU0;Q07065;Q504S5;Q53ES6	Cytoskeleton-associated protein 4
CKAP5	0.543198	0.469071	0.575708	0.661546	0.701187	0.687899	0.754999	0.318494		E9PQH5;H0YCF6;H0YDX5;H0YEK7;Q05D70;Q0VAX7;Q0VAX8;Q14008;Q14668;Q2TA89;Q6NSH4	Cytoskeleton-associated protein 5
CKB	0.681414	0.488024	0.775337	0.824737	0.741275	0.794135	0.771659	0.753707	yes	A8K236;B2R5R4;G3V2I1;G3V461;G3V4N7;H0YJG0;H0YJJ7;H0YJK0;P12277;Q2LE07;Q6FG40;Q9UC66	Creatine kinase B-type
CKS2	0.510232	NaN	NaN	NaN	NaN	NaN	NaN	NaN		P33552;Q6FGI9;Q6LET5	Cyclin-dependent kinases regulatory subunit 2
CLASP1	0.466547	0.288091	0.507805	0.634137	0.693543	NaN	0.779778	0.506721		A2RU21;B7ZLX3;C9J151;C9JP76;F5GWS0;F8WA11;H0Y5T1;O75118;Q2KHQ9;Q5H9P0;Q7Z460;Q8N5B8;Q9BQT5	CLIP-associating protein 1
CLASP2	0.316955	0.443717	0.671944	0.838219	0.796697	0.228141	0.612589	0.514448		B2RTR1;B3KR06;C9J668;D6RBU8;E3W994;E7ENG2;E7ERI8;E7EW49;F5H604;H7C4I5;H7C4M5;H7C4X8;H7C5M8;J3KR49;O75122;Q7L8F6;Q8N6R6;Q9BQT3;Q9BQT4;Q9H7A3;Q9NSZ2	CLIP-associating protein 2
CLASP2	0.219427	0.443717	0.671944	0.838219	0.796697	0.228141	0.612589	0.514448		B2RTR1;B3KR06;C9J668;D6RBU8;E3W994;E7ENG2;E7ERI8;E7EW49;F5H604;H7C4I5;H7C4M5;H7C4X8;H7C5M8;J3KR49;O75122;Q7L8F6;Q8N6R6;Q9BQT3;Q9BQT4;Q9H7A3;Q9NSZ2	CLIP-associating protein 2
CLASRP	0.178286	NaN	0.388653	0.115213	0.173543	0.416935	0.304105	NaN		A0A0A0MQS2;B4DDT8;F5H0Q6;F8WAG9;K7EKC9;K7EKR8;K7EM61;K7EP11;O96026;Q6UW71;Q8N2M8;Q96DX2	CLK4-associating serine/arginine rich protein
CLCC1	0.333701	0.562347	0.293182	0.501497	0.552076	0.659545	0.681892	0.449179		A6NGP0;O94861;Q5T1P5;Q8WYP8;Q8WYP9;Q96S66;Q9BU25	Chloride channel CLIC-like protein 1
CLCN3	0.399989	NaN	0.541067	0.680705	0.547297	0.597287	0.65184	0.479544		A0A087WU31;A0A0A0MTB7;B7Z932;B9EGJ9;D3DP34;D6RDZ6;D6RIX3;E9PB97;E9PE15;H0Y8Z8;O14918;P51790;Q86Z21	Chloride channel protein;H(+)/Cl(-) exchange transporter 3
CLCN7	0.272337	0.652296	0.141787	0.361818	0.257457	0.592201	0.272371	0.210653		A6NEJ7;A8K5T9;A8K7X1;B3KPN3;E9PDB9;H0Y2M6;H3BNG8;I3L470;P51798;Q9NYX5	H(+)/Cl(-) exchange transporter 7
CLDN3	0.561597	0.762333	0.654809	NaN	NaN	NaN	NaN	0.27824		O15551	Claudin-3
CLEC11A	0.466831	0.445132	0.529065	0.445665	0.650857	0.331876	0.413402	0.499875		A0A0A6YY95;M0R081;V9H0X6
CLEC16A	0.193903	0.309154	0.151869	0.199258	0.172369	NaN	0.191592	0.115029		H7BXG1;H7BZI2;H7BZJ9;O15058;Q2KHT3;Q6ZTB2	Protein CLEC16A
CLEC16A	0.257983	0.309154	0.151869	0.199258	0.172369	NaN	0.191592	0.115029		H7BXG1;H7BZI2;H7BZJ9;O15058;Q2KHT3;Q6ZTB2	Protein CLEC16A
CLEC3B	0.167758	0.321371	0.46572	0.410625	0.368324	0.0421568	0.156873	NaN		E9PHK0;P05452;Q6FGX6	Tetranectin
CLIC1	0.295964	0.606456	0.663125	0.818021	0.591752	0.7113	0.59627	NaN		O00299;Q15089;Q502X1	Chloride intracellular channel protein 1
CLIC6	0.800005	0.834989	0.843908	NaN	0.908708	0.937903	0.913087	0.504555		A8K0U8;Q8IX31;Q96NY7	Chloride intracellular channel protein 6
CLINT1	0.22438	0.47651	0.572228	0.461756	0.650367	0.60832	0.514362	0.633417		B7Z6F8;D3DQJ6;H0YCL3;H0YD52;H0YDU9;Q14677;Q8NAF1;Q96E05	Clathrin interactor 1
CLINT1	0.277218	0.47651	0.572228	0.461756	0.650367	0.60832	0.514362	0.633417		B7Z6F8;D3DQJ6;H0YCL3;H0YD52;H0YDU9;Q14677;Q8NAF1;Q96E05	Clathrin interactor 1
CLIP1	0.628479	NaN	0.756855	0.700099	0.878528	0.70002	0.786647	0.0807091		A0AVD3;F5H0N7;F5H1T5;F5H270;F5H367;F5H6A0;F5H6H4;F6VGP8;J3KP58;P30622;Q17RS4;Q29RG0	CAP-Gly domain-containing linker protein 1
CLIP2	0.584642	NaN	0.79921	0.789845	0.717886	0.812105	0.84008	0.667004		H7C4L6;H7C5H8;O14527;O43611;Q9UDT6	CAP-Gly domain-containing linker protein 2
CLK3	0.193202	NaN	0.379075	NaN	0.149089	0.622565	0.33487	0.192565		D3DW59;H3BNC8;H3BNQ5;H3BQG1;H3BQR7;H3BRE4;H3BRK0;H3BRT8;H3BRW2;H3BTW9;H3BUL5;H3BV35;H3BVF8;P49761;Q53Y48;Q9BRS3;Q9BUJ7	Dual specificity protein kinase CLK3
CLMN	0.657074	0.740297	0.757022	0.748571	NaN	0.887652	0.886764	0.584419		B2RAR7;G3V3D8;G3V4C0;G3V5E0;G3V5U3;Q96JQ2;Q9H713;Q9HA23;Q9HA57;Q9UFP4;Q9ULN2	Calmin
CLNS1A	0.576445	0.053193	0.193997	0.349066	0.744377	0.506093	0.639998	0.40978		B2RCS9;E9PJF4;E9PMI6;E9PQ83;H0YEN9;J3KN38;P54105;Q0VDK6;Q9NRD2;Q9NRD3;U3KPU0	Methylosome subunit pICln
CLP1	0.299851	-0.224137	0.230121	0.0893012	0.125996	0.322292	0.265131	0.148681		B2R7J6;B4DTI8;E9PJM4;E9PKV5;E9PL17;Q92989	Polyribonucleotide 5'-hydroxyl-kinase Clp1
CLPB	0.550474	0.419543	0.63129	0.342189	0.761306	0.629107	0.707881	0.319315		B4DXJ7;B4DXP7;B4DXW4;E7EWN6;F5GX99;F5H392;F5H7A5;F6SS08;F8W7P6;H0YG50;H0YGM0;Q8ND11;Q9H078;Q9H8Y0	Caseinolytic peptidase B protein homolog
CLPP	0.332908	0.310993	0.574931	0.450427	0.381824	0.516841	0.584414	0.482387		B2R4W5;M0QXE9;M0QYV5;M0R208;Q16740	ATP-dependent Clp protease proteolytic subunit;ATP-dependent Clp protease proteolytic subunit, mitochondrial
CLPTM1	0.168145	0.493497	0.393269	0.608151	0.365801	0.686303	0.533177	0.354939		B3KQH2;B4DDS3;B4E2X9;B7Z9X9;F5H8J3;K7EJ16;K7EKQ7;K7EQQ1;K7ERL5;O96005;Q53ET6;Q9BSS5	Cleft lip and palate transmembrane protein 1
CLPTM1L;CLPTM1L	0.298476	0.705313	0.29572	0.574558	0.564661	0.825342	0.61727	0.518856		D3DTC1;Q658W6;Q7LG29;Q96AZ0;Q96KA5;Q9H3N4;G5E9Z2	Cleft lip and palate transmembrane protein 1-like protein
CLPX	0.00343995	0.357879	0.29993	0.0897588	0.429508	0.19991	0.30574	0.355645		A1L428;A8K8F1;B9EGI8;H0YK07;H0YM48;O76031;Q9H4D9	ATP-dependent Clp protease ATP-binding subunit clpX-like, mitochondrial
CLSTN1	0.393016	0.415089	0.530811	0.331763	0.569655	0.444366	0.725476	NaN		A8K183;O94985;Q5SR52;Q5SR54;Q5UE58;Q71MN0;Q8N4K9	Calsyntenin-1;CTF1-alpha;Soluble Alc-alpha
CLTA	0.179889	NaN	0.243107	0.40705	0.281434	0.365323	0.481981	0.18327		A8K4W3;B4DIN1;C9J8P9;F5H6N3;F8WF69;P09496;Q2XPN5;Q53XZ1;S4R3F6	Clathrin light chain A
CLTA	0.0312669	NaN	0.243107	0.40705	0.281434	0.365323	0.481981	0.18327		A8K4W3;B4DIN1;C9J8P9;F5H6N3;F8WF69;P09496;Q2XPN5;Q53XZ1;S4R3F6	Clathrin light chain A
CLTB	0.215332	NaN	0.524395	0.500705	0.851053	0.682086	0.749115	0.470587		B4DTF9;D6RJD1;H0Y9Q6;P09497;Q53Y37;Q6FHW1	Clathrin light chain B
CLTB	0.0827109	NaN	0.524395	0.500705	0.851053	0.682086	0.749115	0.470587		B4DTF9;D6RJD1;H0Y9Q6;P09497;Q53Y37;Q6FHW1	Clathrin light chain B
CLU	0.333503	0.15755	0.735248	0.448757	0.424545	0.358474	0.314242	0.462958		B2R9Q1;B3KSE6;E5RG36;E5RGB0;E5RH61;E5RJD6;E5RJZ5;E7ERK6;E7ETB4;H0YAS8;H0YC35;H0YLK8;P10909;P11380;P11381;Q2TU75;Q5HYC1;Q7Z5B9	Clusterin;Clusterin alpha chain;Clusterin beta chain
CLUAP1	0.338625	0.135072	0.611889	-0.0300557	NaN	NaN	0.409415	NaN		I3L0L1;I3L121;I3L1J4;I3L257;I3L2E1;I3L3S9;I3L455;I3L487;J3KNW5;O75138;Q65ZA3;Q96AJ1;Q9H8R4;Q9H8T1	Clusterin-associated protein 1
CLUH	0.561816	0.591903	0.681836	0.416512	0.581916	0.721837	0.743215	0.193718		I3L2B0;I3L318;I3L350;I3L3A3;I3L4B5;K7EIG1;O75153;Q6AHY2;Q6P3X7;Q6ZUG8;Q8N4U7;Q9BTA3;Q9H979	Clustered mitochondria protein homolog
CLYBL	0.684782	0.525569	0.84983	0.690476	0.603311	0.723402	0.706527	0.669877		Q5JVB9;Q5JVC0;Q5JVC1;Q5JVC2;Q5W0F7;Q8N0X4;Q8TDH8	Citrate lyase subunit beta-like protein, mitochondrial
CMAS	0.46718	0.445285	0.434172	0.26162	0.451727	0.63355	0.70989	0.675276		F5GYM0;F5H296;Q8NFW8;Q96AX5;Q9NQZ0	N-acylneuraminate cytidylyltransferase
CMBL	0.853659	0.850091	0.585325	0.742597	0.475756	0.94653	0.92173	0.851351		D3DTC7;Q8TED6;Q96DG6	Carboxymethylenebutenolidase homolog
CMC1	0.144038	0.165313	0.373008	-0.059666	0.373639	0.237554	0.416007	0.39217		C9JES7;F8WAC1;H7C3D8;Q68DJ7;Q7Z7K0	COX assembly mitochondrial protein homolog
CMC2	0.459473	0.448802	0.399954	0.138627	0.308462	NaN	0.410816	0.358061		D3DUK6;H3BN28;H3BNN8;H3BP68;H3BPP2;H3BQQ1;H3BRC3;H3BTB6;Q9NRP2	COX assembly mitochondrial protein 2 homolog
CMIP	0.519815	0.421788	0.245695	0.297403	0.535613	0.440075	0.650406	-0.104712		A0A087WU05;A0A087WUL1;A0A087WY48;Q8IY22;Q9C0G9	C-Maf-inducing protein
CMPK1	0.566626	0.554593	0.703807	0.36047	0.655179	0.66573	0.485467	0.598045		B4DPU7;E9PGI8;E9PJD2;P30085;Q53GB7;Q5SVZ0;Q5T0D2;Q96C07;Q9UBQ8;Q9UIA2	UMP-CMP kinase
CMPK2	0.79057	0.750792	0.750724	0.841361	0.912803	0.829831	0.880448	0.863954		A2RUB0;A5D8T2;B7ZM18;Q5EBM0;Q6ZRU2;Q96AL8	UMP-CMP kinase 2, mitochondrial
CMSS1	0.476547	0.345473	0.703254	0.596215	0.693029	0.769655	0.812065	NaN		A8K5S7;B4DUM1;C9IY68;C9J384;E9PHS3;F8WC72;H7C515;Q9BQ75	Protein CMSS1
CMTR1	0.568299	0.531375	0.675321	0.550315	0.802165	0.780733	0.779661	0.6635		A8K949;E9PFI1;H0Y4T0;H0YCQ1;Q14670;Q5T7F5;Q8N1G2;Q96FJ9	Cap-specific mRNA (nucleoside-2'-O-)-methyltransferase 1
CMTR2	0.536071	0.661267	0.525484	NaN	0.63931	0.685152	0.662275	NaN		A0A087WY95;B2RCD5;D3DWS1;H3BNZ8;H3BR19;H3BS00;H3BTZ7;H3BUK2;Q8IYT2;Q8NE77;Q8NFR5;Q9H8Z4;Q9NUS3;Q9NXF5	Cap-specific mRNA (nucleoside-2'-O-)-methyltransferase 2
CNBP	0.128498	0.379862	0.145854	0.0912307	0.623936	0.364562	0.613281	0.309297		A8K7V4;B2RAV9;B4DP17;D3DNB9;D3DNC0;D3DNC1;D6RAT4;E9PDR7;P20694;P62633;Q4JGY0;Q4JGY1;Q5QJR0;Q5U0E9;Q6PJI7;Q96NV3	Cellular nucleic acid-binding protein
CNDP2	0.655734	0.640493	0.743995	0.748411	0.635336	0.769328	0.756654	0.588446		A0A087WVS2;A0A087WYZ1;B3KUG4;J3KRD5;J3KRJ8;J3KSS4;J3KSV5;J3QKQ0;J3QKT2;J3QL02;J3QLU1;J3QQN6;J3QR27;J3QRA8;J3QRD0;J3QRH4;J3QRP4;Q8WY59;Q96KP4;Q9BQ94;Q9NVB4	Cytosolic non-specific dipeptidase
CNKSR1	0.343575	NaN	0.392064	NaN	0.541104	0.557451	0.358132	0.10765		B1AMW9;B4DXN4;E9PIE0;E9PS82;G3V160;H0YDP5;O95381;Q969H4	Connector enhancer of kinase suppressor of ras 1
CNN1	0.813119	0.788274	0.890896	0.614793	0.623945	0.674594	0.619823	0.750416		B2R868;B4DUX6;B7Z7E1;K7ENC5;K7EQ72;K7ER02;K7ERK4;K7ERM8;K7ESJ2;O00638;P51911;Q15416;Q8IY93;Q99438	Calponin;Calponin-1;Transgelin
CNN2	0.653578	0.667462	0.52999	0.885566	0.447764	0.534504	0.640792	0.749067		A0A087WV51;A0A087X1X5;A0A087X271;A5D8U8;A6NFI4;B4DDF4;B4DUT8;D6W5X9;H3BQH0;H3BVI6;K7ES69;Q92578;Q99439;U3KPS3	Calponin;Calponin-2
CNN3	0.625301	0.497708	0.634182	0.812975	0.604122	0.599161	0.543609	NaN		B4DFK6;B4DP09;E9PDU6;F8WA86;Q15417;Q6FHA7	Calponin;Calponin-3
CNNM3	0.465404	0.474463	0.506168	0.503822	0.528155	0.464158	0.554328	0.306457		B3KX67;Q8NE01;Q8TBV4;Q96IW4;Q9NRK4;Q9NXW6	Metal transporter CNNM3
CNNM4	0.515712	NaN	0.480427	0.265566	0.577248	0.715431	0.690246	0.143482		B7Z1U0;C7SQM3;C7SQM4;C7SQM5;Q53RE5;Q6P4Q7;Q9H9G3;Q9HCI0;Q9NRN1	Metal transporter CNNM4
CNOT11	0.0286464	0.183256	0.330672	0.200952	0.399176	NaN	0.199525	0.175216		H7C0C7;Q6P2M9;Q8N681;Q9UKZ1	CCR4-NOT transcription complex subunit 11
CNOT8	0.169083	NaN	0.300785	0.282684	0.217928	0.101729	0.251237	NaN		A0A088AWM7;A0A0E3D6L6;B0AZS3;B2RAR8;B7Z8R1;B7Z9U0;D3DQI8;E5RFJ4;E5RGE4;E5RHD6;E5RHG0;E5RHL9;E5RHP3;E5RIL2;E5RIU0;E5RJC5;E5RK92;O95709;Q7Z521;Q9H6Y1;Q9UFF9	CCR4-NOT transcription complex subunit 8
CNP	0.504467	0.658166	0.536572	0.759147	0.718691	0.599486	0.693437	0.425823		C9K0L8;K7EN66;K7EQ27;K7ERC4;K7ERZ0;P09543	2',3'-cyclic-nucleotide 3'-phosphodiesterase
CNPY3	0.43844	0.510863	0.574373	0.414681	0.830454	0.761055	0.701401	NaN		A0A0C4DFY8;O15412;Q0P6I2;Q8NF54;Q8WTU8;Q9BT09;Q9P0F2	Protein canopy homolog 3
CNRIP1	0.65317	0.777427	0.850161	0.647792	0.592987	0.694096	0.599607	0.616046		B2R4D0;B8ZZB8;Q49AN4;Q96F85;Q9UFZ0	CB1 cannabinoid receptor-interacting protein 1
CNST	0.483063	0.193165	0.448918	0.546419	0.506233	0.62072	0.685854	0.406452		B1AQM9;Q5VSY9;Q5VTM7;Q6PJW8;Q8IYA9;Q8N3L5;Q8NB09;Q8TEI2;Q96MR5	Consortin
CNTRL	0.316399	NaN	0.621616	0.367532	0.514778	0.521548	0.513171	NaN		A2A2Y1;B2RP67;Q3MN79;Q5FWF8;Q5JVD0;Q5JVD1;Q5JVD3;Q5JVD5;Q5JVD6;Q6MZR3;Q6PKC1;Q7Z7A1;Q8TEP3;Q9Y489	Centriolin
CNTROB	0.147779	NaN	0.0624219	0.149412	0.174765	-0.0212745	0.188264	NaN		A6NHQ1;I3L0P9;I3L1A6;I3L1B0;I3L1E9;I3L1Z8;I3L3N2;I3L465;Q331K3;Q69YV7;Q8N137;Q8NCB8;Q8WXV3;Q96CQ7;Q9C060	Centrobin
COA3	0.427707	0.328476	0.170736	0.110155	0.432709	0.457049	0.578202	0.446501		A8K498;K7EPV0;Q9Y2R0	Cytochrome c oxidase assembly factor 3 homolog, mitochondrial
COA4	0.344213	0.29141	0.448553	0.381224	0.577719	0.307996	0.18322	0.424541		B2RAA0;Q69YU4;Q9NYJ1	Cytochrome c oxidase assembly factor 4 homolog, mitochondrial
COA5	0.255092	0.124793	0.224617	0.384205	0.175383	0.417415	0.0774339	0.281518		B9A057;Q86WW8	Cytochrome c oxidase assembly factor 5
COA7	0.463342	0.597908	0.671158	0.562511	0.685128	0.539762	0.684888	0.559343		Q0P6I7;Q96BR5;Q9H9Z9	Cytochrome c oxidase assembly factor 7
COASY	0.465996	0.444185	0.555608	0.468522	0.619811	0.374912	0.680033	0.562673		B2RA78;B4DLU0;K7EN91;K7EP09;K7EPC2;K7EPT0;K7EQ60;K7ES73;K7ESK6;Q13057;Q6GS23;Q8NBM7;Q8NEW1;Q8WXD4;Q9NRM3	Bifunctional coenzyme A synthase;Dephospho-CoA kinase;Phosphopantetheine adenylyltransferase
COBL	0.808731	NaN	0.92705	0.865603	0.526717	0.850822	0.787202	NaN		A4D257;A7E2B0;B7ZLW9;B9EGF8;C9J9X1;H7C1N2;H7C2C4;J3KR05;O75128;Q2T9J3;Q504Y4;Q86XA7;Q8N304;Q8TCM1	Protein cordon-bleu
COBLL1	0.707416	NaN	0.789743	0.853395	0.881946	0.813418	0.861442	0.471664		A0A0B4J1Z0;A0A0D9SG04;A6NMZ3;C9J5Y6;C9J8C4;C9JAU3;C9JK90;C9JWZ0;F8WEK0;H7C1G2;Q53SF7;Q6IQ33;Q7Z3I6;Q9BRH4;Q9UG88;Q9Y2I3	Cordon-bleu protein-like 1
COG2	0.30677	0.413358	0.319833	-0.00378479	0.0828461	0.367844	0.149828	0.0475506		B7Z2Y2;Q14746;Q86U99;V9GY21	Conserved oligomeric Golgi complex subunit 2
COG3	0.593679	0.160066	0.654744	0.591107	0.641048	0.743783	0.75659	0.571554		A0A087WTH9;A0A087WYY9;B2RAW5;Q5VT70;Q8IXX4;Q96JB2;Q9BZ92	Conserved oligomeric Golgi complex subunit 3
COG4	0.0658679	0.238537	0.244423	0.101657	0.101589	0.197917	0.203888	0.344522		A0A0A0MS45;B4DMN8;C9JS23;E9PRT5;H3BMV9;H3BQB2;H3BSD2;J3KNI1;J3KRB5;J3QLW1;Q96D40;Q9BRF0;Q9BVZ2;Q9H5Y4;Q9H9E3;Q9Y3W3	Conserved oligomeric Golgi complex subunit 4
COG5	0.264982	0.456268	0.246888	0.469351	0.39683	-0.0284787	0.304839	0.215681		A4D0R6;A4D0R7;O14555;O95008;Q6NUL5;Q9UP83;U3KQU7	Conserved oligomeric Golgi complex subunit 5
COG6	0.353231	0.212425	0.434253	0.527186	0.494466	0.544266	0.54878	0.336642		F5GX38;F5GX76;H0YGX8;Q5T0U1;Q6AI19;Q86V49;Q9ULT5;Q9Y2V7	Conserved oligomeric Golgi complex subunit 6
COIL	0.655326	0.350666	0.551942	0.551404	0.726283	0.729865	0.810436	0.660887		B2R931;I3L369;P38432	Coilin
COL10A1	0.735927	NaN	NaN	NaN	NaN	0.796434	0.796641	0.554707		A1L4P2;Q03692;Q5QPC7;Q5QPC8	Collagen alpha-1(X) chain
COL11A1	0.822531	NaN	NaN	NaN	0.890207	0.935809	0.865967	0.654118		B1ASK7;C9JMN2;D3DT73;E9PCU0;H7C381;P12107;Q14034;Q149N0;Q9UIT4;Q9UIT5;Q9UIT6	Collagen alpha-1(XI) chain
COL11A2;COL11A2	0.0869804	NaN	NaN	NaN	NaN	NaN	0.197401	NaN		A6NLX2;E7ER90;P13942;Q07751;Q13271;Q13272;Q13273;Q5JP94;Q5SUI8;Q7Z6C3;Q99866;Q9UIP9;A0A0C4DFS1;A2AAS7;H0YIS1;Q4VXY6	Collagen alpha-2(XI) chain
COL12A1	0.715625	0.705205	0.680264	0.68115	0.728855	0.877556	0.866301	0.541189		A0A087X0A8;D6RGG3;H0Y4P7;H0Y5N9;H0Y991;O43853;Q15955;Q5VYK1;Q5VYK2;Q71UR3;Q99715;Q99716	Collagen alpha-1(XII) chain
COL15A1	0.631883	0.811149	0.721449	0.80261	0.683471	0.620233	0.686425	0.438992		A0A087X0K0;P39059;Q5T6J4;Q9UDC5;Q9Y4W4	Collagen alpha-1(XV) chain;Restin;Restin-2;Restin-3;Restin-4
COL16A1	0.384478	NaN	NaN	0.377699	0.729511	0.589243	0.812905	0.530243		A6NCT7;H7BY97;H7BZL8;H7C3F0;Q07092;Q16593;Q59F89;Q71RG9	Collagen alpha-1(XVI) chain
COL1A1	0.650038	0.608151	0.475242	0.658454	0.719302	0.744573	0.743367	0.365331	yes	I3L3H7;O76045;P02452;P78441;Q13896;Q13902;Q13903;Q14037;Q14992;Q15176;Q15201;Q16050;Q59F64;Q7KZ30;Q7KZ34;Q8IVI5;Q8N473;Q9UML6;Q9UMM7	Collagen alpha-1(I) chain
COL1A2	0.722861	0.664865	0.640758	0.726234	0.82481	0.811166	0.810052	0.398409		A0A087WTA8;P02464;P08123;Q13897;Q13997;Q13998;Q14038;Q14057;Q15177;Q15947;Q16480;Q16511;Q7Z5S6;Q9UEB6;Q9UEF9;Q9UM83;Q9UMI1;Q9UML5;Q9UMM6;Q9UPH0	Collagen alpha-2(I) chain
COL3A1	0.746567	0.654072	0.721694	0.868287	0.8358	0.812285	0.799401	NaN		D2JYH5;D3DPH4;H7C435;P02461;P78429;Q15112;Q16403;Q53S91;Q541P8;Q6LDB3;Q6LDJ2;Q6LDJ3;Q7KZ56;Q8N6U4;Q9UC88;Q9UC89;Q9UC90;Q9UC91;R4N3C5;V9GZI1	Collagen alpha-1(III) chain
COL4A1	0.47886	0.241936	0.518672	0.557737	0.458368	0.500034	0.619861	0.48109		A0A087WTY5;A7E2W4;B1AM70;F5H5K0;P02462;Q1P9S9;Q5VWF6;Q86X41;Q8NF88;Q9NYC5	Arresten;Collagen alpha-1(IV) chain
COL4A2	0.531918	0.497888	0.427242	0.565022	0.577259	0.581215	0.738137	0.430113		A0A087WY39;A2A352;P08572;Q14052;Q548C3;Q5VZA9;Q66K23	Canstatin;Collagen alpha-2(IV) chain
COL4A3BP	0.720271	0.707342	0.876331	0.498961	0.784363	0.708492	0.746374	0.823402		A0A0A0MRE4;A8K7S2;B3KUB7;H0Y9J1;Q53YV1;Q53YV2;Q96Q85;Q96Q88;Q9H2S7;Q9H2S8;Q9Y5P4	Collagen type IV alpha-3-binding protein
COL4A5	0.162973	NaN	NaN	NaN	NaN	NaN	NaN	-0.0199062		H0Y998;H0Y9H0;H0Y9R8;P29400;Q16006;Q16126;Q6LD84;Q7Z700;Q9NUB7	Collagen alpha-5(IV) chain
COL5A1	0.712252	NaN	0.764174	0.793148	0.83063	0.756184	NaN	0.658439		A0A087WXW9;H7BY82;P20908;Q15094;Q5SUX4	Collagen alpha-1(V) chain
COL5A2	0.700087	0.486221	0.552807	0.6271	0.8368	0.80252	0.825536	0.561041		A0A087WYX9;P05997;P78440;Q13908;Q53WR4;Q59GR4;Q6LDJ5;Q7KZ55;Q86XF6;Q96QB0;Q96QB3	Collagen alpha-2(V) chain
COL5A3	0.512142	0.485238	NaN	0.289351	0.682148	0.584344	0.750598	0.221319		P25940;Q9NZQ6	Collagen alpha-3(V) chain
COL6A1	0.451089	0.199432	0.700374	0.582239	0.415097	0.340694	0.632186	0.420523		A0A087X0S5;O00117;O00118;P12109;Q14040;Q14041;Q16258;Q7Z645;Q9BSA8	Collagen alpha-1(VI) chain
COL6A2	0.43413	0.223425	0.686008	0.526036	0.387305	0.29168	0.648166	0.403255		C9JH44;H7C0M5;P12110;Q13909;Q13910;Q13911;Q14048;Q14049;Q16259;Q16597;Q6P0Q1;Q9UML3;Q9Y4S8	Collagen alpha-2(VI) chain
COL6A3	0.70427	0.580935	0.659391	0.786469	0.525392	0.380096	0.454008	0.524766		A8MT30;B4E3U5;B7ZMJ7;C9JNG9;E7ENL6;E9PFQ6;E9PGQ9;I3L392;P12111;Q16501;Q53QF4;Q53QF6	Collagen alpha-3(VI) chain
COL6A3	0.495263	0.580935	0.659391	0.786469	0.525392	0.380096	0.454008	0.524766		A8MT30;B4E3U5;B7ZMJ7;C9JNG9;E7ENL6;E9PFQ6;E9PGQ9;I3L392;P12111;Q16501;Q53QF4;Q53QF6	Collagen alpha-3(VI) chain
COL7A1	0.410444	NaN	0.612892	NaN	0.20289	0.674134	0.65915	NaN		C9JBL3;Q02388;Q14054;Q16507	Collagen alpha-1(VII) chain
COL8A1	0.714243	NaN	NaN	NaN	0.780826	0.761233	0.773443	NaN		A0A087WZI0;C9JTN9;D3DN42;P27658;Q53XI6;Q96D07	Collagen alpha-1(VIII) chain;Vastatin
COLEC12	0.786399	NaN	NaN	0.918689	NaN	0.802042	0.834081	0.766546		Q5KU26;Q6P9F2;Q8TCR2;Q8WZA4;Q9BY85;Q9BYH7	Collectin-12
COLGALT1	0.669418	0.721462	0.731264	0.82303	0.713708	0.820652	0.727106	0.718368		M0QX72;M0QYH0;Q8NBJ5;Q8NC64	Procollagen galactosyltransferase 1
COMMD1	0.205389	0.29021	0.145198	0.13718	0.287417	0.185331	0.310798	NaN		B4DFQ4;E9PE85;H0Y7J4;H7C169;H7C377;Q8N668;Q96GS0	COMM domain-containing protein 1
COMMD10	0.42027	0.0515249	0.195518	0.107273	0.33951	0.136172	0.209114	NaN		D3DT07;D6RC04;D6RJ90;H0Y9N4;Q9P077;Q9Y6G5	COMM domain-containing protein 10
COMMD2	0.243133	0.163294	0.156826	-0.0187508	0.223278	0.248785	-0.00609241	0.0877879		F8WBW1;F8WC41;Q561V4;Q86X83;Q9H3L5;Q9Y5V1	COMM domain-containing protein 2
COMMD3-BMI1	0.599909	NaN	-0.0118535	NaN	0.338707	NaN	NaN	NaN		Q5T8Z1;R4GMW6;R4GMX3;R4GN54
COMMD6	0.144385	0.0146383	-0.0705566	0.252282	0.0937727	-0.0300025	0.0834573	0.00940526		A6NF28;B0QZ40;B7ZLN0;H7C607;Q5TBK4;Q7Z4G1	COMM domain-containing protein 6
COMMD7	0.128659	0.388941	0.218734	-0.0323315	0.466448	0.116994	0.143102	0.00825939		A2BHJ2;B3KTZ2;Q5JYB0;Q86VX2;Q96SI7;Q9BW53;V9GY66;V9GYC5	COMM domain-containing protein 7
COMMD8	0.256218	NaN	0.34807	0.292059	0.272773	0.186624	0.04228	0.215485		Q8WUR4;Q9HC15;Q9NX08	COMM domain-containing protein 8
COMMD9	0.213174	0.254442	0.247304	0.414719	0.200772	0.296134	0.47989	-0.095591		E9PAN2;E9PJ95;Q96FI2;Q9H0R0;Q9P000	COMM domain-containing protein 9
COMP	0.795077	0.500045	0.75085	NaN	0.866221	0.794252	0.837635	0.844908		B4DKJ3;G3XAP6;O14592;P49747;Q16388;Q16389;Q2NL86;Q8N4T2	Cartilage oligomeric matrix protein
COMT	0.647143	0.480838	0.597169	0.658553	0.622723	0.71517	0.722446	NaN		A8MPV9;E7EMS6;E7EUU8;F8WBW9;H7BZ45;P21964;Q6IB07;Q6ICE6;Q9BWC7	Catechol O-methyltransferase
COPA	0.0981393	0.437378	0.25336	0.317168	0.16242	0.299651	0.251041	0.144244		P53621;Q5T201;Q8IXZ9	Coatomer subunit alpha;Proxenin;Xenin
COPB2	0.439696	0.452778	0.358505	0.580618	0.373318	0.428619	0.012604	0.416876		B4DZI8;D6R997;D6RBG7;D6RBT6;D6RBZ7;D6RCL6;H0Y938;H0YAC7;P35606	Coatomer subunit beta'
COPE	0.0382624	0.362604	0.210656	0.161954	0.156663	0.367551	0.0643251	0.0901538		A0A087X0I4;A6NE29;A6NKA3;M0QXB4;M0R061;O14579;O76097;Q6IBB8;Q9UGP6	Coatomer subunit epsilon
COPG1	0.435512	0.485607	0.52843	0.574063	0.372022	0.333427	0.304048	0.103776		A8K6M8;B3KMF6;D6RG17;H0Y8G2;H0Y8X7;Q54AC4;Q9Y678	Coatomer subunit gamma-1
COPRS	0.335281	0.398544	0.288835	0.498244	NaN	NaN	0.613904	NaN		A6NP14;E1P656;H9KV77;J3QRX4;J3QRX6;J3QRX9;Q96EF5;Q96P75;Q9NQ92	Coordinator of PRMT5 and differentiation stimulator
COPS2	0.111859	NaN	0.308668	0.308695	0.17898	0.201298	0.274125	-0.109653		B4DIH5;H0YKU5;H0YM03;H0YMC2;O88950;P61201;Q15647;Q6FGP4;Q9BY54;Q9R249;Q9UNI2;Q9UNQ5	COP9 signalosome complex subunit 2
COPS4	0.344117	0.371593	0.294038	-0.048992	0.172836	0.224715	0.37309	0.175999		B3KN88;B3KST5;D6RAX7;D6RD63;D6REK7;D6RFN0;Q561W7;Q9BT78;Q9NW31;Q9Y677	COP9 signalosome complex subunit 4
COPS5	-0.159741	0.0738859	0.0405172	-0.0306494	0.0823139	0.0843092	0.109892	-0.0611259		E5RFS1;E5RG35;E5RHF2;E5RHH5;E5RK55;O15386;Q6AW95;Q86WQ4;Q92905;Q9BQ17	COP9 signalosome complex subunit 5
COPS6	-0.0356915	0.0125014	0.0553539	0.0277056	0.106918	0.118392	0.0506688	0.225891		A4D2A3;C9JQK5;E7EM64;H7C3T0;O15387;Q7L5N1	COP9 signalosome complex subunit 6
COPS7A	0.222387	0.164475	0.243757	0.0325294	0.217503	0.349557	0.147213	0.182094		A8K9A6;F5GXT7;F5GYF7;F5H248;F5H3D9;F5H3M6;F5H4U8;F5H4Z0;F5H7C6;G3XAP1;Q9NVX3;Q9UBW8;Q9UJW4	COP9 signalosome complex subunit 7a
COPS7B	0.359357	0.1703	0.233062	-0.0314409	0.595218	0.593761	0.523688	0.438513		A0A087X1P5;J3KQ34;J3KQ41;J3KQV6;J3QT43;J3QT50;J3QT65;J3QT66;J3QT67;J3QT69;J3QT73;J3QT95;Q53S22;Q5BJG3;Q9H7V6;Q9H9Q2	COP9 signalosome complex subunit 7b
COPS8	0.223617	0.0918739	0.0686278	-0.0201855	0.361819	0.113839	0.226924	0.0450474		A8K1H6;E9PGT6;F8WEF2;H7C3S9;Q53QS9;Q99627	COP9 signalosome complex subunit 8
COPZ1	0.214071	0.539418	0.251523	0.275918	0.101527	0.179298	-0.00725944	0.126805		B4DDX8;B4DHZ0;F8VS17;F8VUC5;F8VVA7;F8VWL5;F8VXB1;F8VXR1;F8VYE0;F8VYK5;F8VYZ4;F8W156;F8W651;P61923;Q549N6;Q9Y3C3	Coatomer subunit zeta-1
COPZ2	0.82181	0.796227	0.813108	0.842375	0.85267	0.816416	0.762973	0.866197		J3KRJ9;J3QL73;J3QLS7;J3QQQ5;J3QS21;Q9P299	Coatomer subunit zeta-2
COQ3	0.282456	0.314122	0.396277	0.232344	0.0997064	0.48008	0.478398	0.169021		B3KPX0;F6WGP0;Q5T061;Q5T063;Q6P4F0;Q8IXG6;Q96BG1;Q9H0N1;Q9NZJ6	Ubiquinone biosynthesis O-methyltransferase, mitochondrial
COQ5	0.00726653	0.0832991	0.127764	-0.156722	0.0745226	0.330578	0.390104	0.333812		B4DEJ4;B4DP72;F8VP53;F8VVD5;F8VVW7;F8VVX6;Q32Q28;Q53HH0;Q5HYK3;Q96LV1;Q9BSP8	2-methoxy-6-polyprenyl-1,4-benzoquinol methylase, mitochondrial
COQ7	0.332215	0.429425	0.286679	0.26538	-0.046349	0.338098	0.395877	0.46496		B2RDA9;H3BP28;H3BS11;H3BSZ3;H3BTN8;I3L1T0;Q99807;Q9BTT7;Q9H0T5;Q9UEW5;Q9UNR5	5-demethoxyubiquinone hydroxylase, mitochondrial
COQ9	0.134277	0.564989	0.403077	0.403847	0.320015	0.593851	0.559938	0.393541		A8K3L2;H3BNT2;H3BPC6;H3BPW3;H3BPY0;H3BRC0;H3BSJ5;H3BVA5;O75208;Q7L5V7;Q7Z5T6;Q8NBL4;Q9NTJ2;Q9P056	Ubiquinone biosynthesis protein COQ9, mitochondrial
CORO1A	0.718407	0.817415	0.843737	0.819147	0.82807	0.761008	0.86813	NaN		B2RBL1;H3BNA2;H3BRJ0;H3BRY3;H3BSL1;H3BTU6;H3BU76;P31146;Q2YD73	Coronin;Coronin-1A
CORO1B	0.383788	0.37337	0.498022	0.568114	0.697384	0.596213	0.633704	NaN		A0A087WW53;B2RD45;F5H0D2;F5H390;Q9BR76	Coronin;Coronin-1B
CORO1C	0.609868	0.4865	0.738336	0.646283	0.504404	0.750316	0.842152	NaN		A7MAP0;A7MAP1;B3KU12;B4E3S0;F8VRE9;F8VSA4;F8VTT6;F8VUX3;F8VV53;F8VVB7;F8W1H8;H0YHL7;Q9NSK5;Q9ULV4	Coronin;Coronin-1C
CORO2A	0.828915	NaN	0.869506	0.322573	0.905153	0.842887	0.890808	0.663151		Q5TBR5;Q92828;Q92829;Q9BWS5	Coronin-2A
CORO2B	0.846019	0.728702	0.555353	0.770662	NaN	0.703573	0.607524	0.487794		A8K0W3;O94767;Q8TAN1;Q9UQ03	Coronin-2B
CORO7-PAM16	0.17286	NaN	-0.0410767	NaN	0.152768	NaN	NaN	NaN		A0A0A6YYL4;I3L167	Coronin
COTL1	0.643007	0.696432	0.615989	0.759518	0.709787	0.76145	0.8627	0.617679		A0A087WWC7;B2RDU3;D3DUL9;H3BT58;Q14019;Q86XM5	Coactosin-like protein
COX17	0.463342	0.407759	0.243635	0.236042	0.416269	0.394789	0.394096	NaN		B2R5D2;C9J8T6;D3DN84;H7C4E5;H7C5P5;Q14061;Q3MHD6	Cytochrome c oxidase copper chaperone
COX4I1	0.0479841	0.391421	0.132172	0.191824	0.102693	0.44625	0.296007	0.363764		B2R4J2;D3DUM7;H3BN72;H3BNI5;H3BNV9;H3BPG0;H3BPR4;P13073;Q6P666;Q86WV2	Cytochrome c oxidase subunit 4 isoform 1, mitochondrial
COX5A	0.163713	0.559858	0.142743	0.0476067	0.16985	0.337097	0.470973	0.349536		H3BNX8;H3BRI0;H3BRM5;H3BV69;P20674;P30045;Q8TB65	Cytochrome c oxidase subunit 5A, mitochondrial
COX5B	0.0499437	0.233983	0.0310923	0.101398	0.137748	0.189207	0.217888	0.234749		P10606;Q53YB7;Q96J18;Q99610	Cytochrome c oxidase subunit 5B, mitochondrial
COX6B1	0.0467813	0.270852	0.134262	-0.0574521	0.00677528	0.212235	0.0169196	0.259776		B2R5C9;K7EQD3;P14854;Q6IBL4	Cytochrome c oxidase subunit 6B1
COX6C	0.302154	0.248437	-0.0743197	0.17102	0.132221	0.173744	0.265703	0.356363		B2R4D7;P09669	Cytochrome c oxidase subunit 6C
COX7A2	-0.0924822	0.0560151	0.0361359	0.0923315	-0.000115848	0.0486306	0.0135376	0.166034		B2R5E1;D6R9C3;D6RA35;D6RGV5;D6RIE3;H0UI06;H0Y8S6;P14406;Q3MIH5;Q5TF59;Q6FGI2	Cytochrome c oxidase subunit 7A2, mitochondrial
COX7A2L	-0.00691296	0.0533553	-0.063465	0.201224	0.210319	0.189613	0.208742	0.117337		E5RFH8;E5RJZ1;H0YBD2;O14548;Q9P118	Cytochrome c oxidase subunit 7A-related protein, mitochondrial
COX7B	0.0298096	NaN	-0.0508009	0.0508349	0.164083	NaN	NaN	NaN		B2R4M3;P24311;Q6ICR1	Cytochrome c oxidase subunit 7B, mitochondrial
COX7C	0.0656035	0.0526971	-0.0515137	0.0210142	0.0780507	0.258382	0.10711	0.369293		D6R9Z7;P15954;Q6NR81	Cytochrome c oxidase subunit 7C, mitochondrial
CPD	0.595336	0.678552	0.738075	0.659975	0.761463	0.83058	0.69197	0.712019		B7Z7T9;B7ZAU4;F5GZH6;J3QQJ4;J3QRJ9;K7ELF0;O15377;O75976;Q86SH9;Q86XE6	Carboxypeptidase D
CPE	0.666157	NaN	0.598296	0.504045	0.624245	0.800356	0.78257	NaN		A8K4N1;B3KR42;B4DFN4;C9JE88;D3DP33;D6R930;D6RF88;H0YAM0;P16870;Q9UIU9	Carboxypeptidase E
CPEB4	0.424468	0.56938	0.601002	0.346184	0.514537	0.462624	0.687064	NaN		B7ZLQ7;B7ZLQ8;E5RFP2;E5RJM0;H0YBG1;Q17RY0;Q7Z310;Q8N405;Q9C0J0	Cytoplasmic polyadenylation element-binding protein 4
CPNE1	0.490112	0.53362	0.654958	0.635176	0.839129	0.79583	0.801811	NaN		A6PVH9;B0QZ18;E1P5Q4;E7ENH5;E7EV27;F2Z2V0;H0Y524;Q5JX44;Q5JX45;Q5JX52;Q5JX53;Q5JX54;Q5JX55;Q5JX56;Q5JX57;Q5JX58;Q5JX59;Q5JX60;Q5JX61;Q6IBL3;Q99829;Q9H243;Q9NTZ7	Copine-1
CPNE2	0.735465	0.804747	0.883409	0.762907	0.654758	0.782179	0.807084	0.620618		H3BPR8;H3BQQ3;H3BUC8;Q68D19;Q719H8;Q86XP9;Q96FN4	Copine-2
CPNE3	0.581059	0.645966	0.424408	0.376747	0.663709	0.675586	0.689601	0.679862		A0A087WUS8;A0A087WXR6;A0A087WYQ3;A8KA47;E5RFT7;E5RHZ0;H0YB26;O75131;Q8IYA1	Copine-3
CPNE8	0.708513	0.690039	NaN	0.793086	0.770426	0.72358	0.796717	0.327043		E7ENV7;F8VZB5;Q2TB41;Q86VY2;Q86YQ8	Copine-8
CPOX	0.440389	0.642819	0.63271	0.456327	0.700855	0.612803	0.79002	0.564284		A8K275;B4DSD5;D6RER6;H0YA22;P36551;Q14060;Q53F08;Q8IZ45;Q96AF3	Oxygen-dependent coproporphyrinogen-III oxidase, mitochondrial
CPPED1	0.714353	0.62209	0.699661	0.855869	0.681881	0.717983	0.693504	0.462022		B4DQ68;Q6MZY9;Q9BRF8;Q9H9M9;Q9NUT6	Serine/threonine-protein phosphatase CPPED1
CPQ	0.735099	0.190974	0.820989	0.755832	0.65464	0.822519	0.688131	0.437011		B2RD88;E5RH35;E5RJA8;E5RJP8;E5RJZ7;H0YBB7;Q8NBZ1;Q9UNM8;Q9Y5X6;Q9Y646	Carboxypeptidase Q
CPS1	0.328355	0.601343	NaN	0.844552	NaN	0.407255	0.324169	-0.014029		B7Z818;C9JTA4;E7EWJ3;J3KQL0;O43774;P31327;Q53TL5;Q59HF8;Q5R211;Q7Z5I5	Carbamoyl-phosphate synthase [ammonia], mitochondrial
CPSF1	0.374168	0.106012	0.128136	0.384218	0.191399	0.322549	0.177142	NaN		A0A087WTV4;A0A087X101;E9PIM1;Q10570;Q96AF0	Cleavage and polyadenylation specificity factor subunit 1
CPSF6	0.114467	0.242197	0.142002	0.53666	0.399152	0.573563	0.459068	0.0775432		A8K7K9;F8VNP8;F8W084;F8WJN3;Q16630;Q53ES1;Q9BSJ7;Q9BW18	Cleavage and polyadenylation specificity factor subunit 6
CPSF7	0.56508	0.342948	0.427438	0.62381	0.598735	0.56233	0.606591	0.259542		B3KU04;C9J286;C9J323;C9JM38;C9K0Q4;F5GXA3;F5H047;F5H1W4;F5H2K8;F5H5B7;F5H669;F5H6A8;F5H6M0;F5H6P5;J3QT54;Q7Z3H9;Q8N684;Q9H025;Q9H9V1	Cleavage and polyadenylation specificity factor subunit 7
CPT1A	0.607575	0.420806	0.584952	0.657823	0.732465	0.746669	0.844799	0.4398		H3BMD2;H3BP22;H3BUJ0;H3BUV7;P50416;Q8TCU0;Q9BWK0	Carnitine O-palmitoyltransferase 1, liver isoform
CPXM1	0.796419	NaN	0.78041	0.610884	0.777174	NaN	0.754752	0.682611		Q6P4G8;Q6UW65;Q96SM3;Q9NUB5	Probable carboxypeptidase X1
CPXM2	0.715109	0.606961	NaN	NaN	0.73351	0.70644	0.780112	0.291366		B4E3Q2;Q49AT5;Q8N436	Inactive carboxypeptidase-like protein X2
CRABP2	0.838504	NaN	0.888324	0.757749	0.87352	0.94919	0.905627	0.781874		B2R4Z8;D3DVC5;F1T098;P29373;Q5SYZ4;Q6ICN6	Cellular retinoic acid-binding protein 2
CRADD	0.223418	0.644848	0.566466	0.399691	0.479337	NaN	0.535406	0.2302		B7Z2Q5;F5H7C2;F8VV49;F8VVY5;P78560	Death domain-containing protein CRADD
CRBN	0.502777	0.219395	0.354408	0.29509	0.568823	0.453481	0.653216	0.304579		B2R6H4;C9IZA9;C9JAH6;J3QT51;J3QT87;Q6AI62;Q6NVZ0;Q96SW2;Q9UHW4	Protein cereblon
CRCP	0.0370331	NaN	NaN	NaN	NaN	NaN	NaN	NaN		A8MUZ4;A8MW23;B2R4H4;B4E198;H7BY40;O75575;Q3KRA3;Q5HYF1;Q8IXL4	DNA-directed RNA polymerase III subunit RPC9
CREB1	0.0991636	0.157731	0.195313	0.439678	0.426531	0.199495	0.20798	0.176979		C9J276;C9J4L5;C9J896;C9JBT4;C9JCI4;E7EWP8;H7C1R5;H7C3I0;P16220;P21934;Q6V963;Q9UMA7	Cyclic AMP-responsive element-binding protein 1
CREB5	0.20525	NaN	NaN	0.780334	NaN	NaN	0.451633	NaN		A8KA51;B4DU13;B5BUH3;C9JK47;C9JN33;H0YFV2;H9KVC5;Q02930;Q05886;Q06246;Q75N02;Q86UJ9	Cyclic AMP-responsive element-binding protein 5
CREBBP	0.614468	0.207303	0.22895	0.36167	0.377185	0.518175	0.245277	0.0846004		D3DUC9;I3L0Q1;I3L293;I3L3I5;I3L466;O00147;Q16376;Q4LE28;Q92793	CREB-binding protein
CREG1	0.350142	0.520745	0.450031	0.66287	0.432875	0.19496	0.412272	0.179722		B2RDD4;O75629;Q8N9A3	Protein CREG1
CRELD2	0.535055	0.369132	0.525821	0.483228	0.571583	0.730119	0.647883	0.558668		A5GZA2;A5GZA3;A5GZA4;A5GZA5;A5GZA6;A6PWM2;Q4W0V0;Q6UXH1;Q86UC0;Q9BU47	Cysteine-rich with EGF-like domain protein 2
CRIPT	0.296295	0.354372	0.255601	0.420717	0.376109	0.429759	NaN	0.409976		Q9P021	Cysteine-rich PDZ-binding protein
CRISPLD2	0.725212	NaN	0.640932	NaN	0.618182	0.557785	0.616298	NaN		D3DUM0;H3BS62;H3BSZ9;H3BTI0;H3BTP0;J3QKP2;Q6P590;Q6UWH0;Q6UXC6;Q96IB1;Q96K61;Q9H0B8	Cysteine-rich secretory protein LCCL domain-containing 2
CRK	0.543341	0.394063	0.0559943	0.462028	0.492556	0.705174	0.744398	0.485019		A8MWE8;B0LPE8;D3DTH6;I3L297;P46108;Q96GA9;Q96HJ0	Adapter molecule crk
CRKL	0.428519	0.575132	0.359294	0.818664	0.732305	0.690802	0.858172	0.396378		A8KA44;D3DX35;P46109	Crk-like protein
CRNKL1	0.455312	0.322255	0.472292	0.432727	0.430031	0.472444	0.641564	0.583526		A0A0C4DGD7;A8K9T4;Q5JY64;Q5JY65;Q8WYI5;Q9BZI9;Q9BZJ0;Q9BZJ1;Q9BZJ2;Q9GZW7;Q9H8F8;Q9NQH5;Q9NYD8	Crooked neck-like protein 1
CROCC	0.386764	0.415892	0.597572	0.433568	0.776286	0.318378	0.69439	0.149944		A0A087WU09;A0A087WW81;B1AKD8;Q2VHY3;Q5TZA2;Q66GT7;Q7Z2L4;Q7Z5D7	Rootletin
CROT	0.824764	0.420824	0.719754	0.816698	0.813556	0.699452	0.766803	0.604184		A4D1D6;C9J3D7;E7EQF2;Q86V17;Q8IUW9;Q9UKG9;Q9Y6I2	Peroxisomal carnitine O-octanoyltransferase
CRTAP	0.347673	0.385046	0.261562	0.328967	0.320812	0.0887904	0.318468	0.225172		B2RBL6;C9JP16;O75718	Cartilage-associated protein
CRTC1;MAML2	0.390674	0.150689	0.262246	0.53804	NaN	0.436242	0.625497	0.208292		A6NMG5;M0QX46;M0QXN6;O75114;Q6UUV9;Q6Y3A3;Q7LDZ2;Q8IUL3;Q8IZ34;Q8IZL1;Q8N6W3;Q96AI8;Q9H801	CREB-regulated transcription coactivator 1
CRTC2	0.0638455	0.243	0.441484	0.210402	0.368886	0.373988	0.347061	NaN		H0YDQ8;J3KNE6;Q53ET0;Q5T4K5;Q6UUV8;Q7Z3X7;Q8N332	CREB-regulated transcription coactivator 2
CRTC3	0.604991	0.341163	0.480151	0.606778	0.217577	0.276658	0.303486	0.500158		H0YK33;H0YK64;Q6DK61;Q6DK62;Q6UUV7;Q8NF38;Q9H6U2	CREB-regulated transcription coactivator 3
CRYL1	0.712664	0.670843	0.87935	0.78799	0.458546	0.79752	0.686444	0.647261		A0A087WW38;A0PJ43;B3KN92;Q0VDI1;Q7Z4Z9;Q9P0G7;Q9Y2S2	Lambda-crystallin homolog
CRYZ	0.660722	0.733156	0.767363	0.550093	0.674813	0.868861	0.744388	0.641036		A6NN60;A6NP24;C9JH92;D3DQ76;Q08257;Q53FT0;Q59EU7;Q5HYE7;Q6NSK9	Quinone oxidoreductase
CSE1L	0.708044	0.483056	0.713933	0.582412	0.740547	0.836558	0.854409	0.573274		A3RLL6;B2R5T4;E1P5Y0;F8W904;O75432;P55060;Q32M40;Q9H5B7;Q9NTS0;Q9UP98;Q9UP99;Q9UPA0	Exportin-2
CSF1R	0.333781	NaN	NaN	0.771255	0.641807	0.429065	0.680153	0.509132	yes	B5A955;D3DQG2;D6RGW1;E9PEK4;H0YAL5;P07333;Q6LDW5;Q6LDY4;Q86VW7	Macrophage colony-stimulating factor 1 receptor
CSK	0.601291	0.374803	0.461188	0.490414	0.548712	0.592585	0.551941	0.54058		H3BN15;H3BU69;H3BUM9;P41240;Q2M3N2;Q6FGZ6	Tyrosine-protein kinase CSK
CSNK1A1	0.0676589	0.305439	0.311455	0.325467	0.739283	0.231765	0.365506	0.381983		A0A087WW03;D3DQG0;D3DQG1;D6REM4;D6RGE5;E5RG27;E7ETM0;H0Y9X2;P48729;Q4JJA0;Q5U046;Q5U047;Q6FGA2;Q71TU5;Q96HD2;Q9UDK3;U3KPX3;U3KQ83;U3KQK7	Casein kinase I isoform alpha
CSNK1E	0.184862	NaN	NaN	NaN	NaN	NaN	NaN	NaN		B0QY34;B0QY35;B0QY36;H0Y5S9;H0Y645;H0Y682;H7C0Y5;H7C3J2;P49674	Casein kinase I isoform epsilon
CSNK2A2	0.543483	0.276938	0.212763	0.434174	0.710936	NaN	0.682227	0.349833		H3BNI9;H3BSA1;H3BV19;P19784	Casein kinase II subunit alpha'
CSRP1	0.522744	0.700083	0.801498	0.826308	0.63013	0.625463	0.578602	0.508103		A0A087X134;A8K268;E9PND2;E9PP21;E9PS42;P21291;Q5U0J2	Cysteine and glycine-rich protein 1
CSRP2	0.458808	0.528129	0.53521	0.800272	0.626075	0.358538	0.44917	0.421077		F8VQR7;F8VW96;Q16527;Q93030	Cysteine and glycine-rich protein 2
CST3	0.637135	0.31277	0.228398	0.721571	0.744426	0.541149	0.545524	0.684135		B2R5J9;D3DW42;P01034;Q6FGW9	Cystatin-C
CSTA	0.647743	0.774776	0.774024	0.827928	0.891574	0.376896	0.917565	NaN		C9J0E4;P01040;Q6IB90	Cystatin-A;Cystatin-A, N-terminally processed
CSTB	0.406331	0.751974	0.797333	0.521707	0.844824	0.799646	0.750085	0.394369		P04080	Cystatin-B
CSTF1	0.409576	0.326484	0.34844	0.476895	0.348189	0.576674	0.541856	0.0282866		A0A087WV92;A0A0A0MSZ9;A3KFI9;Q05048;Q5QPD8	Cleavage stimulation factor subunit 1
CSTF2	0.143139	0.096878	0.436146	0.52094	0.569248	0.491352	0.700506	0.332702		A0A0A0MT56;E7EWR4;E9PID8;P33240;Q5H951;Q6LA74;Q8N502	Cleavage stimulation factor subunit 2
CSTF2T	0.243648	0.453265	0.209313	0.322177	0.309741	NaN	0.309735	0.202577		B2RAR9;O75174;Q53HK6;Q7LGE8;Q8N6T1;Q9H0L4	Cleavage stimulation factor subunit 2 tau variant
CSTF3	0.191299	0.198927	0.510917	0.451317	0.467347	0.465205	0.501882	0.185991		A8K471;D3DR04;E9PB40;E9PJ06;E9PLP8;E9PNK2;H0YE74;Q12996;Q32P22;Q96FQ8;Q96QD6;Q96QK4	Cleavage stimulation factor subunit 3
CTAGE5	0.497411	NaN	NaN	NaN	NaN	NaN	NaN	0.305673		B3KRA6;B4DQS6;D3DSA6;G3V3C4;G3V5K6;G3XAC5;O00169;O15320;Q6MZN2;Q6P2R8;Q86TF6;Q8IX92;Q8IX93	cTAGE family member 5
CTBP2	0.627561	0.786272	0.724441	0.578157	0.468783	NaN	0.735393	0.585921		A0A087WYL1;A8K2X5;D3DRF5;O43449;P56545;Q5SQP7;Q5SQP8;Q69YI3;Q86SV0;Q9H2T8	C-terminal-binding protein 2
CTBS	-0.0716573	0.344111	0.584171	0.67838	0.479432	0.431244	0.543867	NaN		F6X5H7;Q01459;Q5VX50	Di-N-acetylchitobiase
CTCF	0.133897	0.288046	0.114892	0.324255	0.528769	0.363993	0.352939	0.237078		B5MC38;P49711;Q53XI7;Q59EL8	Transcriptional repressor CTCF
CTDP1	0.41544	0.130257	0.421604	0.275114	0.59497	0.651887	0.725027	0.543801		A0A0A0MR03;A8MY97;K7EJD2;K7EPW4;Q7Z644;Q96BZ1;Q9Y5B0;Q9Y6F5	RNA polymerase II subunit A C-terminal domain phosphatase
CTDSPL2	0.323418	0.599062	0.594661	0.678417	0.818836	0.568489	0.706343	0.476653		H0YMB4;H0YMH7;H0YNU2;H0YNW9;Q05D32;Q3ZTU1;Q6AI06;Q8IYI9;Q9NVT2;Q9NZX8;Q9P030	CTD small phosphatase-like protein 2
CTGF	0.678252	0.492189	0.70641	0.553779	0.738635	0.6628	NaN	NaN		E1P578;P29279;Q6LCY0;Q96A79;Q96QX2;Q9UDL6	Connective tissue growth factor
CTHRC1	0.7245	0.671294	0.814054	0.848163	0.865929	0.836138	0.836539	0.79813		E5RK99;E7EVQ5;G3V141;Q6UW91;Q8IX63;Q96CG8	Collagen triple helix repeat-containing protein 1
CTIF	0.623919	0.709325	0.492221	0.632938	0.691427	0.47715	0.713177	0.650287		B3KTR8;K7EK08;K7EPK6;K7EQS5;K7EQS9;O43310;Q8IVD5	CBP80/20-dependent translation initiation factor
CTNNA1	0.28781	0.418443	0.483066	0.12663	0.308043	0.461975	0.296432	0.048639		A0A087WZL6;E5RFG3;E5RFK9;E5RFM3;E5RFM5;E5RG03;E5RGD2;E5RGG4;E5RGS1;E5RGU3;E5RGY6;E5RGY7;E5RHJ5;E5RHR7;E5RHV7;E5RHY5;E5RIB1;E5RIE0;E5RIT8;E5RJ41;E5RJ43;E5RJC9;E5RJL0;E5RJP7;E5RJZ2;G3XAM7;H0YB54;H0YBB8;P35221;Q12795;Q8N1C0	Catenin alpha-1
CTNNB1	0.167259	0.209035	0.118039	-0.325962	0.146922	0.140041	0.101689	0.209434		A8K1L7;B4DGU4;C9IZ65;C9JV16;E7EMJ5;E7EV28;E9PDF9;P35222;Q8NEW9;Q8NI94;Q9H391	Catenin beta-1
CTNNBIP1	0.363673	NaN	0.402336	0.185986	0.648073	0.50704	0.572809	NaN		Q5T4V2;Q9NSA3	Beta-catenin-interacting protein 1
CTNNBL1	0.280109	0.118896	0.253312	0.342672	0.283759	NaN	0.583253	0.308567		A0A087WUB9;A2A2P1;B4DE16;Q0VAL9;Q0VAM0;Q53HI8;Q5JWZ2;Q5JWZ3;Q5JWZ7;Q5JWZ8;Q8N454;Q8NCL2;Q8TBD6;Q8WYA6;Q96KD2;Q9H7A5;Q9NQF9;Q9NTX0;Q9Y3M7	Beta-catenin-like protein 1
CTNND1	0.291162	0.504849	0.670455	0.671614	0.735492	0.762352	0.761594	NaN		A8K939;C9JZR2;E9PKL1;E9PKY0;E9PN49;E9PRE2;H0YC95;O15088;O60713;O60714;O60715;O60716;O60935;Q6DHZ7;Q6RBX8;Q9UP71;Q9UP72;Q9UP73	Catenin delta-1
CTPS1	0.805929	0.379492	0.708476	0.74799	0.793314	0.686126	0.745072	NaN		B4DR64;D3DPW1;P17812;Q5VW67;Q96GK6	CTP synthase 1
CTPS2	0.709881	0.438586	0.735288	0.721237	0.811149	0.803404	0.743662	0.631915		B3KWM2;H0Y5S6;Q9BRI0;Q9H809;Q9H8K9;Q9NRF8	CTP synthase 2
CTSA	0.403076	0.759638	0.627048	0.502004	0.634001	0.626327	0.719474	0.597428		B2R798;P10619;Q561W6;Q5JZH0;Q5JZH1;Q96KJ2;Q9BR08;Q9BW68;U3KQ41;U3KQF1;U3KQU6;X6R5C5;X6R8A1	Carboxypeptidase;Lysosomal protective protein;Lysosomal protective protein 20 kDa chain;Lysosomal protective protein 32 kDa chain
CTSB	0.550356	0.77144	0.696808	0.854001	0.694924	0.65372	0.855107	0.626539		B3KQR5;B3KRR5;E9PCB3;E9PHZ5;E9PID0;E9PIS1;E9PJ67;E9PKQ7;E9PKX0;E9PL32;E9PLY3;E9PNL5;E9PP38;E9PQM1;E9PR00;E9PR54;E9PS78;E9PSG5;P07858;Q503A6;Q96D87;R4GMQ5	Cathepsin B;Cathepsin B heavy chain;Cathepsin B light chain
CTSC	0.65625	0.581642	0.609477	0.832455	0.707601	0.751937	0.756647	NaN		A8K7V2;B5MDD5;H0YCY8;H0YDA2;P53634;Q2HIY8;Q53G93;Q71E75;Q71E76;Q7M4N9;Q7Z3G7;Q7Z5U7;Q8WY99;Q8WYA7;Q8WYA8	Dipeptidyl peptidase 1;Dipeptidyl peptidase 1 exclusion domain chain;Dipeptidyl peptidase 1 heavy chain;Dipeptidyl peptidase 1 light chain
CTSD	0.581992	0.786335	0.645741	0.523228	0.658375	0.507959	0.648042	NaN		C9JH19;F8W787;F8WD96;H7C1V0;P07339;Q6IB57	Cathepsin D;Cathepsin D heavy chain;Cathepsin D light chain
CTSF	0.570195	0.540121	0.833818	0.713148	NaN	0.711473	0.711443	NaN		B2R964;E9PSC2;H0YD65;H0YE42;O95240;Q9NSU4;Q9UBX1;Q9UKQ5	Cathepsin F
CTSH	0.506108	0.484652	0.848802	0.903315	0.725714	0.786074	0.69056	0.513762		A0A087X0D5;A0A0B4J217;B2RBK0;E9PKT6;E9PN60;E9PN84;P09668;Q96NY6;Q9BUM7	Cathepsin H;Cathepsin H heavy chain;Cathepsin H light chain;Cathepsin H mini chain;Pro-cathepsin H
CTSK	0.827091	NaN	0.862603	NaN	0.78052	0.800645	0.856545	NaN		P43235;Q5QP40;Q6FHS6	Cathepsin K
CTSL	0.458062	0.383811	0.572165	0.748707	0.504542	0.454383	0.668	0.32403		P07711;Q5T8F0;Q6IAV1;Q96QJ0	Cathepsin L1;Cathepsin L1 heavy chain;Cathepsin L1 light chain
CTSS	0.632524	NaN	0.721969	0.822152	0.778281	0.478052	0.774939	0.418022		B4DWC9;D3DV05;P25774;Q5T5I0;Q6FHS5;Q9BUG3;U3KPS4;U3KQE7	Cathepsin S
CTSV	0.233576	NaN	0.878426	NaN	0.894445	0.0313821	0.825193	0.119317		O60233;O60911;Q2TB86;Q5T1U0	Cathepsin L2
CTSZ	0.489963	0.769916	0.688307	0.883401	0.719094	0.601939	0.783767	0.560767		B2RC40;O75331;Q9UBR2;Q9UQV5;Q9UQV6	Cathepsin Z
CTTN	0.436104	0.256534	0.738087	0.503933	0.909612	0.757798	0.880191	0.517398		H0YCD9;H0YEV2;Q14247;Q8N707;Q96H99	Src substrate cortactin
CTTN	0.523405	0.256534	0.738087	0.503933	0.909612	0.757798	0.880191	0.517398		H0YCD9;H0YEV2;Q14247;Q8N707;Q96H99	Src substrate cortactin
CTTNBP2NL	0.53419	0.436702	0.600736	0.501262	0.780931	0.700955	0.674296	NaN		B1AMN7;B3KMS5;Q96B40;Q9P2B4	CTTNBP2 N-terminal-like protein
CTU1	0.225526	0.158894	0.0417606	0.187149	0.22067	NaN	0.151581	NaN		A8K558;Q7Z7A3;Q96GZ7	Cytoplasmic tRNA 2-thiolation protein 1
CUEDC1	0.589698	0.538814	0.784564	0.407273	NaN	NaN	0.590319	0.239682		D3DTZ2;J3KRK6;J3KRV3;J3KT42;J3QLQ8;Q9NWD0;Q9NWM3	CUE domain-containing protein 1
CUL1	0.563083	0.495913	0.479992	0.268732	0.645657	NaN	0.733288	0.513088		A0A0C4DGX4;D3DWG3;O60719;Q08AL6;Q13616;Q8IYW1	Cullin-1
CUL2	0.620119	0.448973	0.630128	0.616129	0.659986	0.715688	0.739985	0.263591		A0A0A0MTN0;B3KT95;B7Z6K8;D3DRY6;G3V1S2;O00200;Q13617;Q5T2B5;Q5T2B6;Q5T2B7;Q9UNF9	Cullin-2
CUL4A	0.663178	0.659437	0.699036	0.75102	NaN	0.800615	0.832366	0.618898		A0A087WWN2;A0A0A0MR50;A2A2W2;O75834;Q13619;Q589T6;Q5TC62;Q6UP08;Q9UP17	Cullin-4A
CUL5	0.427364	0.620368	0.376719	0.322461	0.774702	0.676054	0.500176	NaN		A8K960;E9PP19;H0YCA0;O14766;Q93034;Q9BZC6	Cullin-5
CUL9	0.260892	0.26033	0.130261	0.15034	0.277868	0.349672	0.448533	0.154232		E9PEZ1;H0Y8H9;H0YA00;O75188;Q5TCY3;Q68CP2;Q68D92;Q8IWT3;Q8N3W9;Q9BU56	Cullin-9
CUTA;CUTA	0.143159	0.540897	-0.0270046	0.557996	0.169686	0.54472	0.530878	NaN		A2AB26;A2BEL4;O60888;Q3B784;Q5JXM9;Q5SU05;Q9NYQ9;C9IZG4;C9IZQ5;F2Z2Q5;H0YDR4	Protein CutA
CWC15	0.142267	0.127751	0.217819	0.0376129	0.375641	0.220134	0.390408	0.346198		B2RC17;Q05BV9;Q05DM1;Q9P013;Q9UI29	Spliceosome-associated protein CWC15 homolog
CWC22	0.305855	0.244677	0.230178	0.387013	0.50421	0.460398	0.642067	0.244632		B7WP74;Q05DC2;Q4G135;Q52LF0;Q6PEX2;Q7Z6I0;Q9H5L3;Q9H6Q6;Q9HCG8	Pre-mRNA-splicing factor CWC22 homolog
CWC25	0.378265	NaN	0.12753	NaN	0.292325	NaN	0.502606	NaN		A0A087WVL7;A0A087WY60;A0JLM3;Q68DK5;Q9NXE8	Pre-mRNA-splicing factor CWC25 homolog
CWC27	0.432168	0.401582	0.441454	0.489252	0.434873	NaN	0.630971	0.343901		D6REK3;O60529;O60530;Q6UX04;Q96EM3	Peptidyl-prolyl cis-trans isomerase CWC27 homolog
CWF19L1	0.555433	0.485689	0.603169	0.441163	0.56102	0.733895	0.715682	0.672209		B4DHX1;D3DR66;Q5W0I3;Q69YN2;Q96HC3;Q9H865;Q9NV13;X6R7M0	CWF19-like protein 1
CWF19L2	0.584629	0.434114	0.535369	0.405986	0.510334	0.579985	0.555228	0.316028		A4FU66;A4FU67;A4FU68;H0YE03;H7C3G7;Q2TBE0;Q6PHW1;Q96MI1	CWF19-like protein 2
CXCL12	0.688733	0.309352	0.551804	NaN	0.565107	0.39863	0.3497	0.591907		B2R4G0;E7EVL0;H7BYN8;P48061;Q2L985;Q2L986;Q2L988;Q5IT36;Q6ICW0;Q9H554	SDF-1-alpha(3-67);SDF-1-beta(3-72);Stromal cell-derived factor 1
CXXC1	0.175047	0.143502	0.0514017	0.36987	0.115658	0.160166	0.271327	-0.00284063		B2RC03;K7EJR0;K7EKZ6;K7EQ21;K7EQZ1;Q8N2W4;Q96BC8;Q9P0U4;Q9P2V7	CXXC-type zinc finger protein 1
CXXC5	0.543574	0.462949	NaN	0.507941	NaN	NaN	NaN	NaN		B3KND0;C8CBA8;D6R966;D6R9V1;D6RBE0;D6RCN9;D6RDY2;D6RHC6;D6RHG9;D6RIR8;D6RJC1;E7EV55;E7EVI8;Q7LFL8;Q8TB79;Q9NV51;Q9P0S8	CXXC-type zinc finger protein 5
CXorf38	0.500337	0.601578	0.726993	0.684242	0.694046	0.750431	0.781322	0.680326		B3KW28;D3DWB5;Q5JPF5;Q8N941;Q8TB03	Uncharacterized protein CXorf38
CXorf56	0.364208	0.227825	0.26489	0.151441	0.488232	0.483525	0.588658	0.201882		A8MPX7;B4DQN2;D3DWH9;F5GWL7;O43351;Q9H5V9	UPF0428 protein CXorf56
CYB5A	0.824963	NaN	0.631058	0.650909	0.791291	0.782738	0.766555	0.601615		A8MV91;F8WEU4;J3KNC7;P00167;Q6IB14	Cytochrome b5
CYB5B	0.246933	0.340306	0.452497	0.274249	0.430313	0.512747	0.551547	0.321165		A8K6B1;D6RFH4;H3BUX2;J3KNF8;J3QR91;O43169;Q96CC3;Q9BT35	Cytochrome b5 type B
CYB5R1	0.540402	0.389816	0.820347	0.705603	0.789221	0.81783	0.775771	0.589229		A0PK21;B2R8E0;H7C0R7;O95329;Q53F73;Q8NCL5;Q9UHJ1;Q9UHQ9	NADH-cytochrome b5 reductase 1
CYB5R3	0.440535	0.548209	0.456034	0.741076	0.431737	0.673337	0.592399	0.424946		B1AHF2;B1AHF3;B7Z7L3;O75675;P00387;Q8TDL8;Q8WTS8;Q9UEN4;Q9UEN5;Q9UL55;Q9UL56	NADH-cytochrome b5 reductase 3;NADH-cytochrome b5 reductase 3 membrane-bound form;NADH-cytochrome b5 reductase 3 soluble form
CYB5R4	0.486452	NaN	0.776037	0.53906	0.576907	0.652686	0.56203	NaN		A0A0A0MRM6;B1AEM2;Q5TGI9;Q7L1T6;Q9NUE4;Q9UHI9	Cytochrome b5 reductase 4
CYBA	0.341315	0.562509	0.56175	0.765207	0.502778	0.483407	0.539646	0.285672		H3BNP7;H3BPX1;H3BPZ7;H3BR52;H3BT77;P13498;Q14090;Q9BR72	Cytochrome b-245 light chain
CYBB	0.633328	0.716205	0.636412	0.803438	0.601986	0.523061	0.594177	0.550194		A8K138;P04839;Q2PP16	Cytochrome b-245 heavy chain
CYC1	0.57012	0.191876	0.325518	0.262437	0.386376	0.605509	0.623329	0.528107		P08574;Q5U062;Q6FHS7	Cytochrome c1, heme protein, mitochondrial
CYCS	0.342412	0.361161	0.310037	0.362103	0.216331	0.504281	0.296674	0.0742373		A4D166;B2R4I1;C9JFR7;P00001;P99999;Q6NUR2;Q6NX69;Q96BV4	Cytochrome c
CYFIP1	0.326742	0.279463	0.175321	0.353531	0.444854	0.460318	0.465795	0.102774		A0A087WU52;A0A087WVZ5;A0A087WWL1;A0A087WWY5;A0A087WZ89;A8K6D9;H0YL50;Q14467;Q5IED0;Q6ZSX1;Q7L576;Q9BSD9;Q9BVC7	Cytoplasmic FMR1-interacting protein 1
CYFIP2	0.634418	0.454518	0.535152	0.618256	0.733719	0.780179	NaN	0.190888		A0A087WTQ3;A0A087WV63;A0A087WVE1;A0A087WWZ1;A0A087WZL7;A0A087X0D6;A6NLT2;D3DQJ3;E5RKA3;E7EVJ5;E7EW33;H7C229;Q53EN5;Q96F07;Q9NTK4;Q9ULQ2;Q9UN29	Cytoplasmic FMR1-interacting protein 2
CYLD	0.577366	0.665072	0.638225	0.484515	0.726211	0.745482	0.836091	NaN		H3BPZ5;H3BS09;H3BSW9;H3BTB8;I3L117;J3KRR7;J3QKR2;O94934;Q7L3N6;Q96EH0;Q9NQC7;Q9NZX9	Ubiquitin carboxyl-terminal hydrolase CYLD
CYP1B1	0.688548	NaN	0.640568	0.878268	NaN	0.836891	0.864938	0.737241		A0A087WUQ7;A0A087WW26;Q16678;Q5TZW8;Q93089;Q9H316	Cytochrome P450 1B1
CYP20A1	0.194138	0.373108	0.416535	0.336178	0.481963	0.407124	0.45301	0.292868		C9J8K7;E9PHG5;F2Z3K6;F8WBE2;Q4ZG61;Q6UW02;Q8N4Q8;Q8WWA9;Q8WZ13;Q9HC04	Cytochrome P450 20A1
CYP27A1	0.740203	0.667561	0.874939	0.86616	0.774028	0.547461	0.743986	0.559027		A8K303;C9J1K5;F8WD90;Q02318;Q6LDB4;Q86YQ6	Sterol 26-hydroxylase, mitochondrial
CYP4X1	0.671199	NaN	0.794653	0.666964	NaN	0.761423	0.831357	NaN		G3V1U1;Q5VVE5;Q6ZN67;Q8N118;Q8NAZ3	Cytochrome P450 4X1
CYR61	0.452807	0.404864	0.515111	0.492331	NaN	0.61989	NaN	0.691231		A0A087WVM3;O00622;O14934;O43775;Q9BZL7	Protein CYR61
CYTH1	0.44075	0.669851	0.403911	0.628967	0.407926	0.382621	0.608763	0.42253		A6NFW7;B7Z1T4;K7EJN5;K7EKA2;K7EL72;K7ENH6;K7ENQ8;K7ERV8;Q15438;Q9P123;Q9P124	Cytohesin-1
CYTH2;pp9943	0.134245	0.151753	0.10251	0.146271	-0.0327708	0.127931	0.389901	0.194143		A0A0D9SFG6;A8K8P0;F8W8E2;G5E9B7;M0R2J0;Q8IXY9;Q8WYS2;Q92958;Q99418	Cytohesin-2
CYTH3	0.480585	NaN	NaN	0.322758	0.42725	0.537389	0.597407	0.451347		A4D2N8;O43739	Cytohesin-3
CYTH4	0.442656	NaN	NaN	NaN	NaN	0.785533	0.833843	NaN		B1AHH4;B1AHH5;B1AHH6;H0Y724;Q5R3F9;Q9UGT6;Q9UIA0	Cytohesin-4
D2HGDH	0.25826	0.243297	0.428828	0.410216	0.383997	NaN	0.241067	0.0378797		A0A087WYL0;B4E3L6;B5MCV2;E7ENP2;F8WCF9;G5E9E8;H7BZ32;H7C021;H7C0N1;H7C290;H7C3L2;Q6IQ24;Q8N465;Q8N5Q8	D-2-hydroxyglutarate dehydrogenase, mitochondrial
DAAM1	0.549086	NaN	0.466954	0.260569	0.692828	0.628458	0.708663	0.633308		G3V275;Q86U34;Q8N1Z8;Q8TB39;Q9Y4D1	Disheveled-associated activator of morphogenesis 1
DAB2	0.83902	0.755093	0.88489	0.922808	0.837772	0.872693	NaN	0.717482		A6NES5;D6REB1;D6RFF7;D6RGZ1;D6RIA5;P98082;Q13598;Q9BTY0;Q9UK04	Disabled homolog 2
DACH1	0.853943	NaN	0.901912	NaN	NaN	NaN	NaN	NaN		A0A087WY66;A0A087WZA7;A0A087WZP2;D0FY35;D0FY36;O75523;O75687;Q5VYY3;Q5VYY4;Q96SG3;Q96SG4;Q9H524;Q9UI36;Q9UMH4	Dachshund homolog 1
DAG1	0.472158	0.208566	0.135672	0.391923	0.358517	0.244857	0.377153	0.177066		A8K6M7;C9J196;C9J6Z6;C9JEH2;C9JEN1;C9JLH6;C9JQL4;C9JY76;C9JYS1;Q14118;Q969J9	Alpha-dystroglycan;Beta-dystroglycan;Dystroglycan
DAP	0.402831	0.627897	0.566568	0.629326	0.570649	0.688411	0.774777	0.517768		B4DQ75;P51397;Q6FGC3;Q9BUC9	Death-associated protein 1
DAP3	0.253562	0.378626	0.249022	0.130216	0.299894	0.443031	0.485829	0.197662		B4DP59;B4DY62;E7EM60;P51398;Q13044;Q68CT7;Q96Q20;V9GY11;V9GYA7;V9GYC9;V9GYF7;V9GYJ3;V9GYJ9;V9GYL4;V9GYL9;V9GYR8;V9GYW1;V9GZ03;V9GZ61	28S ribosomal protein S29, mitochondrial
DAPK1	0.545233	0.741018	0.593088	0.793185	NaN	0.715021	0.79626	0.434551		B7ZLD2;B7ZLE7;F8WCQ3;P53355;Q14CQ7;Q1W5W0;Q68CP8;Q6ZRZ3;Q9BTL8	Death-associated protein kinase 1
DAPK2	0.527775	NaN	NaN	NaN	NaN	0.676217	0.677584	0.0791132		A0A0A6YYK9;H0YKW8;H0YL86;H0YLP5;H0YMK1
DAPP1	0.735735	NaN	0.800907	NaN	0.845729	0.845087	0.865536	NaN		J3KNB3;Q8TCK5;Q9UHF2;Q9UN19	Dual adapter for phosphotyrosine and 3-phosphotyrosine and 3-phosphoinositide
DARS	0.523966	0.706251	0.493674	0.677427	0.715462	0.665063	0.575377	0.552835		A8K3J2;C9J7S3;C9JLC1;C9JQM9;D3DP77;H7BZ35;H7C278;P14868;Q2TNI3;Q32Q69;Q53HV4;Q53YC5;Q68CR9;Q9BW52	Aspartate--tRNA ligase, cytoplasmic
DARS2	0.466482	0.352496	0.533747	0.437081	0.751934	0.68297	0.821617	0.445193		Q6PI48	Aspartate--tRNA ligase, mitochondrial
DAXX;DAXX	0.351202	0.246651	0.666453	0.377539	0.572829	0.512823	0.597759	0.176035		B4E1I3;F5ANJ6;F5ANJ7;F5H082;O14747;O15141;O15208;Q5STK9;Q9BWI3;Q9UER7;A2AB94;Q4VX54;Q5STK8;Q5STR5	Death domain-associated protein 6
DAZAP1	0.19076	0.0759597	0.302691	0.278714	0.265621	NaN	0.364635	0.343947		K7EK33;K7EQ02;K7EQ55;Q96EP5;Q96MJ3;Q9NRR9	DAZ-associated protein 1
DAZAP2	0.333097	NaN	0.211952	NaN	0.232027	NaN	0.313185	0.220231		A8K254;B4DDT5;B4E1G3;C9JA96;C9JP84;E9PB45;E9PE89;F8VU62;F8VUW5;Q15038;S4R3Q0	DAZ-associated protein 2
DBI	0.483664	NaN	0.56679	0.776302	0.647359	0.551545	0.728383	0.393814		A0A0A0MTI5;B8ZWD1;B8ZWD2;B8ZWD6;B8ZWD7;P07108;P08869;Q4VWZ6;Q53SQ7;Q6IB48;Q9UCI8	Acyl-CoA-binding protein
DBI	0.471742	NaN	0.56679	0.776302	0.647359	0.551545	0.728383	0.393814		A0A0A0MTI5;B8ZWD1;B8ZWD2;B8ZWD6;B8ZWD7;P07108;P08869;Q4VWZ6;Q53SQ7;Q6IB48;Q9UCI8	Acyl-CoA-binding protein
DBN1	0.494676	NaN	0.686456	0.771812	0.803307	0.784349	0.827193	NaN		A8MV58;B2RBG0;D6R9Q9;D6R9W4;D6RCR4;D6RFI1;Q16643;Q9UFZ5	Drebrin
DBNL	0.30799	0.352514	0.534469	0.518961	0.678491	0.582433	0.51833	NaN		A4D2I9;B4DDD6;B4DDP6;B4DEM2;C9J7P1;F2Z2V3;F2Z3E3;F8WB73;F8WBB2;F8WBG8;F8WC20;F8WCK3;F8WFE1;H0Y5J4;H7C111;P84070;Q6IAI8;Q96F30;Q96K74;Q9HBN8;Q9NR72;Q9UJU6	Drebrin-like protein
DBT	0.386637	0.234128	0.604433	0.488077	0.588974	0.600117	0.441567	NaN		B2R811;P11182;Q5VVL7;Q5VVL8	Lipoamide acyltransferase component of branched-chain alpha-keto acid dehydrogenase complex, mitochondrial
DCAF10	0.667373	NaN	0.169155	0.470588	NaN	NaN	0.552013	NaN		A0A0A0MQT4;A4VCJ5;Q32NE2;Q5QP82;Q8N2Q5;Q96ET5;Q9BTQ5;Q9H5P6	DDB1- and CUL4-associated factor 10
DCAF11	0.632763	0.582255	0.59084	0.362362	0.552298	0.627673	0.753901	NaN		B3KQ83;D3DS56;H0YKR8;H0YL29;H0YL64;H0YL98;H0YLB2;H0YLF1;H0YLH4;H0YLQ1;H0YLX7;H0YM56;H0YM86;H0YMF7;H0YMN6;H0YMZ4;H0YN03;H0YN15;H0YN21;H0YN92;H0YNK2;H0YNS2;H0YNT0;Q5D039;Q86U00;Q86U39;Q8NDN2;Q8TEB1;Q9H2J0;Q9H3A3;Q9H5C9	DDB1- and CUL4-associated factor 11
DCAF13	0.66582	0.0691793	0.599211	0.557093	0.347727	0.490578	0.483404	0.343869		A0A087WT20;A0A087X1F8;B3KME9;E5RHM4;E7EVM5;Q3MII9;Q8NCH8;Q8TC51;Q96JY7;Q9NV06;Q9NZX3	DDB1- and CUL4-associated factor 13
DCAF5;WDR22	0.669391	0.688939	0.3594	0.358899	0.500114	0.674241	0.402476	NaN		B2RN31;G3V3S1;G3V4J7;G3V4Z1;O60559;Q8N3V3;Q8N3V5;Q8TBB7;Q96JK2	DDB1- and CUL4-associated factor 5
DCAF6	0.457367	0.232478	0.59925	0.593754	0.466931	0.585123	0.565813	0.360172		A2A295;B4DNB8;F2Z305;Q58WW2;Q7L8I0;Q8IXH3;Q8TB19	DDB1- and CUL4-associated factor 6
DCAF7	0.466342	0.161148	0.212511	0.661855	0.426921	0.432956	0.433463	0.00780595		A0A087WWI6;B4E039;D3DU14;O15491;P61962;Q9DAE4	DDB1- and CUL4-associated factor 7
DCAF8	0.578562	0.686234	0.590493	0.198268	0.617584	0.647162	0.436539	NaN		D3DVE6;Q12839;Q4QQI6;Q53F14;Q5TAQ5;Q5TAQ6;Q5TAQ7;Q5TAQ8;Q5TAQ9;Q66K50;Q68CS7;Q96E00;V9GY54;V9GY98;V9GYQ9;V9GYZ9;V9GZ39	DDB1- and CUL4-associated factor 8
DCHS1	0.581924	NaN	0.728518	0.600247	NaN	0.565297	0.661751	0.114485		O15098;Q96JQ0	Protocadherin-16
DCK	0.465686	0.477601	0.699985	0.386827	0.663719	0.664061	0.626313	0.43043		B2R8V6;D6R9C6;D6RCP9;D6RFG8;D6RG38;P27707;Q5TZY7;Q6FI11	Deoxycytidine kinase
DCLK1	0.918854	0.876411	0.868092	0.792566	0.931263	0.942844	0.909629	0.772619		B7Z3E9;O15075;Q5VZY8;Q5VZY9;Q5VZZ0;Q5VZZ1	Serine/threonine-protein kinase DCLK1
DCN	0.688533	0.798769	0.726491	0.796945	0.549791	0.368449	0.272209	0.560279		F8VNV6;F8VNW0;F8VSI3;F8VU58;F8VUF6;F8VWU0;F8VX58;F8VXZ8;H0YI87;H0YIH3;P07585;Q9P0Z0;Q9P0Z1;Q9Y5N8;Q9Y5N9	Decorin
DCP1A	0.267662	0.4358	0.632037	0.480656	0.463559	NaN	0.536978	0.39796		A0A087WT55;A0A087WVE6;A0A087WXD0;B4DHN9;Q9NPI6;U3KQM8	mRNA-decapping enzyme 1A
DCP1B	0.545777	0.407786	0.554801	0.227174	NaN	0.683204	0.829203	0.488948		B4DRD1;B4DVJ6;F5GZK9;F5H4R4;Q86XH9;Q8IZD4;Q96BP8;Q96MZ8	mRNA-decapping enzyme 1B
DCP2	0.154005	NaN	0.410994	0.53744	NaN	0.507042	0.463622	NaN		C9J778;D6RCL0;H0Y9T5;Q6P2D4;Q7Z5W5;Q8IU60;Q8NBG5	m7GpppN-mRNA hydrolase
DCPS	0.515524	NaN	0.341858	0.56402	0.672629	0.394207	0.541418	0.464274		Q8NHL8;Q96C86;Q9Y2S5	m7GpppX diphosphatase
DCTD	0.591316	0.691175	0.676976	0.632542	0.556677	0.696817	0.811686	0.747042		B2R836;D3DP49;D3DP50;D6R9P0;D6R9S0;D6RAD7;D6RAR9;D6RBJ9;D6RBN2;D6RC36;D6RD72;D6RIG3;D6RJA9;P32321;Q5M7Z8;Q9BVD8	Deoxycytidylate deaminase
DCTN2	0.0743804	0.227068	0.242779	0.174224	0.414836	0.14618	0.00758814	0.417148		B2RBK5;F8VRV7;F8VW18;F8VX93;F8W0U6;F8W1I6;H0YHL1;H0YI98;Q13561;Q86YN2;Q9BW17	Dynactin subunit 2
DCTN3	-0.08623	0.206492	0.092587	-0.0285838	0.257943	0.159335	0.030543	NaN		A0A0A0MRV8;A6NII7;B2RBM5;O75935;Q5T1I5;Q5T1I7;Q5T8G3;Q9BPU8;X6RA56;X6RCK5;X6RLR1	Dynactin subunit 3
DCTN4	0.239716	NaN	-0.025519	0.0338899	0.251684	0.116453	0.272458	0.0998574		B3KWW0;D3DQH0;E5RGG1;E5RGT5;E5RI97;E5RK21;H9KVE0;Q8TAN8;Q9UJW0	Dynactin subunit 4
DCTN5	0.0880344	0.122701	0.120176	0.161831	0.346172	-0.0278025	0.0203016	0.116766		A8K9X8;H3BN51;H3BQA4;H3BR94;H3BS05;H3BUD2;I3L0U8;Q9BTE1	Dynactin subunit 5
DCTN6	0.187492	0.427902	0.0549017	0.238466	0.291238	0.375625	0.293854	0.11984		B2RAC1;E5RFU3;E5RGW9;E5RIK5;E5RK00;O00399	Dynactin subunit 6
DCTPP1	0.620316	0.728891	0.6559	0.542486	0.812515	0.761288	0.818772	0.541102		H3BPN2;H3BSA6;Q9H773	dCTP pyrophosphatase 1
DCUN1D1	0.327817	0.625273	0.183176	0.240754	0.750019	0.669642	0.821792	0.537968		B2RB37;C9J0B2;C9J8R4;C9JRU6;C9JUW4;C9JVE2;F8WC32;Q7L3G9;Q8TEX7;Q96GG9;Q9H6M1;Q9HCT3	DCN1-like protein;DCN1-like protein 1
DCUN1D1	0.322589	0.625273	0.183176	0.240754	0.750019	0.669642	0.821792	0.537968		B2RB37;C9J0B2;C9J8R4;C9JRU6;C9JUW4;C9JVE2;F8WC32;Q7L3G9;Q8TEX7;Q96GG9;Q9H6M1;Q9HCT3	DCN1-like protein;DCN1-like protein 1
DCUN1D5	0.484794	NaN	0.536111	0.272245	0.514922	0.609972	0.688645	0.200183		E9PLH8;E9PLS2;E9PM04;E9PM78;E9PQV9;H0YCN4;H0YD80;J3QQL8;Q3ZTT2;Q9BTE7	DCN1-like protein;DCN1-like protein 5
DDA1	0.0280682	0.0880599	0.0619048	0.250365	-0.0520861	0.337372	0.345185	0.115378		Q9BW61	DET1- and DDB1-associated protein 1
DDAH1	0.794502	0.827162	0.826501	0.560235	0.5991	0.861236	0.628731	0.421217		O94760;Q5HYC8;Q86XK5	N(G),N(G)-dimethylarginine dimethylaminohydrolase 1
DDAH2;DDAH2	0.251021	0.669842	0.642698	0.588003	0.455052	0.407028	0.782598	NaN		A2BEZ7;O95865;H0Y7N1;Q5SRR8;Q5SSV3	N(G),N(G)-dimethylarginine dimethylaminohydrolase 2
DDHD1	0.131772	0.023186	NaN	0.4541	0.696878	0.700615	0.740966	NaN		A0A087X0H7;G3V2P6;G5E9D1;Q8NEL9;Q8WVH3;Q96LL2;Q9C0F8	Phospholipase DDHD1
DDI2	0.574041	0.284945	0.575897	0.145281	0.699653	0.593788	0.590577	NaN		A8KAE1;H0YI90;H0YII4;Q5TDH0;Q7RTZ0;Q9BRT1	Protein DDI1 homolog 2
DDOST	0.240588	0.378698	0.269173	0.597749	0.193461	0.279255	0.126511	NaN		A0A0C4DGS1;B2RDQ4;B4DJE3;B4DLI2;O43244;P39656;Q5VWA5;Q8NI93;Q9BUI2;U3KQ84	Dolichyl-diphosphooligosaccharide--protein glycosyltransferase 48 kDa subunit
DDR1;DDR1	0.48852	NaN	0.61942	0.726221	0.708085	0.594722	0.73947	NaN		B5A975;B5A976;B7Z2K0;Q08345;Q14196;Q16562;Q2L6H3;Q4LE50;Q5ST11;Q5ST12;Q6NSK4;Q9UD35;Q9UD36;Q9UD37;Q9UD86;Q9UDL2;A0A0A0MSX3;A2ABL0;A2ABL2;A2ABM8;D6R9C4;D6RAJ3;D6RB35;D6RB82;D6RBU7;D6RGW5;E7EN94;E7ENJ2;E7EPH4;E7EPN2;E7EQ23;E7EQ30;E7ERI6;E7ERN0;E7ES06;E7ESR9;E7ETI3;E7ETX3;E7EUD5;E7EUP7;E7EVT1;E7EVW6;E7EX99;E7EXB0;H0Y717;H0Y9F4;H0YAH6	Epithelial discoidin domain-containing receptor 1
DDRGK1	0.157065	0.32551	0.387657	0.106085	0.126208	0.221979	0.0612573	0.159373		A0A0A0MRX2;A6NIU5;C9JSZ5;Q96HY6;Q9BW47	DDRGK domain-containing protein 1
DDX10	0.293261	0.177197	0.513883	0.604428	0.467823	0.553664	0.603153	0.288144		B2RCQ3;E9PIF2;Q13206;Q5BJD8	Probable ATP-dependent RNA helicase DDX10
DDX11	0.414595	NaN	NaN	NaN	NaN	NaN	0.486591	NaN		B4DMS8;C9K0E8;F5GXJ8;F5GXL6;F5GYY1;F5H235;F5H2V9;F6WZM0;H0YFY8;H0YGL4;H0YGX9;Q13333;Q86VQ4;Q86W62;Q92498;Q92770;Q92998;Q92999;Q96FC9;R4GNE1	Probable ATP-dependent RNA helicase DDX11
DDX18	0.440012	0.219593	0.606768	0.446506	0.707008	0.604968	0.717949	0.534202		H7C452;Q6GTZ9;Q6IAU4;Q92732;Q9BQB7;Q9NVP1	ATP-dependent RNA helicase DDX18
DDX19A	0.653719	0.52446	0.63651	0.470286	0.745613	NaN	0.758334	0.438505		B2RPL0;B4DRZ7;F6QDS0;H3BP36;H3BP50;H3BSL8;H3BTB3;I3L0H8;I3L352;J3QRH0;Q53FM0;Q9NUU7	ATP-dependent RNA helicase DDX19A
DDX19B;DDX19B	0.504589	0.447783	0.367828	0.473111	0.741777	0.681455	0.540103	0.457455		B3KNE9;B4DXS6;E7EMK4;H3BMQ5;H3BMV7;H3BQK0;H3BTX1;H3BUH0;Q6FIB7;Q6IAE0;Q96KE7;Q9H0U0;Q9UMR2;H3BPV3	ATP-dependent RNA helicase DDX19B
DDX20	0.318581	0.100854	0.258893	0.498281	0.408558	0.39803	0.399402	0.194785		B4DWV7;E9PJ60;Q96F72;Q9NVM3;Q9UF59;Q9UHI6;Q9UIY0;Q9Y659	Probable ATP-dependent RNA helicase DDX20
DDX21	0.557301	0.332552	0.660767	0.476512	0.647361	0.760963	0.757602	0.569878		B2RDL0;Q13436;Q5VX41;Q68D35;Q9NR30	Nucleolar RNA helicase 2
DDX23	0.39108	0.316854	0.465092	0.311528	0.208129	0.482857	0.517092	NaN		B2R600;B4DH15;F8VVA2;F8W1J5;H0YI52;H0YIL9;O43188;Q9BUQ8	Probable ATP-dependent RNA helicase DDX23
DDX24;DDX24	0.290847	0.38116	0.177741	0.454879	0.605398	0.454591	0.525803	0.260369		E7EMJ4;Q4V9L5;Q9GZR7;A0A087WXU8;F5GYL3;G3V529	ATP-dependent RNA helicase DDX24
DDX27	0.543129	0.161788	0.579734	0.380037	0.37944	0.539595	0.452923	0.304405		A0A087WYH5;A0A087X059;A0AVB6;B7Z6D5;B7ZLY1;Q5VXM7;Q8WYG4;Q969N7;Q96F57;Q96GQ7;Q96L97;Q9BWY9;Q9BXF0;Q9H990;Q9NWU3;Q9P0C2;Q9UGD6	Probable ATP-dependent RNA helicase DDX27
DDX31	0.43193	NaN	0.440078	0.302894	0.620299	0.426216	0.71935	0.269729		F8WAJ0;Q5K6N2;Q5K6N3;Q5K6N4;Q5VZJ4;Q5VZJ9;Q96E91;Q96NY2;Q96SX5;Q9H5K6;Q9H8H2	Probable ATP-dependent RNA helicase DDX31
DDX39A	0.689438	0.578604	0.806918	0.611441	0.695867	0.645769	0.851668	0.143261		A0A0D9SEM9;B1Q2N1;K7EIL8;K7EL56;K7EN69;K7ENP6;K7EPJ3;K7EQN7;O00148;Q8N5M0;Q9BVP6;Q9H5W0	ATP-dependent RNA helicase DDX39A
DDX3X	0.169972	0.465185	0.301333	0.558169	0.536375	0.607673	0.610023	0.511324		A0A087WVZ1;A0A087WX09;A0A0D9SF53;A0A0D9SFB3;A0A0D9SG12;A8K538;B4DLA0;B4E3E8;O00571;O15536	ATP-dependent RNA helicase DDX3X
DDX41	0.24509	0.415892	0.381058	0.273964	0.204986	0.584915	0.280374	0.181833		B2RDC8;D6RD33;D6RGI7;H0Y8L8;H0YA06;J3KNN5;Q96BK6;Q96K05;Q9NT96;Q9NW04;Q9UJV9	Probable ATP-dependent RNA helicase DDX41
DDX42	0.678806	0.394072	0.352892	0.618306	0.569449	NaN	0.711967	0.39374		A0A0A0MSJ0;A6NML1;A8KA43;J3KRE3;J3KRV0;J3KTK9;J3QRI2;O75619;Q68G51;Q86XP3;Q96BK1;Q96HR7;Q9Y3V8	ATP-dependent RNA helicase DDX42
DDX46	-0.117464	NaN	0.4158	0.577403	0.412459	0.415196	0.57656	NaN		A0A0C4DG89;D6RJA6;H0Y9U3;H0YAD5;O94894;Q7L014;Q96EI0;Q9Y658	Probable ATP-dependent RNA helicase DDX46
DDX47	0.31257	0.285756	0.411579	0.403562	0.506181	0.669091	0.35595	0.416138		B3KXP4;F5H1N9;G5E955;Q96GM0;Q96NV8;Q9H0S4;Q9UI98	Probable ATP-dependent RNA helicase DDX47
DDX49	0.501846	NaN	0.208803	0.476834	0.435371	0.314077	0.525003	0.127589		E7ENA0;M0QXD4;M0QZC0;M0R0K1;M0R1S3;Q53FJ1;Q9BVQ8;Q9Y6V7	Probable ATP-dependent RNA helicase DDX49
DDX5	0.33245	0.446322	0.10598	0.0798145	0.14614	0.152172	0.210529	NaN		B4DLW8;B5BU21;D3DU32;E7ETL9;J3KRX8;J3KRZ1;J3KTA4;J3KTQ4;J3QKN9;J3QLG9;J3QR02;J3QR62;J3QRN5;J3QRQ7;J3QS79;J3QS97;J3QSF1;K7EKV0;O75681;P17844;Q53Y61;X6RLV5	Probable ATP-dependent RNA helicase DDX5
DDX50	0.511733	0.291473	0.589097	0.360421	0.609537	0.526317	0.741766	0.404077		A0A087WVC1;Q5VX37;Q8WV76;Q9BQ39;Q9BWI8;S4R3G6;S4R3V4	ATP-dependent RNA helicase DDX50
DDX51	0.389071	0.243694	0.280858	0.135906	0.427475	0.26858	0.558909	0.371666		A8MPT9;Q5CZ71;Q8IXK5;Q8N8A6;Q96ED1	ATP-dependent RNA helicase DDX51
DDX52	0.117398	0.0465568	0.313879	0.450105	0.459526	0.490188	0.598618	0.270754		A0A087WTD6;A0A087X069;A0A087X121;A0A087X1P7;Q86YG1;Q8N213;Q9NVE0;Q9Y2R4;Q9Y482	Probable ATP-dependent RNA helicase DDX52
DDX54	0.222777	NaN	0.343926	0.240161	0.42812	0.584834	0.568551	0.236263		F8VRX4;H0YHH7;H0YHZ9;Q86YT8;Q8TDD1;Q9BRZ1	ATP-dependent RNA helicase DDX54
DDX55	0.397002	0.233605	0.591276	0.343438	0.379867	0.601226	0.70304	NaN		E7EX41;F5H2I2;F5H5U2;F5H735;Q658L6;Q8IYH0;Q8NHQ9;Q9HCH7	ATP-dependent RNA helicase DDX55
DDX56	0.213703	0.306449	0.252235	0.355065	0.394707	0.557703	0.429984	NaN		A4D2K9;C9JV95;F8WDT8;F8WEI3;G3V0G3;H7BZN7;H7C3E9;Q6IAE2;Q9H9I8;Q9NY93	Probable ATP-dependent RNA helicase DDX56
DDX58	0.707667	0.687893	0.732031	0.877551	0.933283	0.824529	0.915897	NaN		A2A376;A2RU81;O95786;Q5HYE1;Q5VYT1;Q9NT04	Probable ATP-dependent RNA helicase DDX58
DDX59	0.630387	0.538192	0.664017	0.502857	0.58122	0.650332	0.80998	0.255102		B7ZBU3;B7ZBU4;H0Y6Y1;H0Y7Z8;Q5T1V5;Q5T1V6;Q5T1W1;Q6PJL2;Q8IVW3;Q9H0W3	Probable ATP-dependent RNA helicase DDX59
DDX60	0.761966	0.839154	0.851533	0.741262	0.93796	0.870622	0.915154	NaN		D6R944;H0Y8Z7;H0Y9B2;Q6PK35;Q8IY21;Q9NVE3	Probable ATP-dependent RNA helicase DDX60
DDX60L	0.487788	NaN	NaN	NaN	0.64731	0.777506	0.660503	NaN		D6RB62;D6RBA2;D6RIU1;H0Y8H0;H0Y939;Q5H9U9;Q96ND6	Probable ATP-dependent RNA helicase DDX60-like
DECR1	0.636056	0.207962	0.552911	0.469239	0.590263	0.546118	0.56171	0.66683		B7Z6B8;E5RFV2;E5RGS6;E5RHR1;E5RID6;E5RJD2;E5RJG7;H0YAW3;Q16698;Q2M304;Q93085	2,4-dienoyl-CoA reductase, mitochondrial
DECR2;DECR2	0.390129	0.547524	0.762269	0.573692	0.563249	0.55147	0.518941	0.37841		Q6ZRS7;Q96ET0;Q9NUI1;G3V0I9;H7C078;Q4VXZ8	Peroxisomal 2,4-dienoyl-CoA reductase
DEF6	0.516327	0.856682	0.652235	0.812035	0.783646	0.787823	0.762137	0.545866		H0Y7V7;Q86VF4;Q9H4E7	Differentially expressed in FDCP 6 homolog
DEGS1	0.415619	0.598675	NaN	0.382325	0.491372	NaN	0.581403	-0.0962543		E7EMA0;O15121	Sphingolipid delta(4)-desaturase DES1
DEK	0.707542	0.301075	0.460967	0.494075	0.616891	0.469459	0.586348	0.539252		B2R6K6;B4DFG0;B4DN37;D6R9L5;D6RDA2;H0Y8X0;H0Y993;P35659;Q5TGV4;Q5TGV5	Protein DEK
DENND1A	0.164645	0.415242	0.0583092	0.263364	0.3816	0.648644	0.611621	0.219077		A0A0A0MS48;A0A0A0MS49;A8MZA3;B1AM80;B7Z3C8;B7Z669;D3PFD3;Q05C88;Q5VWF0;Q6PJZ5;Q8IVD6;Q8TEH3;Q9H796	DENN domain-containing protein 1A
DENND1B	0.708599	NaN	NaN	NaN	NaN	0.492289	0.455378	NaN		B3KR95;B5MD89;B7ZBL5;D3PFD5;Q5T3B8;Q5T3B9;Q5T3C1;Q5TAI8;Q6B0I8;Q6P3S1;Q8NDT1;Q8TBE6;Q9H774;Q9NXU2;X6RAS2	DENN domain-containing protein 1B
DENND3	0.582164	0.644812	0.790496	0.849017	0.648171	0.621252	0.723858	0.642102		A2RUS2;B3KRG7;B7ZM28;E5RH95;E5RHH2;E5RI43;E5RIR7;E5RJ42;E9PF32;H0YAW2;H0YAY3;H0YBH5;H0YBK9;O94947;Q2TAM7;Q6ZMS6;Q96DK3	DENN domain-containing protein 3
DENND4A	0.512014	0.753227	0.578037	0.661385	0.680569	0.623939	0.767146	NaN		E7EPL3;H3BSA0;H3BTW5;Q14655;Q7Z401;Q86T77;Q8IVX2;Q8NB93	C-myc promoter-binding protein
DENND6A	0.46432	0.167405	0.529198	0.381521	0.389256	0.403708	0.518165	0.320492		H7C598;H7C5D0;Q7Z5T4;Q8IWF6;Q8N235;Q8TEG8	Protein DENND6A
DENR	0.386246	0.580209	0.333386	0.328299	0.374214	0.705026	0.410501	0.467307		F8VVL1;O43583;Q9H3U6;Q9UKZ0	Density-regulated protein
DEPDC5	0.398905	0.150454	0.371391	0.542424	0.498596	0.347471	0.215511	NaN		A6H8V6;A8MPX9;B4DH93;B9EGN9;C9JGS4;F8WAX3;H0Y770;H7C1T0;H7C3I3;O75140;Q5K3V5;Q5THY9;Q5THZ0;Q5THZ1;Q5THZ3;Q68DR1;Q6MZX3;Q6PEZ1;Q9UGV8;Q9UH13	DEP domain-containing protein 5
DEPTOR	0.878118	0.730649	0.844225	0.843723	0.83644	0.868936	0.816599	0.858447		B2RCL9;B4DN97;E7EV87;Q8TB45;Q96EQ1;Q9H0R7;Q9H894;Q9HA07	DEP domain-containing mTOR-interacting protein
DERA	0.143496	0.162536	0.274579	0.17227	0.00940677	0.201677	0.0410178	0.324975		E9PJ44;E9PJB9;E9PMH9;E9PML7;E9PPK3;E9PPM8;G3V158;Q53HN9;Q6PHW2;Q9Y315	Deoxyribose-phosphate aldolase
DERL1	0.430258	0.615049	0.449276	0.369969	0.449509	0.690264	0.602989	0.390429		B3KW41;B4E1G1;E5RGY0;E9PH19;Q9BUN8	Derlin-1
DESI1	0.337178	0.411861	0.264759	0.647479	0.656017	0.612056	NaN	NaN		Q6ICB0	Desumoylating isopeptidase 1
DFFA	0.43814	0.679742	0.189852	0.68256	0.694499	0.674729	0.701039	0.546402		K7ERT1;O00273;Q5T6G5;Q5T6G6;Q96I97;Q9Y6C6	DNA fragmentation factor subunit alpha
DFNA5	0.726363	NaN	NaN	NaN	NaN	NaN	NaN	0.538686		A4D156;B2RAX9;B3KT05;C9JSR4;H7BZJ0;H7C0L2;H7C147;H7C3W1;O14590;O60443;Q08AQ8;Q9UBV3	Non-syndromic hearing impairment protein 5
DGCR8	0.386358	0.0721006	0.286657	0.56658	0.283523	0.393916	0.390056	NaN		B2R8G1;C9JSD5;Q6DCB2;Q6MZE9;Q6Y2L0;Q8WYQ5;Q96G39;Q96GP8;Q9H6L8;Q9H6T7;Q9NRW2	Microprocessor complex subunit DGCR8
DGKA	0.793727	0.82966	0.854991	0.67243	0.899246	0.860615	0.800833	0.546544		C9JM35;F8VNZ9;F8VWX8;F8W1H7;F8W1M3;G3V312;G3V327;G3V4E1;G3V4I3;H0YJE7;H0YJH4;O75481;O75482;O75483;O95217;P23743;Q3ZE25;Q8IZ56;Q8N5Q2	Diacylglycerol kinase;Diacylglycerol kinase alpha
DGKH	0.590307	NaN	0.670233	0.341027	0.566277	0.529844	0.738851	NaN		A0A087WZ02;A0A0D9SF65;A0A0D9SFR6;A2A2W7;A6NFX7;B4DZ34;Q5VZW0;Q6PI56;Q86XP1;Q86XP2;Q8N3N0;Q8N7J9	Diacylglycerol kinase eta
DGUOK	-0.0356915	0.099051	-0.015663	0.0880272	0.212147	0.450801	0.516391	0.235555		P78532;Q16759;Q16854;Q4ZG09;Q7L1W9;Q96BC1	Deoxyguanosine kinase, mitochondrial
DHCR24;Nbla03646	0.628129	NaN	0.612613	0.505739	0.751818	0.536056	0.597337	0.477023		B7Z817;D3DQ51;H7C4B7;Q15392;Q3LIE7;Q9HBA8	Delta(24)-sterol reductase
DHCR7	0.626219	0.366562	0.664991	0.817662	0.845007	0.701586	0.796441	0.567498		B2R6Z2;E9PIP9;E9PJ54;E9PLZ2;E9PM00;E9PQ71;E9PRL8;H0YCS7;H0YE57;H0YEJ5;O60492;O60717;Q9UBM7	7-dehydrocholesterol reductase
DHFR	0.604991	NaN	0.706679	0.733049	0.734744	0.724617	0.739718	0.697652	yes	B4DDD2;B4DM58;P00374;Q14130;Q6IRW8	Dihydrofolate reductase
DHRS11	0.582355	0.643135	0.500322	0.55196	0.682335	0.666686	0.772233	0.675363		A0A087WYV4;A0A087WZN3;A0A087X0R1;B2RDZ3;Q6UWP2;Q9BUC7;Q9H674	Dehydrogenase/reductase SDR family member 11
DHRS13	0.302804	NaN	NaN	0.605813	NaN	NaN	0.53333	NaN		B4DJC5;Q6UX07;Q96BH7	Dehydrogenase/reductase SDR family member 13
DHRS3	0.512825	0.399761	0.790978	0.797687	0.674241	0.683511	0.768432	0.600178		A0A087WTY3;B2R7F3;O75911;Q5SUY4;Q5VUY3;Q6UY38;Q9BUC8	Short-chain dehydrogenase/reductase 3
DHRS7	0.480743	0.611352	0.582215	0.745504	0.716821	0.786669	0.726724	0.600026		A0A087X0Z7;B2R896;G3V5J0;H0YJ66;H0YJE4;H0YJR8;Q9UKU2;Q9Y394	Dehydrogenase/reductase SDR family member 7
DHRS7B	0.482825	0.370115	0.553845	0.433395	0.643314	0.777762	0.705495	0.535203		A0A0C4DGQ8;B5MEF4;J3KRS1;J3QKT1;J3QLJ8;J3QLK1;Q6IAN0;Q6UX59;Q9BTF9;Q9UFM6;Q9Y3A1	Dehydrogenase/reductase SDR family member 7B
DHRSX	0.471603	0.538823	0.619167	0.203599	NaN	0.396506	0.401564	NaN		C9JB06;C9JRH1;H7C5T6;H7C613;Q6UWC7;Q8N5I4;Q8WUS4;Q96GR8;Q9NTF6	Dehydrogenase/reductase SDR family member on chromosome X
DHTKD1	0.63312	0.615139	0.521367	0.608398	0.613399	0.655596	0.763726	NaN		C9JWN1;H7C149;H7C1J3;Q68CU5;Q96HY7;Q9BUM8;Q9HCE2	Probable 2-oxoglutarate dehydrogenase E1 component DHKTD1, mitochondrial
DHX29	0.56208	0.476807	0.264795	0.426444	0.753404	0.830361	0.738013	0.61067		A0A087WYN9;H0Y8L1;O75549;Q63HN0;Q63HN3;Q7Z478;Q8IWW2;Q8N3A1;Q9UMH2	ATP-dependent RNA helicase DHX29
DHX30	0.582389	0.422248	0.71743	0.633036	0.617517	NaN	0.557025	0.31026		A8K5F1;F6R0H4;H7BXY3;O94965;Q7L2E3;Q7Z753;Q96CH4;Q9NUQ0	Putative ATP-dependent RNA helicase DHX30
DHX34	0.209242	NaN	0.420371	0.323748	NaN	NaN	0.450332	NaN		B4DMY8;H7C504;Q14147	Probable ATP-dependent RNA helicase DHX34
DHX35	0.190572	NaN	0.544986	0.427941	NaN	0.349915	0.486496	0.390297		A2RTX3;B4E0J0;F2Z2Z2;F5GXM6;Q5THQ7;Q5THR0;Q5THR1;Q9H4H7;Q9H5Z1;Q9H6T6	Probable ATP-dependent RNA helicase DHX35
DHX36	0.415114	0.488195	0.607463	0.493605	0.788322	0.701688	0.871566	0.760429		B2RB00;E7EWK3;H7C514;H7C5F5;Q70JU3;Q8IYE5;Q9H2U1;Q9P240	ATP-dependent RNA helicase DHX36
DHX37	0.465457	0.31918	0.336473	0.348064	0.504999	0.503292	0.511614	0.173148		F5H3Y4;F5H8E1;Q8IY37;Q9BUI7;Q9P211	Probable ATP-dependent RNA helicase DHX37
DHX38	0.71793	0.551293	0.401715	0.327644	0.60375	NaN	0.633218	0.493475		B4DVG8;D3DWS7;H3BMS7;H3BQT9;H3BV01;J3KRT1;J3KSA8;J3KTG2;O75212;Q92620;Q96HN7	Pre-mRNA-splicing factor ATP-dependent RNA helicase PRP16
DHX57	0.570402	0.596862	0.786092	0.45718	0.754385	0.736805	0.863576	0.539665		A0A087WW12;A0A087WZ11;A2RRC7;H7BZ23;H7C109;Q53SI4;Q6P158;Q6P9G1;Q7Z6H3;Q8NG17;Q96M33	Putative ATP-dependent RNA helicase DHX57
DHX8	0.497622	0.301688	0.383115	0.517217	0.668318	0.623359	0.821055	0.365353		F5H658;K7EJH9;K7END7;K7EQH7;Q14562;S4R3S0	ATP-dependent RNA helicase DHX8
DIABLO	0.300901	0.406379	0.243735	0.353049	0.141869	0.45835	0.474503	0.533462		A0A024RBT2;B2RDQ0;F5GX50;F5GXT8;F5GYH3;F5H0Q4;F5H796;F8W6K8;H7BZK7;H7BZQ7;Q6W3F3;Q96LV0;Q9BT11;Q9HAV6;Q9NR28	Diablo homolog, mitochondrial
DIAPH2	0.738115	0.863129	0.807992	0.858936	0.803731	0.873994	0.762827	0.496512		A6NG19;A6NML8;C9J6U3;K4DI95;O60878;O60879;Q8WX06;Q8WX48;Q9UJL2	Protein diaphanous homolog 2
DIAPH3	0.656197	NaN	NaN	NaN	0.680726	NaN	NaN	NaN		A2A3B8;A2A3B9;A2A3C0;Q18P99;Q18PA0;Q18PA1;Q2KPB6;Q3ZK23;Q5JTP8;Q5T2S7;Q5XKF6;Q6MZF0;Q6NUP0;Q86VS4;Q8NAV4;Q9NSV4	Protein diaphanous homolog 3
DIDO1	0.0868314	0.194275	0.239717	0.504712	0.242415	0.643096	0.484028	0.0517629		A8MY65;B9EH82;E1P5I1;O15043;Q3ZTL7;Q3ZTL8;Q4VXS1;Q4VXS2;Q4VXV8;Q4VXV9;Q96D72;Q9BQW0;Q9BTC0;Q9BW03;Q9H4G6;Q9H4G7;Q9NTU8;Q9NUM8;Q9UFB6	Death-inducer obliterator 1
DIEXF	0.589123	NaN	NaN	NaN	NaN	NaN	NaN	0.385227		H7C2R4;O75992;Q4VY00;Q63HL9;Q68CQ4	Digestive organ expansion factor homolog
DIMT1	0.319882	0.450272	0.343342	0.346407	0.50793	0.488237	0.648671	0.6603		A0A0C4DGB1;D6RCL3;O76025;Q9BU77;Q9UES1;Q9UNQ2	Probable dimethyladenosine transferase
DIP2A	0.294391	0.237933	0.401529	0.402127	0.559369	0.350081	0.510703	NaN		A6P4T3;B4E0F0;E7EMA5;Q14689;Q8IVA3;Q8N4S2;Q8TD89;Q96ML9	Disco-interacting protein 2 homolog A
DIP2B	0.488152	0.63163	0.530632	0.775683	0.83211	0.65733	0.926539	0.322733		H0YIU5;Q6B011;Q8N1L5;Q8NB38;Q9P265	Disco-interacting protein 2 homolog B
DIP2C	0.483519	0.611496	0.712879	0.76115	0.703109	0.605096	0.666543	0.443955		B4DPI5;E7EPU2;F6XJ20;H0Y5A8;H0Y7Q3;Q5SS78;Q9Y2E4	Disco-interacting protein 2 homolog C
DIS3	0.257897	0.529283	0.421459	0.437341	0.783188	0.652152	0.642148	0.306289		A6NI21;B2RBL2;F2Z2C0;G3V1J5;Q5W0P7;Q5W0P8;Q658Z7;Q7Z481;Q8WWI2;Q9UG36;Q9Y2L1	Exosome complex exonuclease RRP44
DIS3L2	0.477511	0.317025	0.347069	0.32679	0.608327	NaN	0.47265	0.450117		C9JGP4;H7C036;H7C1Q8;H7C302;H7C440;Q53S79;Q580W6;Q5XKH0;Q69YG5;Q6AW99;Q7Z4T6;Q8IYB7;Q8N9K9	DIS3-like exonuclease 2
DKC1	0.281339	0.551644	0.342857	0.52961	0.410833	0.549003	0.666511	NaN		C9IYT0;F5BSB3;H7BZF2;H7C0M1;H7C2Q2;H7C2Q9;O43845;O60832;Q96G67;Q9Y505	H/ACA ribonucleoprotein complex subunit 4
DLAT	0.412367	0.31084	0.293233	0.0623871	0.52345	0.688164	0.474101	0.599765		E9PEJ4;E9PKC7;H0YDD4;P10515;Q16783;Q53EP3	Acetyltransferase component of pyruvate dehydrogenase complex;Dihydrolipoyllysine-residue acetyltransferase component of pyruvate dehydrogenase complex, mitochondrial
DLD	0.370896	0.448919	0.323439	0.231626	0.390384	0.457684	0.570074	0.632307		B2R5X0;B4DHG0;B4DT69;E9PEX6;F2Z2E3;F8WDM5;F8WDY5;P09622;Q14131;Q14167;Q59EV8;Q8WTS4	Dihydrolipoyl dehydrogenase;Dihydrolipoyl dehydrogenase, mitochondrial
DLG1	0.459892	0.636499	0.301888	0.575213	0.793484	0.565918	0.739587	0.535791		A0A0C4DFT3;A5YKK7;A8MUT6;B4DGU1;B4DGZ8;B4E2H8;B7ZMM0;B9EIQ5;C9IYP1;C9J110;C9JCP6;C9JN61;C9JUA9;D3DXB8;D3DXB9;E7EQD7;E7EWL7;E9PG21;F2Z2L0;H7C166;Q12958;Q12959	Disks large homolog 1
DLG3	0.521719	0.63594	0.809642	0.514199	0.631287	NaN	NaN	0.370664		B4E0H1;D3DVU5;Q5JUW6;Q5JUW7;Q5JUW8;Q92796;Q9ULI8	Disks large homolog 3
DLG5;DLG5	0.689625	0.729784	0.65616	0.461571	0.418166	0.324032	0.63009	0.335205		A6H8Y3;Q149N1;Q5T1H7;Q5T1H8;Q6DKG3;Q86WC0;Q8TDM6;Q8TDM7;Q9UE73;Q9Y4E3;A0A0A0MSL1;R4GMQ2	Disks large homolog 5
DLGAP4	0.436648	NaN	0.454112	0.491144	0.642628	0.573564	0.521695	0.154436		A0A087WWE6;A0A087X246;A0A0B4J2C2;E1P5T5;F8WF49;Q5QPG4;Q5T2Y4;Q5T2Y5;Q9H137;Q9H138;Q9H1L7;Q9Y2H0	Disks large-associated protein 4
DLST	0.354907	0.429651	0.360193	0.38428	0.562842	0.608575	0.677394	0.494063		B7Z5W8;B7ZAZ8;E7ESY5;G3V3F0;G3V498;G3V5L9;G3V5M3;H0YJF9;P36957;Q7LDY7;Q86SW4;Q9BQ32	Dihydrolipoyllysine-residue succinyltransferase component of 2-oxoglutarate dehydrogenase complex, mitochondrial
DMD	0.614244	0.62998	0.74694	0.768905	0.705648	0.696056	0.460461	0.268946	yes	A0A075B6G3;A0A087WTU7;A0A087WV90;A0A0B4J1W6;A0A0C4DH61;E7EQR9;E7EQS5;E7ESB2;E9PDN1;E9PDN5;F5GZY3;F8VX32;H0Y304;H0Y3E8;H0Y864;P11532;Q02295;Q14169;Q14170;Q14172;Q14174;Q4G0X0;Q5JYU0;Q6NSJ9;Q7KZ48;Q8N754;Q9UCW3;Q9UCW4	Dystrophin
DMTN	0.227965	NaN	0.477697	0.462882	0.0815434	0.268456	0.117123	0.189027		A0A087WT94;A0A087WUC0;A8K0T5;B3KP70;B3KRH3;B4DI75;E5RFK4;E5RFK6;E5RGQ0;E5RGQ7;E5RIG5;E5RJ61;E5RJC0;E9PEJ0;Q08495;Q13215;Q9BRE3	Dematin
DMXL1	0.59714	0.701553	0.403647	0.337229	0.705858	0.6145	0.645308	0.299137		E7EMZ0;F5H269;Q9Y485	DmX-like protein 1
DMXL2	0.420787	0.720704	0.673936	0.243624	0.673239	0.737331	0.80894	0.365484		B2RTR3;B7ZMH3;F5GWF1;H0YLM8;H0YM41;H0YME1;O94938;Q8TDJ6	DmX-like protein 2
DNAJA1	0.610985	0.570408	0.611418	0.575448	0.523735	0.640111	0.723808	0.5162		P31689;Q5T7Q0;Q86TL9	DnaJ homolog subfamily A member 1
DNAJA2	0.754994	0.496301	0.533492	0.274929	0.603025	0.740984	0.769518	0.641275		A0A087WT48;B2R7L7;I3L320;O14711;O60884	DnaJ homolog subfamily A member 2
DNAJA3;DNAJA3	0.585448	0.530672	0.680884	0.473976	0.596794	0.683135	0.762746	0.687607		B2RAJ5;B4DI33;E7ES32;O75472;Q8WUJ6;Q8WXJ3;Q96D76;Q96EY1;Q96IV1;Q9NYH8;I3L1I6;I3L1T6;I3L1T9;I3L3D3	DnaJ homolog subfamily A member 3, mitochondrial
DNAJB1	0.41676	0.352569	0.348715	0.529759	0.571137	0.568668	0.762849	0.668898		A0A0A6YYS1;B4DX52;M0QXK0;M0QYT3;M0QZD0;M0R080;M0R128;M0R1D6;M0R2Y8;P25685	DnaJ homolog subfamily B member 1
DNAJB11	0.56009	0.582977	0.529164	0.487075	0.473198	0.741045	0.307802	0.409737		F5GXK8;H7C2Y5;Q542Y5;Q542Y9;Q6IAQ8;Q96JC6;Q9UBS4	DnaJ homolog subfamily B member 11
DNAJB12	0.224264	0.354742	0.461544	0.651639	0.632265	0.673414	0.583313	0.471972		B7Z7I3;J3KPS0;Q9H6H0;Q9NXW2;V9GY70;V9GYN7	DnaJ homolog subfamily B member 12
DNAJB14	0.0169155	0.271916	0.0992432	-0.0174397	0.179008	0.360819	0.353769	NaN		A0A087WWX2;F2Z2L8;H7BZG5;H7BZK3;H7C494;Q6UXN1;Q7Z3P0;Q86TA7;Q86TM0;Q8TBM8;Q9GZU9	DnaJ homolog subfamily B member 14
DNAJB2	0.403353	0.531411	0.726326	0.669079	0.871609	0.734821	0.840274	0.53442		A8K9P6;C9J1G2;C9JRD2;C9JX00;C9JXB9;E7ETU0;P25686;Q8IUK1;Q8IUK2;Q96F52	DnaJ homolog subfamily B member 2
DNAJB6	0.375216	0.298578	0.591879	-0.00347557	0.72953	0.453022	0.548745	0.416682		A4D232;A8K7D8;A8KAG0;B4DN73;C9J2C4;C9J2P2;C9JB42;C9JDR7;C9JDX6;C9JN01;E9PCZ2;E9PH18;F8WCZ4;O75190;O95806;Q53EN8;Q59EF2;Q6FIC8;Q75MA2;Q9UIK6	DnaJ homolog subfamily B member 6
DNAJC1	0.752099	0.615445	0.523761	0.759703	0.676571	0.73231	0.781112	0.597697		B0YIZ8;Q5T1X2;Q5VX89;Q96KC8;Q9H6B8	DnaJ homolog subfamily C member 1
DNAJC10	0.556647	0.623777	0.846246	0.330353	0.787597	0.796089	0.702802	0.546718		A0A087WXH7;E7EP04;H7C1G0;Q17RJ6;Q3B7W8;Q4ZG06;Q53QT7;Q6UWZ6;Q86T61;Q8IXB1;Q8NC82;Q8TD87;Q96K38;Q96K44;Q96K54;Q9NSY6	DnaJ homolog subfamily C member 10
DNAJC11	0.38817	0.529761	0.209602	0.381917	0.272283	0.541555	0.632866	0.45621		B1AK20;Q4VWF5;Q5TH61;Q5VZN0;Q6PK20;Q6PK70;Q8NDM2;Q96CL7;Q9NVH1	DnaJ homolog subfamily C member 11
DNAJC12	0.898427	0.641458	NaN	0.709672	NaN	NaN	NaN	NaN		Q5JVQ1;Q9UKB2;Q9UKB3;S4R368;S4R3E2;S4R3W0	DnaJ homolog subfamily C member 12
DNAJC13	0.422869	0.699055	0.379487	0.567248	0.803331	NaN	0.475283	0.598494		H0Y8Q2;H0YA63;O75165;Q3L0T1;Q6PI82;Q6UJ77;Q6ZSW1;Q6ZUT5;Q86XG3;Q96DC1;Q9BWK9	DnaJ homolog subfamily C member 13
DNAJC17	0.553316	0.40014	0.533292	0.395622	0.648111	0.653886	0.613564	0.451648		H0YK99;H0YLQ7;H0YLV4;Q9NVM6;S4R343	DnaJ homolog subfamily C member 17
DNAJC2	0.651387	0.410933	0.522005	0.555152	0.573122	0.761874	0.678177	0.420838		A4VCI0;C9IZ83;F2Z3H0;F2Z3N9;H7C3L7;Q99543;Q9BVX1	DnaJ homolog subfamily C member 2;DnaJ homolog subfamily C member 2, N-terminally processed
DNAJC21	0.260514	0.601289	0.338936	0.363612	0.607662	0.719098	0.793221	0.472252		Q3B7J9;Q5F1R6;Q6P086;Q6ZS43;Q86VC6	DnaJ homolog subfamily C member 21
DNAJC3	0.677141	0.509952	0.55883	0.616871	NaN	0.770953	0.776413	0.587872		Q13217;Q86WT9;Q8N4N2;X6R9L0	DnaJ homolog subfamily C member 3
DNAJC5	-0.0835732	0.384262	0.392469	0.452814	0.598571	0.479892	0.554031	NaN		A8K0M0;B3KY68;E1P5G8;Q9H3Z4;Q9H3Z5;Q9H7H2	DnaJ homolog subfamily C member 5
DNAJC7	0.589632	0.522503	0.634164	0.525145	0.724514	0.692519	0.770404	0.472535		K7EIH8;K7EJ24;K7EJE9;K7EJL5;K7EJV7;K7EK03;K7ELJ8;K7EN19;K7ENB7;K7EPP7;K7EQ73;K7ER44;K7ESP1;Q7Z784;Q99615	DnaJ homolog subfamily C member 7
DNAJC8	0.344024	0.47706	0.43138	0.385356	0.527904	0.612849	0.533349	0.548232		B4DUU4;D3DPM0;O75937;Q6IBA4;Q8N4Z5;Q9P051;Q9P067;S4R3J5	DnaJ homolog subfamily C member 8
DNAJC9	0.686618	0.252422	0.707421	0.516413	0.594387	0.671089	0.827967	NaN		B2RMW6;Q8WXX5	DnaJ homolog subfamily C member 9
DNAL1	0.730369	0.619485	0.671191	0.702165	NaN	0.697724	0.693704	0.398265		B2RD38;G3V2M0;G3V389;G3V424;G3V5I4;H0YJD6;H0YM28;Q4LDG9;Q5JPB7;Q9BS43	Dynein light chain 1, axonemal
DNASE2	0.398231	0.729622	0.663303	0.677724	0.67755	0.653064	0.703497	0.717809		B2RD06;B7Z4K6;K7ENE5;O00115;O43910	Deoxyribonuclease-2-alpha
DNM1L	0.334402	0.467142	0.468893	0.396537	0.697798	0.814638	0.781162	0.657231		A8K4X9;B4DDQ3;B4DGC9;B4DPZ9;B4DSU8;E7EWQ6;F8VR28;F8VUJ9;F8VYL3;F8VZ52;F8W1W3;G8JLD5;H0YHY4;H0YI79;J3KPI2;O00429;O14541;O60709;Q59GN9;Q7L6B3;Q8TBT7;Q9BWM1;Q9Y5J2	Dynamin-1-like protein
DNM1L	0.583347	0.467142	0.468893	0.396537	0.697798	0.814638	0.781162	0.657231		A8K4X9;B4DDQ3;B4DGC9;B4DPZ9;B4DSU8;E7EWQ6;F8VR28;F8VUJ9;F8VYL3;F8VZ52;F8W1W3;G8JLD5;H0YHY4;H0YI79;J3KPI2;O00429;O14541;O60709;Q59GN9;Q7L6B3;Q8TBT7;Q9BWM1;Q9Y5J2	Dynamin-1-like protein
DNMBP	0.812571	0.466537	0.658428	0.84752	0.528256	0.408612	0.401964	0.336751		Q5SVK9;Q6XZF7;Q8IVY3;Q9Y2L3	Dynamin-binding protein
DNMT1	0.641589	NaN	0.885271	0.758479	0.764642	0.79814	0.824261	0.327576		A0AV63;B7ZLW6;K7EIZ6;K7EJL0;K7EKC3;K7ELB1;K7EMU8;K7ENQ6;K7ENW7;K7EP77;K7ER10;K7ERQ1;P26358;Q9UHG5;Q9ULA2;Q9UMZ6	DNA (cytosine-5)-methyltransferase 1
DNMT1	0.373398	NaN	0.885271	0.758479	0.764642	0.79814	0.824261	0.327576		A0AV63;B7ZLW6;K7EIZ6;K7EJL0;K7EKC3;K7ELB1;K7EMU8;K7ENQ6;K7ENW7;K7EP77;K7ER10;K7ERQ1;P26358;Q9UHG5;Q9ULA2;Q9UMZ6	DNA (cytosine-5)-methyltransferase 1
DNMT3A	0.558378	0.273593	0.821545	0.578664	0.682146	0.698533	0.744301	0.70797		A0A0C4DG02;E9PEB8;F8WE91;Q86TE8;Q86XF5;Q8IZV0;Q8WXU9;Q9Y6K1	DNA (cytosine-5)-methyltransferase 3A
DNPEP	0.307616	NaN	0.0810393	0.494966	0.475212	0.228709	0.471144	0.405982		B9ZVU2;C9J1E2;C9JBE1;C9JRG3;E3W974;E3W979;E5RHR3;E5RJ35;E7EMB6;E7EPX3;E7ETB3;F8WAN0;Q9BW44;Q9NUV5;Q9ULA0	Aspartyl aminopeptidase
DNPEP	0.22439	NaN	0.0810393	0.494966	0.475212	0.228709	0.471144	0.405982		B9ZVU2;C9J1E2;C9JBE1;C9JRG3;E3W974;E3W979;E5RHR3;E5RJ35;E7EMB6;E7EPX3;E7ETB3;F8WAN0;Q9BW44;Q9NUV5;Q9ULA0	Aspartyl aminopeptidase
DNPH1	0.373811	0.759232	0.514874	0.499963	0.262624	0.681358	0.552059	0.480241		B2LUJ9;H0Y8X4;O43598	2'-deoxynucleoside 5'-phosphate N-hydrolase 1
DNTTIP1	0.149887	-0.33578	0.154381	0.162548	0.0202272	0.182238	0.147852	0.16492		B2RA18;F2Z2A4;H0Y501;H7C1J2;H7C1M5;Q96DE3;Q9BQP2;Q9H147;Q9H148	Deoxynucleotidyltransferase terminal-interacting protein 1
DNTTIP2	0.33847	0.16718	0.342605	0.211045	0.267178	0.381476	0.481218	0.0426859		E9PRB3;J3KP30;Q12987;Q53H59;Q5QJE6;Q5TFJ4;Q6TLI0;Q76MJ8;Q86WX9	Deoxynucleotidyltransferase terminal-interacting protein 2
DOCK1	0.425817	NaN	0.629925	0.771565	0.701426	0.601019	0.226553	0.479925		A0A096LNH6;A9Z1Z5;Q14185	Dedicator of cytokinesis protein 1
DOCK1	0.320659	NaN	0.629925	0.771565	0.701426	0.601019	0.226553	0.479925		A0A096LNH6;A9Z1Z5;Q14185	Dedicator of cytokinesis protein 1
DOCK2	0.707793	0.852345	0.878872	0.92402	0.910594	0.88137	0.910248	0.767895		E5RFJ0;E7ERW7;F6S220;H0YB76;H7C082;Q2M3I0;Q92608;Q96AK7	Dedicator of cytokinesis protein 2
DOCK4	0.600596	0.758087	0.765416	0.816698	0.826812	0.753621	0.743316	0.544955		C9J637;C9J7D9;C9JDB3;F5GXW1;F8WES4;H0Y599;H0Y7H7;O14584;O94824;Q8N1I0;Q8NB45	Dedicator of cytokinesis protein 4
DOCK5	0.767564	0.693411	0.90854	0.903463	0.784462	0.779735	0.833595	0.392497		B2RNY0;B9A015;H0Y7N4;H0YB14;Q5XKD5;Q6AI11;Q6PJS6;Q6ZTS6;Q9H7D0	Dedicator of cytokinesis protein 5
DOCK6	0.360738	0.720776	0.453076	0.651033	0.513453	0.41825	0.465668	0.405905		A6H8X5;K7EKT0;K7EP20;K7EP51;K7ERK2;K7ESB7;Q7Z7P4;Q96HP0;Q9P2F2	Dedicator of cytokinesis protein 6
DOCK7	0.397345	0.32028	0.242656	0.481596	0.74683	NaN	0.669772	0.468225		A0A0C4DGY6;H0Y7L2;Q00M63;Q2PPY7;Q45RE8;Q45RE9;Q5T1B9;Q5T1C0;Q6ZV32;Q8TB82;Q96N67;Q96NG6;Q96NI0;Q9C092	Dedicator of cytokinesis protein 7
DOCK8	0.652741	0.745752	0.836616	0.905071	0.884198	0.903295	0.914332	0.540318		A2A350;A2A369;A2A370;A2BDF2;A4FU78;B7ZLP0;C9J613;C9J7A3;E9PDJ4;E9PH09;E9PHZ4;F8WC95;Q3MV16;Q5JPJ1;Q8NF50;Q8TEP1;Q8WUY2;Q9BYJ5;Q9H1Q2;Q9H1Q3;Q9H308;Q9H7P2	Dedicator of cytokinesis protein 8
DOK2	0.770023	0.779068	0.737058	NaN	0.81476	0.838379	0.826755	0.599112		E5RIG9;E5RJ11;G3V114;O60496;Q8N5A4	Docking protein 2
DOPEY2	0.684311	NaN	NaN	NaN	NaN	NaN	NaN	0.398265		D3DSG5;F8W8U9;Q6PJQ7;Q9UEZ3;Q9Y3R5	Protein dopey-2
DPCD	0.581884	0.741875	0.760916	0.540915	0.559826	0.676911	0.83773	0.461695		A8K289;Q5JQQ2;Q5JQQ4;Q6QNL3;Q8N5R1;Q9BVM2;Q9UFY6	Protein DPCD
DPH1	0.184565	0.0767531	0.0663598	0.114063	0.259358	0.209224	0.430364	NaN		A0A0A0MTR4;D3DTI3;I3L1H5;I3L3X9;K7EQQ6;Q16439;Q4VBA2;Q9BTW7;Q9BZG8;Q9UCY0;U3KQN3;V9GYC0;V9GYS2	Diphthamide biosynthesis protein 1
DPH2	0.533813	0.435485	0.427783	0.377378	0.525437	0.474315	0.693923	0.423829		A8MVC9;B2RDE3;B4DNI8;E9PIY4;E9PJH6;E9PLL2;E9PMH7;E9PPU3;H0YCR5;H0YED1;O60623;Q9BQC3	Diphthamide biosynthesis protein 2
DPH5	0.525259	0.366562	0.496176	0.606333	0.553089	0.629755	0.697054	0.399745		A0A087WXP7;A8JZY6;D3DT62;E7ER54;Q96DC6;Q9H2P9;Q9P017;Q9P0I4;Q9Y319	Diphthine synthase
DPH6	0.489553	0.263107	0.411551	0.156636	0.43222	NaN	0.474469	NaN		B3KWG1;H0YND7;H0YNH5;Q7L8W6;Q96HJ6	Diphthine--ammonia ligase
DPM1	0.0594177	0.244127	0.160123	0.312059	0.0921715	0.388961	-0.0990692	0.0390139		H0Y368;O15157;O60762;Q5QPJ9;Q5QPK2;Q6IB78;Q96HK0	Dolichol-phosphate mannosyltransferase subunit 1
DPP3	0.413409	0.58625	0.718228	0.355127	0.668054	0.769186	0.602675	0.229873		B2RDB5;B4DLX4;E9PKK8;E9PNX5;E9PPK9;E9PQ14;E9PQF2;F5H8L6;G3V180;G3V1D3;O95748;Q969H2;Q9BV67;Q9HAL6;Q9NY33	Dipeptidyl peptidase 3
DPP4	0.631737	0.753939	0.815399	NaN	0.697813	0.795631	0.693037	NaN		F8WBB6;F8WE17;H7C1N5;P27487;Q53TN1	Dipeptidyl peptidase 4;Dipeptidyl peptidase 4 membrane form;Dipeptidyl peptidase 4 soluble form
DPP7	0.220728	0.279688	0.396041	0.32893	0.412739	0.189942	0.30602	0.471904		A8K7U7;Q5VSF1;Q969X4;Q9UHL4;R4GMR2;R4GMU5;R4GMV4;R4GN05;R4GNE8	Dipeptidyl peptidase 2
DPP9	0.474273	0.756842	0.240316	0.604292	0.266883	0.609377	0.637997	0.359471		M0QXA6;M0QXG6;M0QXI5;M0QXN4;M0QZ97;M0R0I1;M0R145;M0R162;M0R1L4;M0R2A8;M0R2G6;M0R334;M0R3C4;M0R3E8;O75273;O75868;Q1ZZB8;Q6AI37;Q6UAL0;Q6ZMT2;Q6ZNJ5;Q86TI2;Q8N2J7;Q8N3F5;Q8WXD8;Q96NT8;Q9BVR3	Dipeptidyl peptidase 9
DPT	0.4362	0.218736	0.5094	NaN	0.507029	0.237743	0.0806444	0.295654		A8K981;Q07507;Q8N4R2;Q9UIX8	Dermatopontin
DPY19L1	0.417635	NaN	0.494544	0.682746	0.648745	0.821578	0.681986	0.540427		H7C1I8;H7C3M5;O94954;Q2PZI1;Q4G151	Probable C-mannosyltransferase DPY19L1
DPY30	0.256073	0.450921	0.365455	0.203748	0.173746	0.383194	0.513962	0.496232		D6W578;Q9C005	Protein dpy-30 homolog
DPYD	0.70273	0.711255	0.87579	0.863599	0.802167	0.830255	0.85424	0.737791		A2RRQ2;A2RRQ3;A8K5A2;A8MWG9;B1AN21;E9PFN1;Q12882;Q16694;Q16761;Q32NB0;Q96HL6;Q96TH1	Dihydropyrimidine dehydrogenase [NADP(+)]
DPYSL2	0.406602	0.768167	0.851252	0.638207	0.751956	0.85019	0.692742	0.804932		A8K5H2;B4DR31;D3DSS7;E5RFU4;O00424;Q16555	Dihydropyrimidinase-related protein 2
DPYSL3	0.869829	0.830967	0.835542	0.824985	0.846998	0.839217	0.833843	0.847868		B3SXQ8;D6RF19;H0YB87;H0YBT4;Q14195;Q93012	Dihydropyrimidinase-related protein 3
DPYSL4	0.515189	NaN	0.630465	0.674174	NaN	NaN	NaN	0.186321		B2RMQ1;D3DRG5;O00240;O14531;Q5T0Q6;Q5T0Q7	Dihydropyrimidinase-related protein 4
DR1	0.414793	0.285828	0.368906	0.457019	0.476415	0.540241	0.522802	0.192167		Q01658	Protein Dr1
DRAP1	0.0234452	-0.00951694	0.0878015	-0.04	0.326261	0.299227	0.207847	0.144611		C9JCC6;E9PMW2;E9PNC7;E9PQX9;Q13448;Q14919	Dr1-associated corepressor
DRG1	0.227397	0.0564299	-0.0245272	0.257848	0.39712	0.230124	0.252775	0.228176		B2RDS8;F8WEE0;H0YI06;Q6FGP8;Q8WW69;Q9UGF2;Q9Y295	Developmentally-regulated GTP-binding protein 1
DRG2	0.0568071	0.18588	0.14305	0.253643	0.402281	0.260136	0.288129	0.42382		A8MZF9;B2R8G5;J3KRL5;J3QKV7;J3QKW7;J3QL90;J3QLF3;J3QQI1;J3QR71;J3QRI9;P55039;Q53Y50;Q9BWB2	Developmentally-regulated GTP-binding protein 2
DSCR3	0.0980666	NaN	NaN	NaN	NaN	NaN	NaN	0.194088		A8MTY9;A8MY26;B2R6T8;B7Z6B1;D3DSH4;O14972;Q2TAY6	Down syndrome critical region protein 3
DSG2	0.578772	0.682447	0.273444	NaN	0.844132	0.775038	0.827338	0.327126		J3KSI6;Q14126;Q4KKU6	Desmoglein-2
DSN1	0.395977	0.269238	0.516835	0.694397	0.407383	0.574618	0.476836	0.113862		B4DWT2;E1P5U9;Q5JW53;Q5JW54;Q5JW55;Q5JW56;Q5JW57;Q9H410;Q9H8P4	Kinetochore-associated protein DSN1 homolog
DSP	0.791376	0.868043	0.742913	0.771156	0.722184	0.897996	0.878254	0.155756		B2RTT2;D7RX09;O75993;P15924;Q14189;Q9UHN4	Desmoplakin
DST	0.716014	0.914298	0.910887	0.592443	0.553448	0.519336	0.5611	0.334324		B7Z3H1;E7ERU0;E7ERX3;E7ESK0;E7ETB9;E9PEB9;E9PHM6;F6QMI7;F8W9J4;H0YAT7;H0YBX0;H0YC65;H0YC82;O94833;Q03001;Q12825;Q13266;Q13267;Q13775;Q5T0V7;Q5TBT0;Q5TBT2;Q5TF23;Q5TF24;Q6P0N6;Q8N1T8;Q8N8J3;Q8WXK8;Q8WXK9;Q96AK9;Q96DQ5;Q96J76;Q96QT5;Q9H555;Q9UGD7;Q9UGD8;Q9UN10	Dystonin
DST	0.399024	0.914298	0.910887	0.592443	0.553448	0.519336	0.5611	0.334324		B7Z3H1;E7ERU0;E7ERX3;E7ESK0;E7ETB9;E9PEB9;E9PHM6;F6QMI7;F8W9J4;H0YAT7;H0YBX0;H0YC65;H0YC82;O94833;Q03001;Q12825;Q13266;Q13267;Q13775;Q5T0V7;Q5TBT0;Q5TBT2;Q5TF23;Q5TF24;Q6P0N6;Q8N1T8;Q8N8J3;Q8WXK8;Q8WXK9;Q96AK9;Q96DQ5;Q96J76;Q96QT5;Q9H555;Q9UGD7;Q9UGD8;Q9UN10	Dystonin
DSTN	0.667419	0.58276	0.501734	0.450278	0.67225	0.802581	0.764277	0.133227		B2R6N2;B4DYA6;F6RFD5;P18282;P60981;Q5W166;Q6IAW2	Destrin
DTD1	0.1973	0.693023	0.683666	0.378998	0.730522	0.50713	0.500973	NaN		A0A087WZV9;A8K5X5;D3DW37;Q496D1;Q5W184;Q8TEA8;Q8WXU8;Q9BW67;Q9H464;Q9H474	D-tyrosyl-tRNA(Tyr) deacylase;D-tyrosyl-tRNA(Tyr) deacylase 1
DTNA	0.511435	NaN	0.569934	0.674137	0.646135	0.676241	NaN	0.203459		A8K541;A8MSZ0;A8MUY4;B4DGS6;B4DIR0;B4DIU8;K7EIV1;K7EJ84;K7EMN1;K7ENJ7;K7ER73;K7ERH7;K7ERZ2;K7ESB2;M0QYX6;M0QZ28;M0R021;M0R0C4;M0R397;O15332;O15333;O75697;Q13197;Q13198;Q13199;Q13498;Q13499;Q13500;Q59GK7;Q9BS59;Q9Y4J8	Dystrobrevin alpha
DTNB	0.34682	0.333986	0.305765	0.491181	0.466352	0.709794	0.522736	0.381461		B7Z733;E7ES64;E7EVB6;E9PE76;E9PEY4;F5GZG4;F8W9U0;F8WD22;G5E9F6;O43782;O60881;O60941;O75538;Q86VR4;Q96AW0;Q9UE14;Q9UE15;Q9UE16	Dystrobrevin;Dystrobrevin beta
DTNBP1	0.145047	0.336014	0.335475	0.386617	0.483727	0.178622	0.54624	0.384563		A0A087WYP9;A6NFV8;A8K3V3;D6RAR7;D6RAX1;D6RB80;D6RCT8;D6RID1;D6RJC6;Q5THY3;Q5THY4;Q96EV8;Q96NV2;Q9H0U2;Q9H3J5	Dysbindin
DTWD1	0.284297	NaN	NaN	NaN	NaN	NaN	NaN	NaN		H0YK73;H0YL61;H0YML0;H0YMP4;Q567Q3;Q8N5C7;Q8WVG9;Q9NRU6	DTW domain-containing protein 1
DTWD2	0.768661	0.550842	0.460185	0.210674	NaN	NaN	0.379224	NaN		D6RBD8;D6REE2;J3KND6;Q8NBA8	DTW domain-containing protein 2
DTX3L	0.751134	0.788517	0.909549	0.799236	0.885853	0.900464	0.915993	0.797477		B3KWH6;Q53ZZ3;Q5MJP7;Q8TDB6	E3 ubiquitin-protein ligase DTX3L
DTYMK	0.128584	0.583076	0.714881	0.627297	0.650305	0.637488	0.815115	0.537619		B7ZW70;G5E9E9;H7BZ20;H7C312;H7C3A4;P23919;Q6FGX1;Q9BUX4	Thymidylate kinase
DUS1L	0.313392	0.181435	0.493808	NaN	0.287548	0.339377	0.440729	0.55832		A6NHV4;F5H0Q0;H0YGW8;J3KSK2;J3KT57;J3QKP9;J3QLE4;J3QQL9;J3QQZ0;Q6P1R4;Q96AI3	tRNA-dihydrouridine(16/17) synthase [NAD(P)(+)]-like
DUS2	0.357671	0.515723	0.451243	0.314137	0.722106	0.524703	0.695692	0.0998574		A8K3G3;E7EUN9;H3BM64;H3BMK6;H3BQX4;H3BRI6;H3BSF3;H3BTR3;I3L0K0;I3L1K5;I3L4H0;I3L4Y9;J3QLD5;Q4H4D9;Q9NX74	tRNA-dihydrouridine(20) synthase [NAD(P)+]-like
DUS3L	0.372701	0.292383	0.419204	0.457724	0.352665	0.650792	0.47876	NaN		K7EJX8;K7EM42;K7EPA4;K7EQU9;K7ER20;K7ERF2;Q96G46;Q96HM5;Q9BSU4;Q9H877;Q9NPR1	tRNA-dihydrouridine(47) synthase [NAD(P)(+)]-like
DUSP11	0.412262	0.466303	0.46679	NaN	0.391578	0.243582	0.512577	NaN		B2RCT8;C9JYA6;H7C0E6;O75319;Q6AI47;Q9BWE3	RNA/RNP complex-1-interacting phosphatase
DUSP12	0.455365	0.277885	0.462155	0.516129	0.549123	0.555332	0.554003	0.159387		Q5VXA8;Q9UNI6;V9GY92;V9GYV5	Dual specificity protein phosphatase 12
DUSP22	0.495732	NaN	0.62455	0.613408	0.780608	0.542213	0.626305	NaN		B4DK56;Q59GW2;Q5VWR2;Q96AR1;Q9NRW4;S4R378;S4R3A4;S4R3K1;S4R3M1;S4R459	Dual specificity protein phosphatase 22
DUSP23	0.497727	0.559687	0.761149	0.781855	0.563504	0.629556	0.549716	0.0549594		Q9BVJ7;Q9NX48	Dual specificity protein phosphatase 23
DUSP3	0.660447	0.681311	0.524613	0.700198	0.633178	0.64089	0.684472	0.541211		D3DX45;K7ELG5;K7EPK5;K7ES89;P51452;Q5U0J1;Q8IYJ9	Dual specificity protein phosphatase 3
DUT	0.409525	0.262088	0.537042	0.622301	0.689526	0.548801	0.731592	0.566635		A0A0C4DGL3;A8K650;B4DPR5;H0YKC5;H0YKI0;H0YMM5;H0YMP1;H0YNJ9;H0YNW5;O14785;P33316;Q16708;Q16860;Q6FHN1;Q6NSA3;Q96Q81	Deoxyuridine 5'-triphosphate nucleotidohydrolase, mitochondrial
DVL1	0.173465	0.295097	0.0606688	0.421336	0.469821	0.321056	0.4029	0.229449		A0A087WWA7;O14640;Q5TA33;Q5TA35	Segment polarity protein dishevelled homolog DVL-1
DVL3	0.351796	0.504199	0.105057	0.359963	0.313361	0.280577	0.219155	0.190837		B4E3E5;C9K0P9;D3DNT0;F8WCF1;O14642;Q13531;Q8N5E9;Q92607;Q92997	Segment polarity protein dishevelled homolog DVL-3
DYM	0.333081	0.124216	0.448228	0.0851824	0.471225	0.544738	0.481995	0.138843		A8K5I8;B2RCF9;B4DKI7;E9PG80;J3KRG4;J3KSF9;J3KSU8;J3KTF2;J3QQT7;J3QR81;J3QRD8;J3QRF2;J3QSE7;Q3ZTS8;Q6P2P5;Q7RTS9;Q8N2M0;Q9BVE9;Q9NPU7	Dymeclin
DYNC1H1	0.25374	0.227482	0.357958	0.749239	0.590388	NaN	0.682815	0.376114		B0I1R0;H0YJ21;Q14204;Q6DKQ7;Q8WU28;Q92814;Q9Y4G5	Cytoplasmic dynein 1 heavy chain 1
DYNC1I1	0.16027	NaN	NaN	0.775003	NaN	NaN	0.522917	0.0102197		A0A0A0MTG2;B4DME3;C9J3E7;E5RFE1;E5RJ75;F5H050;G5E9K1;O14576;Q8TBF7;Q9Y2X1	Cytoplasmic dynein 1 intermediate chain 1
DYNC1I2	0.191854	0.0174244	0.39228	0.267508	0.26296	0.326782	0.353202	0.127959		B7ZA04;D3DPD4;D3DPD5;D3DPD6;E7EMU4;E7EQL5;E7EQU2;E7ERH4;E7ERR6;E7ESD3;E7ET01;E7ETL8;E7EU01;E7EUM4;E7EV09;E9PGG1;Q13409;Q32LY9;Q53S84;Q5BJF8;Q7Z4X1;Q96NG7;Q96S87;Q9BXZ5;Q9NT58	Cytoplasmic dynein 1 intermediate chain 2
DYNC1LI1	0.771476	0.435539	0.583617	0.458553	0.723185	NaN	0.644995	0.668941		A2RRG7;C9JGM7;C9JLW1;E9PHI6;Q53HC8;Q53HK7;Q9Y6G9	Cytoplasmic dynein 1 light intermediate chain 1
DYNC1LI2	0.653723	0.371161	0.442462	0.509338	0.674392	0.584032	0.742446	0.390786		A8K6V1;B4DZP4;B4E2E0;E7EQK0;H3BU48;H3BUM4;J3KRI4;J3KRZ2;J3KSD2;J3QKK5;O43237;Q8TAT3	Cytoplasmic dynein 1 light intermediate chain 2
DYNC2H1	0.693423	0.400789	0.763221	0.560891	0.122314	0.622466	0.681195	0.354556		H0YDE0;H0YEX1;O00432;Q16693;Q3C1U8;Q4AC93;Q6ZMX7;Q6ZUM6;Q7Z363;Q8N977;Q8NCM8;Q92815;Q9HAE4	Cytoplasmic dynein 2 heavy chain 1
DYNLL1	0.312825	0.284746	0.263839	0.490501	0.621112	0.476922	0.497287	0.25916		F8VRV5;F8VXI7;F8VXL2;P63167;Q15701	Dynein light chain 1, cytoplasmic
DYNLL2	0.615618	0.384081	0.28391	0.534892	0.586447	0.575114	0.676467	0.615568		B2R5B4;Q96FJ2	Dynein light chain 2, cytoplasmic
DYNLRB1	0.117232	0.182292	-0.0261919	0.0236611	0.251241	0.245128	0.339371	NaN		B1AKR5;B1AKR6;Q5TC72;Q96IV3;Q9NP97;Q9NQM2	Dynein light chain roadblock-type 1
DYNLT1	0.268088	0.417695	0.424228	0.0998763	0.146005	0.172072	0.249522	0.16899		P63172;Q15763;Q5VTU3;Q5VTU4;Q5VTU5	Dynein light chain Tctex-type 1
DYNLT3	0.430416	0.258634	0.407365	0.31927	0.553719	0.426739	0.572656	0.34894		A6NGJ0;F2Z328;P51808;Q6ICS3	Dynein light chain Tctex-type 3
DYRK1A;MNB/DYRK	0.409928	0.590803	0.127981	0.365591	0.659454	0.60183	0.788452	0.334922		E7EMI5;O60769;Q13627;Q76N25;Q92582;Q92810;Q9UNM5	Dual specificity tyrosine-phosphorylation-regulated kinase 1A
DYSF	0.491879	NaN	0.522945	0.791441	0.744387	NaN	NaN	0.425191		A0FK00;B1PZ70;B1PZ71;B1PZ72;B1PZ73;B1PZ74;B1PZ75;B1PZ76;B1PZ77;B1PZ78;B1PZ79;B1PZ80;B1PZ81;B3KQB9;O75696;O75923;Q09EX5;Q0H395;Q53QY3;Q53TD2;Q8TEL8;Q9UEN7	Dysferlin
E2F4	0.415758	0.26335	0.134071	0.34021	0.463241	0.323118	0.521956	0.280482		A6NGR8;B5BU56;H3BMP3;H3BTM3;H3BVE4;I3L1B6;Q12991;Q15328;Q16254	Transcription factor E2F4
EAF1	0.351295	NaN	NaN	0.41086	NaN	NaN	NaN	NaN		B4E3F5;F8WFA5;Q8IW10;Q96JC9	ELL-associated factor 1
EAPP	0.35316	0.183482	0.170026	0.44141	0.385738	0.438478	0.422686	NaN		A0A087X060;G3V2W9;G3V5N6;Q56P03;Q9BVF4;Q9NWV5;Q9NZ86	E2F-associated phosphoprotein
EARS2	0.338857	0.611054	0.468259	0.483513	0.414452	0.609639	0.561616	NaN		B3KTT2;D3DWF1;H3BPY3;H3BQI0;H3BQP8;H3BTB7;I3L166;Q5JPH6;Q86YH3;Q8TF31	Probable glutamate--tRNA ligase, mitochondrial
EBAG9	0.476683	0.36072	0.578313	NaN	0.475813	0.70366	0.630304	0.352315		A8K3N6;E9PJ38;E9PJ40;E9PN10;E9PND3;O00559;Q5Y8C7;Q6IB20;Q9BS76	Receptor-binding cancer antigen expressed on SiSo cells
EBNA1BP2	0.383024	0.152158	0.193216	0.235795	0.318458	0.383216	0.465108	0.240082		H7C2Q8;Q96A66;Q99848	Probable rRNA-processing protein EBP2
ECD	0.192971	0.165566	0.369458	0.332987	0.356295	0.252928	0.374241	NaN		C9J316;C9JGV1;C9JX46;E9PAW8;F2Z2R1;O95905;S4R458	Protein SGT1
ECE1	0.608577	0.549336	0.629413	0.823525	0.681472	0.790102	0.762859	0.609582		A8K3P1;B4DKB2;B4E291;E9PHZ1;E9PJG1;E9PN99;P42892;Q14217;Q17RN5;Q2Z2K8;Q58GE7;Q5THM5;Q5THM7;Q5THM8;Q9UJQ6;Q9UPF4;Q9UPM4;Q9Y501	Endothelin-converting enzyme 1
ECH1	0.388694	0.483885	0.656705	0.33838	0.542506	0.670186	0.731232	0.591748		A8K745;M0QXS7;M0QZF6;M0QZW4;M0QZX8;M0R1A2;M0R248;M0R280;Q13011;Q8WVX0;Q96EZ9	Delta(3,5)-Delta(2,4)-dienoyl-CoA isomerase, mitochondrial
ECHDC3	0.759777	0.585501	0.664771	NaN	0.639867	0.726917	0.73267	0.592451		Q53HR9;Q5W0J6;Q5W0J7;Q5W0J8;Q8WYY8;Q96DC8;Q9BVL8;Q9H7G4	Enoyl-CoA hydratase domain-containing protein 3, mitochondrial
ECHS1	0.403836	0.371575	0.558439	0.428609	0.469661	0.49512	0.622605	0.521446		O00739;P30084;Q5VWY1;Q96H54	Enoyl-CoA hydratase, mitochondrial
DCI;ECI1	0.314734	0.571138	0.559649	0.578936	0.425935	0.481674	0.659388	0.681918		A8K512;H3BS70;P42126;Q13290;Q7Z2L6;Q7Z2L7;Q96DC0;Q9BUB8;Q9BW05;Q9UDG6	Enoyl-CoA delta isomerase 1, mitochondrial
ECI2	0.793377	0.273458	0.882012	0.64522	0.631081	0.742768	0.789772	0.577867		A0A0C4DGA2;C9JB63;F1LLU7;F8W6J1;F8WAW4;O75521;Q5JYK5;Q5JYK7;Q7L124;Q8N0X0;Q9BUE9;Q9H0T9;Q9NQH1;Q9NYH7;Q9UN55	Enoyl-CoA delta isomerase 2, mitochondrial
ECM1	0.653349	0.408354	0.709577	0.526753	0.716021	0.724076	0.703669	0.627602		A8K8S0;B4DW49;B4DY60;O43266;Q16610;Q5T5G4;Q5T5G5;Q5T5G6;Q8IZ60	Extracellular matrix protein 1
ECSIT	0.335053	NaN	0.423908	0.458949	0.565543	0.364579	0.62674	NaN		E9PAN9;J3KTF5;K7EIK2;K7EJG5;K7EJI1;K7EM98;K7EMM0;K7EN32;K7EPL5;K7ESM8;Q96HQ7;Q9BQ95;Q9NYI1	Evolutionarily conserved signaling intermediate in Toll pathway, mitochondrial
ECT2	0.59515	NaN	0.85874	NaN	0.806788	NaN	0.88302	0.708362		C9J0L6;C9J1C4;C9JB41;C9JDB4;C9JDV9;C9JTI2;H7C103;H7C3G1;Q0MT80;Q2M269;Q6U836;Q9H8V3;Q9NSV8;Q9NVW9	Protein ECT2
EDC3	0.545066	0.439362	0.454924	0.485628	0.582068	0.372473	0.671306	0.473863		B3KPH0;D3DW61;H3BMB8;H3BNJ7;H3BPN4;H3BPW9;H3BQ37;H3BQA1;H3BQP5;H3BSQ0;H3BTD6;H3BTF8;H3BTH0;H3BU87;Q96F86;Q9H797	Enhancer of mRNA-decapping protein 3
EDC4	0.491226	0.364461	0.592325	0.444267	0.636417	NaN	0.677781	0.240864		A6NGM1;A8K4T4;I3L0V0;I3L2F4;I3L3M2;Q13025;Q13826;Q6P2E9;Q6ZR12;Q7Z6H7	Enhancer of mRNA-decapping protein 4
EDEM3	0.209156	NaN	0.376507	0.431058	0.207001	0.63866	0.615447	0.168294		B2RCH6;B7ZLZ2;H0Y498;Q0VGM5;Q5TEZ0;Q7L2Y5;Q9BZQ6;Q9HCW1;Q9UFV7	ER degradation-enhancing alpha-mannosidase-like protein 3
EDF1	0.15257	0.465311	0.149982	0.0590971	0.265905	0.552267	0.405089	0.442999		O60869;Q5T5T2;Q9UIM1	Endothelial differentiation-related factor 1
EDIL3	0.654308	NaN	NaN	0.838108	0.520693	0.711374	0.660789	NaN		B2R763;O43854;O43855;Q5D094;Q8N610	EGF-like repeat and discoidin I-like domain-containing protein 3
EDRF1	0.16062	NaN	0.624239	NaN	NaN	NaN	NaN	NaN		B2RC65;E9PJ07;H0Y353;H0YCQ0;H0YCS2;Q3B7T1;Q3KR40;Q4G190;Q5VZQ4;Q8IZ74;Q9Y3W4	Erythroid differentiation-related factor 1
EEA1	0.62951	0.594662	0.626144	0.761398	0.658542	0.696935	0.433593	0.651157		F8VUZ7;F8W119;F8WE79;Q14221;Q15075	Early endosome antigen 1
EED	0.422836	NaN	0.262288	0.236067	0.378611	0.475095	0.398232	NaN		A8K7V5;E9PJK2;E9PMU3;H0YEL4;O00149;O75530;Q6NTH2;Q7LDA5;Q7LDG8;Q86VV2;Q9UNY7	Polycomb protein EED
EEF1A1	0.0555513	0.194788	-0.00666408	0.203105	-0.215983	0.158443	0.328475	0.269197		A0A087WV01;A0A087WVQ9;A6PW80;P04719;P04720;P68104;Q5JR01;Q6IQ15	Elongation factor 1-alpha;Elongation factor 1-alpha 1
EEF1D;EEF1D	0.217857	-0.0353583	0.149071	0.20261	0.397417	0.133999	0.381134	NaN		B4DDU4;D3DWK3;E9PBQ9;P29692;Q4VBZ6;Q969J1;Q96I38;A0A087X1X7;E9PI39;E9PI93;E9PIP5;E9PIZ1;E9PJ84;E9PJD0;E9PJV8;E9PK01;E9PK06;E9PK72;E9PKH7;E9PKK3;E9PL12;E9PL21;E9PL71;E9PLA1;E9PLL8;E9PLS6;E9PLT8;E9PM66;E9PMW7;E9PN56;E9PN71;E9PN91;E9PNC8;E9PNW6;E9PPR1;E9PPY1;E9PQ49;E9PQC9;E9PQR8;E9PQZ1;E9PRL0;E9PRY8;H0YCK7;H0YE58;H0YE72	Elongation factor 1-delta
EEF1D;EEF1D	0.342991	-0.0353583	0.149071	0.20261	0.397417	0.133999	0.381134	NaN		B4DDU4;D3DWK3;E9PBQ9;P29692;Q4VBZ6;Q969J1;Q96I38;A0A087X1X7;E9PI39;E9PI93;E9PIP5;E9PIZ1;E9PJ84;E9PJD0;E9PJV8;E9PK01;E9PK06;E9PK72;E9PKH7;E9PKK3;E9PL12;E9PL21;E9PL71;E9PLA1;E9PLL8;E9PLS6;E9PLT8;E9PM66;E9PMW7;E9PN56;E9PN71;E9PN91;E9PNC8;E9PNW6;E9PPR1;E9PPY1;E9PQ49;E9PQC9;E9PQR8;E9PQZ1;E9PRL0;E9PRY8;H0YCK7;H0YE58;H0YE72	Elongation factor 1-delta
EEF1E1	-0.047191	0.648806	0.61736	0.317848	0.485074	0.655379	0.479522	NaN		C9JLK5;D6RBD7;D6RCQ0;H0YAH9;H0YAL7;O43324;Q5THS2	Eukaryotic translation elongation factor 1 epsilon-1
EEF1G	0.36522	-0.0789802	-0.0292918	-0.097885	0.0271099	0.308847	NaN	NaN		B4DTG2;P26641;Q6PJ62;Q6PK31;Q96CU2;Q9P196	Elongation factor 1-gamma
EEF2	-0.0503105	-0.0333025	0.388896	0.216747	0.14588	0.459367	0.309412	0.355766	yes	B2RMP5;D6W618;M0R0I6;P13639;Q58J86	Elongation factor 2
EFEMP1	0.682593	0.531763	0.742913	0.765999	0.530209	0.528572	0.498614	0.715785		A8K3I4;B4DW75;C9J4H7;C9J4J8;C9J8S9;C9JPZ9;C9JQX7;C9JUM4;D6W5D2;Q12805;Q541U7;Q580Q6	EGF-containing fibulin-like extracellular matrix protein 1
EFHD1;PP1187	0.703605	0.856295	0.786083	0.691119	0.700219	0.82179	0.692237	0.454686		A0A087X1Z2;B2RD83;C9JTV4;E9PFH3;H7C0I0;Q8WYH2;Q9BTF8;Q9BUP0;Q9H8I2;Q9HBQ0	EF-hand domain-containing protein D1
EFHD2	0.668516	0.618141	0.758856	0.61128	0.780258	0.595805	0.796971	0.706359		H0Y4Y4;Q5JYW9;Q96C19	EF-hand domain-containing protein D2
EFNA1	0.490552	0.678236	0.629563	0.596549	0.629681	0.648536	0.627264	NaN		D3DV86;P20827;Q5SR60;Q5SR61;Q6I9T9;Q8N578	Ephrin-A1;Ephrin-A1, secreted form
EFNB2	0.671893	0.828911	0.787989	0.482313	0.77004	0.658172	0.744834	NaN		P52799;Q5JV56	Ephrin-B2
EFR3A	0.123921	0.214472	0.224742	0.400173	0.260515	0.418147	0.26426	0.535769		A7MD19;E5RFJ2;E5RJS1;Q14156;Q2VPK2;Q63HL7;Q68DX1;Q6IQ18	Protein EFR3 homolog A
EFS	0.769124	NaN	0.668493	0.626914	NaN	NaN	0.720871	NaN		B2RAJ7;B4DJ56;E9PGU2;O43281;O43282	Embryonal Fyn-associated substrate
EGLN1	0.486546	0.555287	0.674395	0.567013	0.837558	0.668895	0.782322	0.518399		Q8N3M8;Q9BZS8;Q9BZT0;Q9GZT9	Egl nine homolog 1
EHBP1	0.684414	0.775966	0.757774	0.852455	0.864222	0.545827	NaN	0.523601		B5MC86;C9IYU2;C9J268;C9JEP1;C9K0H9;H7BZ98;H7C0Q4;H7C1E6;O94977;Q53TG7;Q53TV6;Q580X2;Q6NX72;Q6PIT3;Q6QNV2;Q8NDI1;Q9NWI9	EH domain-binding protein 1
EHD1	0.531903	NaN	0.543655	0.620693	0.626074	0.526515	0.626387	0.51718		A0A024R571;C9IZH1;C9J2Z4;C9JC03;C9JDQ8;C9JIJ3;O14611;Q2M3Q4;Q9H4M9;Q9UNR3	EH domain-containing protein 1
EHD2	0.659727	0.43314	0.669368	0.529709	0.318431	-0.0841649	-0.063963	0.592103		B2RDH9;B4DNU6;M0R1B9;Q96CB6;Q9NZN4	EH domain-containing protein 2
EHD3	0.656052	0.678913	0.420919	0.680829	0.632308	0.209413	0.500319	0.100271		A0A0C4DH83;B4DFR5;D6W574;Q8N514;Q9NZB3;Q9NZN3	EH domain-containing protein 3
EHD4	0.612294	0.7367	0.483852	0.829338	0.644623	0.63834	0.624383	0.54841		A0A087WUA5;Q9H223;Q9HAR1;Q9NZN2	EH domain-containing protein 4
EHF	0.796055	NaN	0.821345	NaN	0.803654	0.695945	NaN	0.68333		D3DR08;D3DR10;E9PN75;E9PPS9;E9PQR6;E9PQX0;E9PSB2;Q9H509;Q9NZC4;Q9UKF9;Q9Y5V4;Q9Y5V5	ETS homologous factor
TUBA8;EHHADH	0.699292	0.614589	0.798345	0.599474	0.584004	0.389099	0.300887	0.510258		A8K6Y3;B4DWG3;C9JJE0;D3DNU0;Q08426;Q58EZ5	3-hydroxyacyl-CoA dehydrogenase;Enoyl-CoA hydratase/3,2-trans-enoyl-CoA isomerase;Peroxisomal bifunctional enzyme
EHMT1	0.283868	NaN	0.527644	0.617415	0.381804	0.470442	0.435556	0.313524		A0A0C4DGF8;A0A0D9SEP2;A0A0D9SEQ1;A0A0D9SER3;A0A0D9SER9;A0A0D9SEY2;A0A0D9SF38;A0A0D9SFD7;A0A0D9SFG7;A0A0D9SFM6;A0A0D9SFS4;A0A0D9SFX4;B1AQ58;B1AQ59;Q86X08;Q8TCN7;Q96F53;Q96JF1;Q96KH4;Q9H9B1	Histone-lysine N-methyltransferase EHMT1
EI24	0.286454	0.359115	0.182714	0.596908	0.585453	0.55141	0.529949	0.356233		A0A087WV44;A8K7D6;B4DKL6;B7ZB74;E9PK61;E9PL33;E9PLB8;E9PM05;E9PQN7;E9PS58;O14681;Q9BUQ1	Etoposide-induced protein 2.4 homolog
EIF1	0.280979	0.179199	0.253464	0.13718	0.162618	0.237018	0.354835	0.215072		K7EM18;K7EQP2;P41567;Q9UNQ9	Eukaryotic translation initiation factor 1
EIF1AX	0.334964	0.412772	0.404342	0.297687	0.354465	0.444573	0.0604762	0.448009		B2R5U5;P47813;Q0VGC2;Q5JPS5;Q5JPS6;X6RAC9	Eukaryotic translation initiation factor 1A, X-chromosomal
EIF1B	0.29764	0.36319	NaN	NaN	0.140686	0.201972	NaN	0.215572		O60739;Q9UQF8	Eukaryotic translation initiation factor 1b
EIF2A	0.270553	0.326781	0.276959	0.521843	0.61886	0.593526	0.822535	0.423058		A8MPS6;B4DF96;B4DQ14;C9IZE1;D3DNI9;F8WAE5;F8WAT3;F8WF18;H7C5Q3;H7C5Q4;H7C5R5;Q5QTR2;Q7Z4E9;Q8NFM1;Q96EW9;Q96K81;Q9BY44	Eukaryotic translation initiation factor 2A;Eukaryotic translation initiation factor 2A, N-terminally processed
EIF2AK2	0.661385	0.598837	0.721968	0.635275	0.765525	0.846617	0.851479	0.640701		A8K3P0;C9JZT2;D6W584;E9PC80;F8WBH4;P19525;Q52M43;Q7Z6F6;Q9UIR4	Interferon-induced, double-stranded RNA-activated protein kinase
EIF2AK4	0.652245	0.542574	0.568217	0.71154	0.698775	0.515774	0.752922	0.357364		C9JEC4;H0YME5;H0YND8;H0YNY9;Q69YL7;Q6DC97;Q96GN6;Q9H5K1;Q9NSQ3;Q9NSZ5;Q9P2K8;Q9UJ56	Eukaryotic translation initiation factor 2-alpha kinase 4
EIF2B1	0.380869	0.459441	0.401689	0.436512	0.595559	0.610297	0.632148	0.557123		A6NLY9;B4DGX0;F5H0D0;H0YGG4;Q14232;Q3SXP4	Translation initiation factor eIF-2B subunit alpha
EIF2B2	0.288463	0.126696	0.256468	0.261237	0.329723	0.371684	0.319739	0.189626		G3V5E5;H0YJJ8;H0YK01;O43201;P49770	Translation initiation factor eIF-2B subunit beta
EIF2B5	0.223947	0.286982	0.242431	0.252764	0.0594896	0.29544	0.00704031	0.297767		C9JRD9;E9PC74;H7C2X0;Q13144;Q541Z1;Q96D04	Translation initiation factor eIF-2B subunit epsilon
EIF2D	0.763156	0.531429	0.740005	0.300754	0.556824	0.805937	0.766308	0.486662		A0A087WVB6;A0A087X1L6;A0A087X202;P41214;Q5SY38;Q5SY40;Q8IXV3;Q96DG3;Q96TG7;Q9NR27;Q9NSN0;Q9NV18;Q9NZ21	Eukaryotic translation initiation factor 2D
EIF2S2	0.29718	0.373784	0.481441	0.361039	0.57384	0.583749	0.250846	0.322167		P20042;Q9BVU0;Q9UJE4	Eukaryotic translation initiation factor 2 subunit 2
EIF2S3	0.23922	0.268111	0.149318	0.363933	0.297893	0.289372	0.236457	0.2738		B5BTZ4;H7BZU1;P41091	Eukaryotic translation initiation factor 2 subunit 3
EIF3J	0.555425	0.515921	0.551417	0.516166	0.516859	0.645778	0.573133	0.479435		B4DUI3;F5H425;H0YGJ7;H0YLP3;O75822;Q9BUD2;Q9H8Q2;Q9UI65	Eukaryotic translation initiation factor 3 subunit J
EIF3K	0.0802952	0.052652	0.395714	0.269796	0.29831	0.191547	0.374033	NaN		A0A087WVB9;A8K0I9;B4DQ48;B7ZAM9;K7EK53;K7EQM4;K7ERF1;K7ES31;Q96IQ0;Q9UBQ5;Q9Y6D1	Eukaryotic translation initiation factor 3 subunit K
EIF3M	0.241993	0.0552758	0.065454	0.157675	0.543595	0.124469	0.35729	0.286425		A8K7X4;B4E2Q4;E7ESM3;E9PN86;E9PRI2;E9PRY0;E9PSB3;H0YCQ8;J3KNJ2;O60735;Q2F836;Q53HL6;Q7L2H7;Q9BXW1	Eukaryotic translation initiation factor 3 subunit M
EIF4A2	0.544058	0.409724	0.301105	0.0794682	0.463416	0.491311	0.640954	NaN		C9JUF0;D3DNU9;E7EMV8;E7EQG2;E9PBH4;F8WE11;J3KSN7;Q14240;Q53XJ6;Q96B90;Q96EA8	Eukaryotic initiation factor 4A-II;Eukaryotic initiation factor 4A-II, N-terminally processed
EIF4A3	0.586435	0.15645	0.400346	0.494916	0.463971	0.293795	0.510643	0.300269		I3L3H2;P38919;Q15033;Q6IBQ2;Q96A18	Eukaryotic initiation factor 4A-III;Eukaryotic initiation factor 4A-III, N-terminally processed
EIF4E	0.262417	NaN	0.414032	0.0287199	0.591268	0.626507	0.461184	0.418901		B7Z6V1;D6RBW1;D6RCQ6;D6RFJ3;H0Y8J7;P06730;Q96E95	Eukaryotic translation initiation factor 4E
EIF4E2	0.359054	0.545459	0.133686	0.31107	0.259457	0.048847	0.334677	0.246101		B4E1E4;B8ZZ50;B8ZZJ9;B8ZZL3;B9A023;B9A044;C9JEL3;H7BZH2;O60573;O75349	Eukaryotic translation initiation factor 4E type 2
EIF4E3	0.586669	0.673548	0.727106	0.679109	0.634718	NaN	0.63056	NaN		B2R963;C9J6E5;C9J7Z6;C9JUY2;Q6NUT1;Q8N5X7	Eukaryotic translation initiation factor 4E type 3
	0.0419502	NaN	NaN	NaN	NaN	NaN	NaN	NaN
EIF4EBP3	0.33	NaN	NaN	0.200074	NaN	NaN	NaN	NaN		O60516	Eukaryotic translation initiation factor 4E-binding protein 3
EIF4ENIF1	0.618275	0.57185	0.589382	0.663438	0.624744	0.550748	0.674183	0.49981		B0QYZ7;B1AKL2;B1AKL3;B1AKL4;B1AKL5;B1AKL6;B2RBF1;H7C0J7;Q8NCF2;Q9H708;Q9NRA8	Eukaryotic translation initiation factor 4E transporter
EIF4G1	0.443503	NaN	0.726432	0.686803	0.553262	0.754192	0.829985	NaN		A0A0A0MR52;C9J2Z7;C9J556;C9J6B6;C9J987;C9JF13;C9JHW9;C9JIH5;C9JSU8;C9JWH7;C9JWH9;C9JWW9;C9K073;D3DNT2;D3DNT4;D3DNT5;E7EUU4;E7EX73;E9PFM1;E9PGM1;F8WB97;F8WCF2;G5E9S1;H7C044;H7C0V6;O43177;O95066;Q04637;Q5HYG0;Q6ZN21;Q8N102	Eukaryotic translation initiation factor 4 gamma 1
EIF4G1	-0.1553	NaN	0.726432	0.686803	0.553262	0.754192	0.829985	NaN		A0A0A0MR52;C9J2Z7;C9J556;C9J6B6;C9J987;C9JF13;C9JHW9;C9JIH5;C9JSU8;C9JWH7;C9JWH9;C9JWW9;C9K073;D3DNT2;D3DNT4;D3DNT5;E7EUU4;E7EX73;E9PFM1;E9PGM1;F8WB97;F8WCF2;G5E9S1;H7C044;H7C0V6;O43177;O95066;Q04637;Q5HYG0;Q6ZN21;Q8N102	Eukaryotic translation initiation factor 4 gamma 1
EIF4G3	0.586901	NaN	0.626548	0.434694	0.674051	0.674053	0.660266	0.295268		A0A0A0MSA7;B1AN91;B1AN92;B9EGQ7;O43432;Q15597;Q504Z1;Q5SWC3;Q8NEN1	Eukaryotic translation initiation factor 4 gamma 3
EIF4H	0.38927	0.59807	0.583084	0.581954	0.660223	0.501216	0.619476	0.535399		A8K3R1;D3DXF6;D3DXF8;Q15056	Eukaryotic translation initiation factor 4H
EIF4H	0.275002	0.59807	0.583084	0.581954	0.660223	0.501216	0.619476	0.535399		A8K3R1;D3DXF6;D3DXF8;Q15056	Eukaryotic translation initiation factor 4H
EIF5	0.432436	0.537416	0.452497	0.534471	0.634303	0.574899	0.662838	0.571272		H0YK11;H0YK29;H0YLZ1;H0YM54;H0YMJ8;H0YN40;P55010;Q53XB3;Q9H5N2;Q9UG48	Eukaryotic translation initiation factor 5
EIF5A	0.281768	0.342768	0.445843	0.457254	0.661214	NaN	0.625177	0.452618		A8K9A0;D3DTP2;I3L397;I3L504;P10159;P63241;Q16182;Q7L7L3;Q7Z4L1;Q9D0G2	Eukaryotic translation initiation factor 5A;Eukaryotic translation initiation factor 5A-1
EIF5B	0.524635	0.573987	0.52681	0.116228	0.429042	0.569335	0.560633	0.523079		A0A087WUT6;O60841;O95805;Q53RV7;Q53SI8;Q9UF81;Q9UMN7	Eukaryotic translation initiation factor 5B
EIF6	0.428044	0.585601	0.545444	0.526803	0.635396	0.731813	0.71646	NaN		A0A0B4J1Y7;B7ZBG9;B7ZBH1;F8WD20;F8WDS6;P56537;Q6IBN8;Q96TD5	Eukaryotic translation initiation factor 6
ELAC2	0.598184	0.490359	0.479912	0.444552	0.540022	0.67076	0.763004	0.533135		B4DPL9;E7ES68;G5E9D5;H7C2I4;J3QL08;J3QLK4;J3QQT1;J3QRS2;Q6IA94;Q9BQ52;Q9HAS8;Q9HAS9;Q9NVT1;V9GYS7;V9GYU5;V9GZ72	Zinc phosphodiesterase ELAC protein 2
ELAVL1	0.128726	0.117841	0.429607	0.603785	0.434251	NaN	0.771623	0.187957		B4DVB8;M0QZR9;M0R055;Q15717;Q53XN6;Q9BTT1	ELAV-like protein 1
DKFZp686H0575;ELF1	0.535373	0.415648	0.468514	0.615498	0.403133	0.675399	0.668486	0.2457		A0A0D9SG85;B4E2I5;E9PDQ9;P32519;Q5T9E7;Q6MZZ4;Q8N6F6;Q9UDE1	ETS-related transcription factor Elf-1
ELF3	0.509723	NaN	0.659694	NaN	NaN	0.659291	NaN	NaN		B2R5Q6;P78545;Q5SR36;Q6IAP8;Q7RU03;Q7Z3X2;Q8NFG2;Q99718	ETS-related transcription factor Elf-3
ELL	0.36218	0.184735	0.371041	0.488658	0.228854	0.539013	0.582094	0.134806		P55199;U3KQ90;U3KQA3	RNA polymerase II elongation factor ELL
ELMO1	0.681826	0.693745	0.803063	0.738679	0.873032	0.800546	0.783923	0.589578		A4D1X6;C9IZR8;C9J5X3;C9JB20;C9JIW2;H7C0N5;H7C0S6;H7C3P3;Q29R79;Q6ZTJ0;Q92556;Q96PB0;Q9H0I1	Engulfment and cell motility protein 1
ELMO2	0.29001	0.435439	0.322102	0.0711688	0.410273	0.279228	0.429935	0.207675		E1P5T3;H0YCM7;Q5JVZ4;Q5JVZ5;Q5JVZ6;Q5JVZ8;Q5JW01;Q7Z5G9;Q96CJ2;Q96JJ3;Q96ME5;Q96PA9;Q9H938;Q9H9L5;Q9HAH0;Q9NQQ6	Engulfment and cell motility protein 2
ELMO3	0.443532	0.68884	0.769676	NaN	0.728592	0.661931	0.723789	0.546721		B4DV86;F8W9E7;I3L4D1;Q96BJ8;Q9H8A5	Engulfment and cell motility protein 3
ELMOD2	0.480816	0.448378	0.43771	0.310996	0.329802	0.420991	0.553788	0.59191		B2R712;D3DNZ0;D6RBS5;D6RHX2;D6RJB5;Q8IZ81;V9GY58	ELMO domain-containing protein 2
ELMSAN1	0.640594	0.446755	0.459097	0.441929	0.464199	0.516417	0.443917	0.0531448		A0A0A0MSU2;C9JYU7;H7C1L3;Q6PJG2;Q6PK13;Q6PK59;Q6ZS23	ELM2 and SANT domain-containing protein 1
ELOF1	0.31322	NaN	-0.0884287	0.12872	0.0664343	NaN	NaN	0.370503		A0A024R7E8;K7EL94;K7EMV4;K7EN05;K7EPC8;K7EQ44;P60002;Q8R1J7;Q96II4	Transcription elongation factor 1 homolog
ELOVL1	0.446767	0.468025	0.4241	0.62047	0.638211	0.649807	0.528547	NaN		B4DP24;Q53HT2;Q5JUY3;Q8WXU3;Q9BW60;Q9NVD9;Q9Y396	Elongation of very long chain fatty acids protein 1
ELP3	0.572257	0.305115	0.386156	0.326345	0.645951	0.474797	0.556603	0.3583		B4DE19;B4DIG1;B4DKA4;E2QRI5;E5RG26;E5RHR2;E5RHY2;E5RIC0;E5RIU1;E5RIZ7;H0YAP7;H0YC54;Q53G84;Q6AWB0;Q9BVF7;Q9H9T3;Q9NVZ1	Elongator complex protein 3
ELP4	0.388001	NaN	0.410627	0.625145	0.41834	0.18561	0.315034	-0.0122876		B4E3W0;E7EPZ6;E9PPJ9;G5E9D4;Q96EB1;Q9H4E8;Q9NX11	Elongator complex protein 4
ELP6	0.163561	0.504984	0.231785	0.253111	0.43126	0.338072	0.338374	0.0354826		C9IYN7;C9J2D6;C9J9N8;C9JA82;C9JEX8;C9JLH5;F8WE64;H7BZM9;Q0PNE2;Q9BW57;Q9NXJ3	Elongator complex protein 6
EMC1	-0.0548177	0.0680973	0.29299	0.322993	0.217105	0.164781	0.118675	0.23168		A8K6F3;H7C4E3;H7C5A2;Q14700;Q5TG59;Q5TG62;Q63HL0;Q63HL3;Q8N766;Q8NBH8	ER membrane protein complex subunit 1
EMC10	0.0959517	NaN	0.253413	0.151688	0.187424	0.165295	0.07409	0.0715817		M0QYY4;M0R030;M0R1B7;M0R2A0;Q5UCC4;Q5UCC6;Q69YT5;Q6UWP3;Q86YL4;Q8N541	ER membrane protein complex subunit 10
EMC2	0.0805661	-0.200334	0.0897486	-0.0855411	0.159125	0.0134842	-0.168515	0.10112		E5RGJ2;H0YAS9;Q15006;Q8WUE1	ER membrane protein complex subunit 2
EMC3	-0.137925	0.430949	0.125925	0.148349	0.143551	0.240683	0.315629	NaN		B2R4Z9;C9JLM9;Q53GH8;Q6ZMC2;Q9P0I2;S4R3U9	ER membrane protein complex subunit 3
EMC4	0.161572	-0.129842	0.200003	0.0317254	0.183358	0.0632916	-0.0447952	-0.031987		A8K3A9;B4DJQ4;H0YK61;H0YKL2;H0YLP8;H0YMH5;H0YN63;H0YNK0;H0YNK8;Q5J8M3;Q96KX9;Q9BUI5;Q9P0T9;S4R329	ER membrane protein complex subunit 4
EMC7	0.118653	0.213029	0.0960305	0.184069	0.261465	0.168388	0.246754	0.396654		B2RC00;H0YDT8;H0YDX2;Q96ED5;Q9NPA0	ER membrane protein complex subunit 7
EMILIN1	0.552325	0.820138	0.790837	0.647198	0.656913	0.671185	0.733249	0.669943		A0A0A0MT20;A0A0C4DFX3;A5PL03;H0Y7A0;Q53SY9;Q96G58;Q96IH6;Q9UG76;Q9Y6C2	EMILIN-1
EMILIN2	0.399401	0.511963	0.732475	0.736265	0.400848	0.560877	0.473425	0.36039		B2RMY3;Q8NBH3;Q96JQ4;Q9BXX0	EMILIN-2
EML1	0.669407	0.880387	0.847525	0.805887	0.769007	0.705242	0.765079	0.534137		F8W717;G3V3J1;G3V3N9;G3V497;G3V4H6;G3V4U5;G3V500;G3V538;G3V5C8;H0YJD8;H0YJK4;H0YJS9;H0YJY3;O00423;Q86U15;Q8N536;Q8N5C4;Q8WWL6	Echinoderm microtubule-associated protein-like 1
EML2	0.664379	NaN	0.657378	0.735881	0.653425	0.75454	0.658617	0.513871		A0A0C4DGQ7;B7Z3I2;B7Z3Q9;C9JRL6;K7EII6;K7EIK7;K7EIM1;K7EIZ0;K7EJV6;K7EKG3;K7EKU5;K7EL23;K7ELB2;K7ELI8;K7EQR0;K7ERL7;K7ERR2;K7ERR9;K7ERY9;K7ESL7;O95834;Q59EN8;Q8N5A2;Q9UG50	Echinoderm microtubule-associated protein-like 2
EML3	0.299722	0.597629	0.423968	0.593234	0.668083	0.597293	0.559623	NaN		B7WPE2;C9J6V3;E9PJV5;E9PSB4;G3V195;G3V1D0;H0Y3M3;H7C355;Q32P44;Q6ZQW7;Q8NA55	Echinoderm microtubule-associated protein-like 3
EML4	0.710491	0.689669	0.700247	0.719963	0.816659	0.820181	0.754779	0.659429		A6H8Y6;B2RBK3;B2RTW7;B5MBZ0;B5MCW9;Q3SWW0;Q53R29;Q53TW8;Q6PJ45;Q9HC35;Q9NV40	Echinoderm microtubule-associated protein-like 4
ENAH	0.502164	NaN	0.714797	0.805121	0.901496	0.769945	0.841436	0.476987		A0A075B6E5;D0PQI2;Q502W5;Q5T5M7;Q5VTQ9;Q5VTR0;Q8N8S7;Q9NVF3;Q9UFB8	Protein enabled homolog
ENDOD1	0.633529	0.668201	0.559226	0.689289	0.830382	0.74027	0.811369	0.708384		A8K6K8;O94919;Q6GQY5;Q8TAQ8	Endonuclease domain-containing 1 protein
ENGASE	0.347686	0.282483	0.327614	0.304007	0.327916	0.36238	0.425791	0.409236		F8W925;J3QLG5;J9JID0;Q659F0;Q8NFI3;Q8TB86;Q9H6U4	Cytosolic endo-beta-N-acetylglucosaminidase
ENO1	0.540726	0.723635	0.567181	0.56423	0.641135	0.371021	0.407491	0.2423		B2RD59;K7EM90;K7ERS8;P06733;P22712;Q16704;Q4TUS4;Q53FT9;Q53HR3;Q658M5;Q6GMP2;Q71V37;Q7Z3V6;Q8WU71;Q96GV1;Q9BT62;Q9UCH6;Q9UM55	Alpha-enolase;Enolase
ENO1	0.507846	0.723635	0.567181	0.56423	0.641135	0.371021	0.407491	0.2423		B2RD59;K7EM90;K7ERS8;P06733;P22712;Q16704;Q4TUS4;Q53FT9;Q53HR3;Q658M5;Q6GMP2;Q71V37;Q7Z3V6;Q8WU71;Q96GV1;Q9BT62;Q9UCH6;Q9UM55	Alpha-enolase;Enolase
ENPEP	0.54411	0.693375	0.763877	0.714991	0.754274	0.677362	0.565625	0.438578		H0YA67;Q07075;Q504U2	Glutamyl aminopeptidase
ENPP1	0.593965	0.730451	0.713728	0.737947	NaN	NaN	0.862452	0.796193		E9PE72;P22413;Q5T9R6;Q9NPZ3;Q9P1P6;Q9UP61;Q9Y6K3	Alkaline phosphodiesterase I;Ectonucleotide pyrophosphatase/phosphodiesterase family member 1;Nucleotide pyrophosphatase
ENPP2	0.590802	NaN	0.830749	0.770637	0.664378	0.627104	0.458344	0.113549		A8UHA1;E5RIA2;E5RIB9;E5RJ49;E7EUF1;E9PHP7;Q13822;Q13827;Q14555;Q15117;Q9UCQ8;Q9UCR0;Q9UCR1;Q9UCR2;Q9UCR3;Q9UCR4	Ectonucleotide pyrophosphatase/phosphodiesterase family member 2
ENPP4	0.695597	0.595546	0.668228	0.887409	0.797262	0.701427	0.743672	0.459954		A8K5G1;Q7L2N1;Q9Y6X5	Bis(5'-adenosyl)-triphosphatase ENPP4
ENTPD1	0.377592	0.731046	0.444135	0.748176	0.700457	0.70534	0.827698	NaN		A9Z1X8;B4DWB9;B4E1X1;B7Z599;G3XAF6;P49961;Q5T561;Q5T562;Q86VV3;Q9UQQ9;Q9Y3Q9	Ectonucleoside triphosphate diphosphohydrolase 1
ENY2	0.172596	0.468692	0.231006	0.0987508	0.365888	0.444413	0.364693	0.0148344		B2RE52;E5RHT9;E5RHX8;E5RI00;E5RJ84;G3V117;J3KNT2;Q9NPA8	Transcription and mRNA export factor ENY2
C3orf64;EOGT	0.178633	0.497807	0.804318	0.677563	0.751847	0.750937	0.752743	0.452415		A8K2U1;B4DFH5;C9J4G5;C9JQM7;F5H225;L7X1M5;Q5NDL2;Q6MZY0;Q6P985;Q6ZTV0;Q8N329	EGF domain-specific O-linked N-acetylglucosamine transferase
EP300	0.314031	0.128066	0.401508	0.412888	0.384673	0.36732	0.314308	NaN		B1AKC2;Q09472	Histone acetyltransferase p300
EP400	0.0799088	-0.0339427	0.166264	0.27363	0.22272	NaN	0.249278	0.166712		A0A0A0MR70;A0A0A0MR72;A0A0A0MR80;O15411;Q6P2F5;Q8N8Q7;Q8NE05;Q96JK7;Q96L91;Q9P230	E1A-binding protein p400
EPB41	0.414929	0.478809	0.538803	0.177687	0.386112	0.418642	0.399426	0.493736		B1ALH8;B1ALH9;D3DPM9;D3DPN0;P11171;P11176;Q14245;Q4VB86;Q5TB35;Q5VXN8;Q8IXV9;Q9Y578;Q9Y579	Protein 4.1
EPB41L1	0.699727	0.526624	0.799789	0.751095	0.873558	0.698632	0.81663	0.304005		A0A0C4DH22;A0A0D9SG07;H0Y482;H7C2K6;O15046;Q4VXM6;Q4VXM7;Q4VXM8;Q4VXN0;Q4VXN1;Q4VXN2;Q4VXN4;Q4VXN5;Q4VXN6;Q4VXN7;Q4VXN8;Q6ZT61;Q8IUU7;Q96CV5;Q96L65;Q9H4G0;X6RC15	Band 4.1-like protein 1
EPB41L1	0.672976	0.526624	0.799789	0.751095	0.873558	0.698632	0.81663	0.304005		A0A0C4DH22;A0A0D9SG07;H0Y482;H7C2K6;O15046;Q4VXM6;Q4VXM7;Q4VXM8;Q4VXN0;Q4VXN1;Q4VXN2;Q4VXN4;Q4VXN5;Q4VXN6;Q4VXN7;Q4VXN8;Q6ZT61;Q8IUU7;Q96CV5;Q96L65;Q9H4G0;X6RC15	Band 4.1-like protein 1
EPB41L2	0.699532	NaN	0.900275	0.754014	0.801083	0.763046	0.480593	0.658569		B4DHI8;E9PHY5;E9PIG0;E9PII3;E9PJP4;E9PK52;E9PMG5;E9PMV8;E9PN54;E9PPC9;E9PPD9;E9PQD2;E9PQN0;E9PRG1;H0Y5B0;I6L9B1;O43491;Q5T4F0;Q68DV2;Q6R5J7;Q6ZSX4	Band 4.1-like protein 2
EPB41L3	0.494986	0.629736	0.871766	0.556327	0.644488	0.848389	0.728768	0.596805		A0A0A0MRA8;B2RB02;B7Z4I5;F5GX05;J3KRD1;J3KS70;J3KT37;J3QKK4;J3QKY2;J3QLU5;J3QR33;J3QRQ6;J3QS55;J3QS83;O95713;Q9BRP5;Q9Y2J2	Band 4.1-like protein 3;Band 4.1-like protein 3, N-terminally processed
EPB41L5	0.706636	0.477227	0.649802	0.796846	0.723615	0.697699	0.509304	0.621546		Q7Z5S1;Q8IZ12;Q9H975;Q9HCM4	Band 4.1-like protein 5
EPB41L5	0.773366	0.477227	0.649802	0.796846	0.723615	0.697699	0.509304	0.621546		Q7Z5S1;Q8IZ12;Q9H975;Q9HCM4	Band 4.1-like protein 5
EPC1	0.490851	NaN	0.457081	0.295213	NaN	0.355044	0.481358	NaN		B4DSC3;D3DRX7;Q5VW54;Q5VW56;Q5VW58;Q8NAQ4;Q8NE21;Q96LF4;Q96RR6;Q9H2F5;Q9H7T7	Enhancer of polycomb homolog 1
EPC2	0.259226	NaN	0.50913	0.458367	NaN	NaN	0.327293	NaN		B3KWT7;C9J1X4;D3DP89;E7ETK1;E9PBA8;H7C0K5;Q52LR7;Q7L9J1;Q96RR7;Q9NUT8;Q9NVR1;Q9UFM9	Enhancer of polycomb homolog;Enhancer of polycomb homolog 2
EPCAM	0.626603	0.578766	0.483161	NaN	0.908192	0.629015	0.857657	0.304738	yes	B5MCA4;C9JKY3;P16422;P18180;Q6FG26;Q6FG49;Q96C47;Q9UCD0	Epithelial cell adhesion molecule
EPG5	0.392878	0.378185	0.280169	0.211404	0.41646	0.529367	0.59849	0.217597		A2BDF3;K7EM87;K7ENK5;K7ENS1;K7EPN4;Q9H8C8;Q9HCE0	Ectopic P granules protein 5 homolog
EPHB3	0.597688	NaN	0.858776	0.724576	0.71242	0.607628	0.846968	0.654437		P54753;Q7Z740	Ephrin type-B receptor 3
EPHB4	0.527885	NaN	0.537828	0.238664	0.574014	0.558127	0.656595	0.382179		B5A970;B5A971;B5A972;P54760;Q7Z635;Q96L35;Q9BTA5;Q9BXP0	Ephrin type-B receptor 4;Receptor protein-tyrosine kinase
EPM2AIP1	0.682057	0.408246	0.742739	0.445096	0.656432	0.494467	0.389589	0.651397		A0A096LNL1;A0A096LPB0;O94866;Q7L775;Q9H3L3	EPM2A-interacting protein 1
EPN1	0.0919203	-0.01499	0.075394	0.0941497	0.195094	0.209612	0.204207	0.494672		K7EMP4;Q86ST3;Q9HA18;Q9Y6I3	Epsin-1
EPN2	0.651848	0.62099	0.64207	0.853012	0.792297	0.683484	0.827565	NaN		A8MTV8;B3KRX8;E9PBC1;E9PBC2;F6PQP6;I3L2B2;I3L2H1;I3L356;J3KSA6;J3KSC7;J3KSF8;J3KSR0;J3KTF6;J3QKL8;J3QLN2;J3QQJ8;O95207;O95208;Q52LD0;Q9H7Z2;Q9UPT7	Epsin-2
EPN3	0.666157	NaN	0.356321	NaN	0.859932	0.454753	0.621291	0.307084		A8K6J3;A8KAB2;D6R907;D6RBA4;D6RBI9;D6RBR6;D6REL6;D6RF39;D6RFG3;F6QWW5;I6L9I8;Q9BVN6;Q9H201;Q9NWK2	Epsin-3
EPPK1	0.656944	0.780105	0.711405	0.446234	0.813291	0.801736	0.716997	0.378031		A0A075B730;A0A087X1U6
EPRS	0.658761	0.5879	0.503825	0.462239	0.68049	0.573239	0.69176	0.642465		A0AVA9;B9EGH3;P07814;Q05BP6;Q05DF8;Q5DSM1;Q5H9S5;Q6PD57;Q86X73;V9GYZ6;V9GZ76	Bifunctional glutamate/proline--tRNA ligase;Glutamate--tRNA ligase;Proline--tRNA ligase
EPS15	0.538377	0.696197	0.703531	0.801806	0.667576	0.843284	0.836027	0.725188		B1AUU8;B2R8J7;D3DPJ2;P42566;Q5SRH4;S4R3U1	Epidermal growth factor receptor substrate 15
EPS15L1	0.621346	0.384749	0.314336	0.323711	0.373687	0.446342	0.540122	0.318804		A2RRF3;A5PL29;B4DKA3;K7EJR2;M0QX30;M0QY01;M0R165;M0R1V5;M0R2S2;M0R330;M0R3I1;Q9UBC2	Epidermal growth factor receptor substrate 15-like 1
EPS8	0.836482	0.720001	0.870645	0.856549	0.890418	0.84488	0.931438	0.676037		A6NMC3;A8K6W2;A8KA66;B4DX66;F5GYM8;F5H0R8;F5H1B5;F5H2B8;F5H3Q6;F5H714;H0YFG1;Q12929;Q8N6J0	Epidermal growth factor receptor kinase substrate 8
EPS8L1	0.682168	NaN	0.872115	NaN	0.885757	0.819751	0.888698	0.605577		B4DKV7;K7EKX9;K7ELW3;K7EN83;Q71RE2;Q8NC10;Q8TE68;Q96BB7;Q9BSQ2;Q9GZQ2;Q9NXH0	Epidermal growth factor receptor kinase substrate 8-like protein 1
EPSTI1	0.746832	NaN	NaN	NaN	0.834732	NaN	0.86873	NaN		F5H4H1;F5H799;Q8IVC7;Q8NDQ7;Q96J88	Epithelial-stromal interaction protein 1
EPT1	0.450541	NaN	NaN	NaN	NaN	NaN	NaN	NaN		A0A087WW58;C9JAG1;C9JEZ2;Q63ZE3;Q9C0D9	Ethanolaminephosphotransferase 1
ERAL1	0.394873	0.294484	0.524543	0.212134	0.453726	NaN	0.635209	0.127741		B3KN21;C9JEC6;J3QRV9;J3QSB2;J3QT61;K7EQJ8;O75616;O75617;Q8WUY4;Q96LE2;Q96TC0	GTPase Era, mitochondrial
ERAP2	0.898368	0.900638	0.867762	0.880223	0.928247	0.920429	0.820077	0.799158		D6RF46;D6RGW0;H0Y9X9;H0YAL8;Q6P179;Q7Z5K1;Q8TD32;Q8WVJ4;Q9HBX2	Endoplasmic reticulum aminopeptidase 2
ERBB2	0.488092	0.571905	0.671036	0.849672	0.683553	0.739819	0.796967	0.325493	yes	B2RZG3;B4DHN3;B4DTR1;F5H1T4;J3KRI9;J3KS21;J3KTI5;J3QL83;J3QLU9;J3QLV2;J3QRJ7;J3QRX1;P04626;Q14256;Q6LDV1;Q9UMK4;X5D2V5	Receptor protein-tyrosine kinase;Receptor tyrosine-protein kinase erbB-2
ERC1	0.524247	0.510556	0.560854	0.4353	0.704216	0.701897	0.65962	0.416049		A2RU77;A7E295;D3DUP7;D3DUP8;G8JLD3;K7EIZ7;K7EKH8;K7EP25;K7EPD6;K7EPP6;Q6NVK2;Q8IUD2;Q8IUD3;Q8IUD4;Q8IUD5;Q8NAS1;Q9NXN5;Q9UIK7;Q9UPS1;X6RLX0;X6RM00	ELKS/Rab6-interacting/CAST family member 1
ERCC1	0.147217	0.0280369	0.219203	0.248905	0.277885	0.0873613	0.352423	0.122822		B2RC01;B3KRR0;K7EJL2;K7EJW9;K7EK97;K7EMT9;K7EP14;K7ER60;K7ER89;K7ES46;P07992;Q7Z7F5;Q96S40	DNA excision repair protein ERCC-1
ERCC2	0.211225	0.148624	0.223092	0.0812987	0.276568	0.302005	0.332792	0.241998		A8MX75;B4E0F6;E7EVE9;K7EIT8;K7EKF3;K7ENL1;P18074;Q2TB78;Q2YDY2;Q7KZU6;Q8N721	TFIIH basal transcription factor complex helicase XPD subunit
ERCC3	0.19229	0.285882	0.27652	0.243216	0.361402	0.411735	0.377338	0.0649862		F2Z2V4;H7C309;P19447;Q53QM0	TFIIH basal transcription factor complex helicase XPB subunit
ERCC4	0.420172	0.478755	0.383029	0.417798	0.270538	0.656966	0.623177	0.3381		A5PKV6;A8K111;I3L4K0;I3NI48;O00140;Q8TD83;Q92889	DNA repair endonuclease XPF
ERCC5	0.603385	NaN	0.532254	NaN	0.699824	NaN	NaN	NaN		A0A087WUH0;A6NGT4;F2Z2A1;P28715;Q5JUS4;Q5JUS5;Q7Z2V3;Q8IZL6;Q8N1B7;Q9HD59;Q9HD60	DNA repair protein complementing XP-G cells
ERCC6	0.409328	NaN	0.360563	NaN	NaN	NaN	NaN	NaN		A0A096LNQ7;A0A096LP03;A0A096LP66;A0A096LPJ8;D3DX94;D6R9X7;Q03468;Q5W0L9	DNA excision repair protein ERCC-6
ERF	0.303571	NaN	0.367441	0.572876	NaN	NaN	0.437585	0.307698		B2RAP1;B7Z4R0;M0QX79;M0QXN0;P50548;Q59G38;Q9UPI7	ETS domain-containing transcription factor ERF
ERGIC1	0.746838	0.736474	0.539586	0.713507	0.451356	0.865302	0.534409	NaN		F2Z2P5;F2Z2U2;F2Z3Q5;H0YAV2;Q969X5;Q9H0L0;Q9H2J2;Q9ULN9	Endoplasmic reticulum-Golgi intermediate compartment protein 1
ERGIC2	0.457428	0.503776	0.243735	0.141868	0.447318	0.543214	0.466596	NaN		A0A087WU02;A6NHH6;F8VPA6;F8VR88;F8VRW9;F8VUZ2;F8W0R1;H0YHJ8;H0YHS0;H0YI50;H0YI58;Q53GY2;Q8N2Q9;Q96RQ1;Q9BVV9;Q9NZA3	Endoplasmic reticulum-Golgi intermediate compartment protein 2
ERGIC3	0.144154	0.433375	0.411164	0.315337	0.219333	0.255637	0.0712319	NaN		A0A0C4DH46;A6PVJ2;H0Y5K5;H0Y621;H0Y6Z0;H0Y802;Q5JWS3;Q6ZWP7;Q9H276;Q9P1L3;Q9Y282	Endoplasmic reticulum-Golgi intermediate compartment protein 3
ERH	0.0183497	0.186232	0.0827996	0.245467	0.163649	0.177387	0.0508827	0.0973542		B2R5H2;G3V279;P70659;P84090;Q14259	Enhancer of rudimentary homolog
ERI1	0.727882	0.636986	0.748781	0.700989	0.700015	0.725315	0.728505	0.696564		A8K4U7;E5RIV7;E5RJM3;Q8IV48;Q9NSX3	3'-5' exoribonuclease 1
ERI3	0.356874	0.33266	0.0353014	0.612344	0.351527	0.57696	0.658102	NaN		B1AK98;F6QUN3;F6UGJ8;H0Y4B0;O43414;Q5T2T7;Q5T2T9;Q5TG35;Q9BQA0;Q9UEB4	ERI1 exoribonuclease 3
ERLIN1	0.481867	0.272917	0.452012	0.468844	0.661033	0.705982	0.709394	0.497157		B0QZ42;B0QZ43;O75477;Q53HV0	Erlin-1
ERLIN2	0.712981	0.709938	0.637847	0.643537	0.874581	0.808056	0.886443	0.723037		A0JLQ1;A8K5S9;B4DM38;D3DSW0;E5RHW4;E5RJ09;O94905;Q6NW21;Q86VS6;Q86W49	Erlin-2
ERMP1	0.498356	0.615662	0.677728	0.764589	0.75082	0.731055	0.90981	0.718456		A0A0C4DGF0;B2RNA4;B3KSB1;E7ER77;Q7Z2K6;Q8N5T5;Q9H5M1	Endoplasmic reticulum metallopeptidase 1
ERP29	0.3927	0.582697	0.409771	0.698763	0.501453	0.665002	0.573676	0.627736		C9J183;F8VY02;F8W1G0;P30040;Q3MJC3;Q6FHT4	Endoplasmic reticulum resident protein 29
ERP44	0.501779	0.676622	0.627647	0.475139	0.642593	0.772846	0.762999	0.574319		O60319;Q4VXC1;Q5VWZ7;Q6UW14;Q8WX67;Q9BS26	Endoplasmic reticulum resident protein 44
ESD	0.600789	0.71744	0.467207	0.525071	0.436866	0.675784	0.637772	0.566352		H7BZT7;P10768;Q5TBU8;Q5TBV0;Q5TBV2;Q9BVJ2;U3KQT1;X6RA14	S-formylglutathione hydrolase
ESF1	0.313191	0.265496	0.528724	0.414867	0.556741	0.484399	0.663161	0.381918		A0A087WX71;Q86X92;Q9H501;Q9H9Q5;Q9HA35;Q9NX93;Q9P1S6	ESF1 homolog
ESR1;estrogen receptor	0.883504	NaN	0.926738	NaN	NaN	NaN	NaN	NaN	yes	B0QYW7;H0Y4W6;P03372;Q13511;Q14276;Q5T5H7;Q5T5H8;Q6MZQ9;Q9H2M1;Q9H2M2;Q9NU51;Q9UDZ7;Q9UE35;Q9UIS7	Estrogen receptor
ESRP1	0.78996	NaN	0.848653	NaN	0.840656	0.853806	0.864129	0.723188		A6NHA8;A8MPX1;E5RGE9;E5RI26;E9PB47;H0YBB3;H0YBR2;Q2M2B0;Q499G3;Q6NXG1;Q6PJ86;Q9NXL8	Epithelial splicing regulatory protein 1
ESYT1	0.445551	NaN	0.503892	0.75509	0.83686	0.620193	0.576469	0.45072		A0FGR7;A8K2S2;F8VZB1;O94848;Q6PJN4;Q9BSJ8;Q9H6J1;Q9H6W2;Q9Y416	Extended synaptotagmin-1
ESYT2	0.463719	0.387417	0.538341	0.630996	0.759447	0.744355	0.844389	0.772771		A0A087WXU3;A0FGR8;A4D229;H7BXI1;Q69YJ2;Q6UKI4;Q6ZTU0;Q6ZVU1;Q9BQS0;Q9NW47;Q9ULJ2	Extended synaptotagmin-2
ETF1	0.366409	0.430048	0.488631	0.625479	0.483885	0.572618	0.534358	0.460759		B2R6B4;B7Z7P8;D3DQC1;D6RCB3;D6RJE8;I3L492;P46055;P62495;Q5M7Z7;Q96CG1	Eukaryotic peptide chain release factor subunit 1
ETFA	0.478873	NaN	0.315798	0.233321	0.080246	0.465795	0.353664	0.593194		B4DT43;H0YK49;H0YKF0;H0YL12;H0YL83;H0YLU7;H0YM12;H0YMU8;H0YNX6;H3BV91;J3KN60;P13804;Q53XN3	Electron transfer flavoprotein subunit alpha, mitochondrial
ETFB	0.554338	0.426711	0.32631	0.523104	0.395226	0.510016	0.749407	NaN		A8K766;B3KNY2;M0QY67;P38117;Q6IBH7;Q71RF6;Q9Y3S7	Electron transfer flavoprotein subunit beta
ETHE1	0.414621	0.593616	0.640378	0.659802	0.692715	0.774737	0.802814	0.70751		M0QX80;M0QXB5;M0QY80;O95571;Q96HR0;Q9H001	Persulfide dioxygenase ETHE1, mitochondrial
ETNK1	0.238213	NaN	0.361462	0.208126	NaN	0.57965	0.425101	NaN		G5E969;H0YFP7;H0YH69;Q9HBU6	Ethanolamine kinase 1
ETS1	0.600944	NaN	0.683839	NaN	0.625808	0.743612	0.812148	NaN		A9UL17;F5GYX9;P14921;Q14278;Q16080;Q6N087;Q96AC5;V9GYD6	Protein C-ets-1
ETV3	0.516007	NaN	0.522666	NaN	0.398418	NaN	0.575038	NaN		B4E3M7;P41162;Q8TAC8;Q9BX30	ETS translocation variant 3
ETV6;PAX5	0.621427	0.533034	0.615584	0.61974	0.769831	0.472151	0.823466	0.130727		A3QVP6;A8K076;H0YG25;J3KN52;P41212;Q9UMF6;Q9UMF7;Q9UMG0	Transcription factor ETV6
EVI5L	0.31702	0.623028	0.428357	0.656067	0.488083	0.552672	0.573215	0.28575		B9A6I9;M0QYX4;M0R1Y1;Q96CN4	EVI5-like protein
EVL	0.820149	NaN	0.343554	0.386555	0.773389	0.65869	0.645517	0.388494		A0A087WYI2;A8K105;B7Z3I5;G3V2K5;G3V314;G3V3G2;G3V535;G3V5F7;H0YJL6;H0YJN0;O95884;Q7Z522;Q8TBV1;Q9UF25;Q9UI08;Q9UIC2	Ena/VASP-like protein
EVPL	0.271399	0.583653	0.732458	NaN	0.773348	0.67582	0.711157	0.102295		A0AUV5;K7EKI0;K7EQ87;Q92817	Envoplakin
EWSR1	0.276739	0.203435	0.068456	0.604242	0.427844	NaN	0.459106	0.0949183		A0A0D9SFL3;B0QYJ3;B0QYJ4;B0QYJ5;B0QYJ6;B0QYJ7;B0QYK0;B0QYK1;C9JGE3;F8WC90;H7BY36;Q01844;Q5THL0;Q92635;Q96FE8;Q96MN4;Q96MX4;Q9BWA2;V5JZ30	RNA-binding protein EWS
EXOC1	0.271095	NaN	0.199622	0.325677	0.383225	0.554723	0.400393	0.294381		Q504V4;Q8WUE7;Q96T15;Q9NV70;Q9NZE4	Exocyst complex component 1
EXOC3	0.185639	0.0999977	0.148005	0.105801	0.20604	NaN	0.366537	0.30189		D6RB59;D6RBR9;H0Y995;O60645;Q6P2E8;Q8TEN6;Q8WUW0;Q96DI4	Exocyst complex component 3
EXOC4	0.260713	0.271753	0.124272	0.308769	0.20031	NaN	0.142483	0.301705		E9PED2;Q541U8;Q96A65;Q9C0G4;Q9H9K0;Q9P102	Exocyst complex component 4
EXOC5	0.14802	0.496085	0.151534	0.337823	0.599476	0.288318	0.278998	0.147267		A0A0A0MSI8;B2R6C5;F8W9B8;G3V377;G3V4Z7;O00471	Exocyst complex component 5
EXOC6	0.778019	0.237301	0.541032	0.465071	0.714506	0.668383	0.540781	0.319228		B1AP46;E7EW84;E9PHI3;F2Z3K0;H0Y5J8;Q5VXH8;Q8TAG9;Q9NZ24	Exocyst complex component 6
EXOC6B	0.509024	0.428542	0.535076	0.568473	0.629554	0.669923	0.604849	0.442692		B8ZZY3;F8W6R7;J3QT38;Q9Y2D4	Exocyst complex component 6B
EXOC7	0.255207	0.216626	0.292592	0.0738404	-0.0425495	0.142723	0.274381	-0.0512946		A0A0A0MRE1;A0A0A0MSB8;B4DJ07;B5MC69;B5MCY9;B8XXP2;C9JKC2;C9JME6;K7ENP8;K7ERQ5;Q8ND93;Q8WV91;Q96FF0;Q9H8C3;Q9H9X3;Q9HA32;Q9UPT5	Exocyst complex component 7
EXOC8	0.159794	0.147776	0.0941831	0.146333	0.23415	0.300242	-0.0328865	0.0944809		B3KU33;Q5TE82;Q8IYI6	Exocyst complex component 8
EXOSC2	0.447389	0.424088	0.553825	0.533123	0.333276	0.388577	0.580678	0.202686		A3KFL1;A3KFL2;A3KFL3;A3KFL4;A3KFL5;B4DKK6;Q13868;Q9NUY4	Exosome complex component RRP4
EXOSC4	0.325018	-0.0403264	-0.0174263	-0.0203587	0.159806	NaN	0.219307	-0.14787		E9PI41;E9PPI9;Q9NPD3	Exosome complex component RRP41
EXOSC6	0.135982	-0.138706	0.167749	0.247161	0.28627	0.133512	0.315214	NaN		Q5RKV6	Exosome complex component MTR3
EXOSC7	0.289322	0.0130154	0.0992965	0.190699	0.433538	0.227821	0.364496	NaN		Q15024;Q96E72	Exosome complex component RRP42
EXOSC8	0.370553	0.362649	0.452762	0.439951	0.513754	0.278173	0.406934	0.340342		H7C581;H7C5Z2;O43480;Q5TBA5;Q96B26	Exosome complex component RRP43
EXPH5	0.507943	NaN	NaN	NaN	NaN	0.778212	0.734847	NaN		A0A087WZJ0;E9PIT1;E9PPH6;F5GXG5;Q2KHM1;Q8NEV8;Q9Y4D6	Exophilin-5
EXT2	0.26405	NaN	NaN	NaN	0.398281	0.293718	0.589129	NaN		B2R5Z6;C9JU51;E9PJA5;E9PNL9;J3KPT2;O15288;Q93063	Exostosin-2
EYA3	0.502347	0.456123	0.666137	0.443463	0.279126	0.432004	0.654574	0.270426		A8K190;B1APR7;B4DIR7;B4DNZ7;O95463;Q8IVX7;Q99504;Q99813	Eyes absent homolog;Eyes absent homolog 3
EZH2	0.748259	NaN	0.843926	NaN	0.712266	0.84213	0.788114	NaN	yes	B2RAQ1;B3KS30;B7Z1D6;B7Z7L6;E9PDH6;G3XAL2;Q15755;Q15910;Q75MG3;Q92857;Q96FI6	Histone-lysine N-methyltransferase EZH2
EZR	0.803604	0.81352	0.91694	0.864341	0.839633	0.867881	0.78352	0.805901		E1P5A8;E7EQR4;P15311;P23714;Q4VX75;Q96CU8;Q9NSJ4	Ezrin
F11R	0.0524253	0.565674	0.531526	0.840074	0.726675	0.700262	0.793669	NaN		A0A087WY82;B7Z941;Q9Y624	Junctional adhesion molecule A
F5	0.125441	NaN	0.108074	0.208275	0.0381971	0.439921	-0.119857	0.226664		A0A0A0MRJ7;A8K6E8;P12259;Q14285;Q2EHR5;Q5R346;Q5R347;Q6UPU6;Q8WWQ6	Coagulation factor V;Coagulation factor V heavy chain;Coagulation factor V light chain
F8A1	0.0609178	NaN	NaN	NaN	NaN	NaN	NaN	NaN		P23610;Q5HY66;Q8IXP3	Factor VIII intron 22 protein
FABP5	0.712082	0.499745	0.846748	0.933222	0.945559	0.783664	0.908409	0.51974		B2R4K0;I6L8B7;Q01469	Fatty acid-binding protein, epidermal
FADD	0.492884	0.451588	0.385994	0.420569	0.866436	0.710218	0.764859	0.0106116		Q13158;Q14866;Q6IBR4	FAS-associated death domain protein
FADS2	0.710119	NaN	0.748371	0.886172	NaN	0.863778	0.873417	NaN		A8K2M6;B7Z634;E5RGD8;E5RGZ5;E5RHL3;F5GZ92;F5GZU2;F5H622;O95864;Q6MZQ7;Q96H07;Q96SV8;Q9H3G3;Q9Y3X4	Fatty acid desaturase 2
FAF1	0.617693	0.585456	0.596556	0.647062	0.594064	0.799634	0.768375	0.612629		B1ANM7;B3KT28;Q549F0;Q9UF34;Q9UNN5;Q9UNT3;Q9Y2Z3	FAS-associated factor 1
FAF2	0.616596	0.661231	0.283913	0.551317	0.701096	0.843843	0.712084	0.579608		D6RBG6;O94963;Q8IUF2;Q96CS3;Q9BRP2;Q9BVM7	FAS-associated factor 2
FAH	0.659825	0.737655	0.641413	0.72919	0.521054	0.784685	0.727772	0.801461		B2R9X1;D3DW95;H0YLC7;H3BNP8;P16930;Q53XA7	Fumarylacetoacetase
FAHD1	0.50398	0.481288	0.436639	0.244861	0.452974	0.431797	0.628699	0.645817		B1AK40;B1AK41;Q6FIC7;Q6P587;Q96RY1;Q9H0N6	Acylpyruvase FAHD1, mitochondrial
FAHD2A	0.558121	0.578018	0.617778	0.374558	0.70926	0.693709	0.7131	0.397307		C9J5B6;C9JGM0;Q96GK7;Q9Y3B0	Fumarylacetoacetate hydrolase domain-containing protein 2A
FAHD2B	0.560777	NaN	NaN	NaN	NaN	0.69619	NaN	0.423537		D3DXH7;Q6P2I3;Q8NDK1	Fumarylacetoacetate hydrolase domain-containing protein 2B
FAIM	0.445056	0.507193	0.786821	0.596166	0.697729	0.661003	NaN	NaN		C9JDZ2;Q6IAN2;Q9NVQ4	Fas apoptotic inhibitory molecule 1
FAM102A	0.650653	NaN	NaN	0.432888	0.575788	NaN	NaN	NaN		A2A329;Q5T9C2;Q8TEL4	Protein FAM102A
FAM102B	0.741161	NaN	NaN	0.548547	NaN	NaN	0.570652	NaN		A1L1A1;B0QZ46;B0QZ47;Q5T8I3;Q68DH7	Protein FAM102B
FAM107B	0.810289	0.790465	0.689305	0.896153	0.817427	0.846259	0.879724	0.560257		A8K1P4;C9J3Q3;C9J6N5;C9J6Y8;C9JP05;C9JQ40;C9JW51;C9JYP1;D3DRT2;F8WCJ2;F8WDH7;Q5T9K7;Q5T9K8;Q6ZSI4;Q9H098;X6RET8	Protein FAM107B
FAM110A	0.465602	NaN	0.585958	NaN	NaN	NaN	NaN	NaN		D3DVW2;Q5R1M7;Q9BQ89;V9GZ26	Protein FAM110A
FAM111A	0.369707	NaN	0.503166	0.643463	0.526462	0.49421	0.614384	NaN		A8K5Y8;E9PNQ0;E9PR18;Q5RKS9;Q5XKM2;Q68DK9;Q6IPR7;Q96PZ2;Q9H5Y1	Protein FAM111A
FAM111B	0.615949	NaN	NaN	NaN	NaN	NaN	NaN	NaN		B4E2G2;E9PS27;Q6P661;Q6SJ93	Protein FAM111B
FAM114A1	0.725584	0.763614	0.718059	0.882486	0.817025	0.881588	0.863955	0.614444		A8K9W6;D6R9C9;Q6MZV4;Q8IWE2;Q9BVL6	Protein NOXP20
FAM114A2	0.70529	0.627654	0.627682	0.582486	0.755568	0.774271	0.764802	0.441364		B2R8D8;E5RFK2;E5RGF9;E5RH43;E5RHI8;E5RHP2;E5RIK7;E5RK42;E7ESJ7;I6L9D5;Q9H7E0;Q9NRY5	Protein FAM114A2
FAM117B	0.426431	0.320659	0.439325	0.315609	0.302569	0.317702	0.801633	0.276913		Q53QZ5;Q585T9;Q6P1L5;Q8N8W1;Q96Q34	Protein FAM117B
FAM120B;FAM120B	0.513643	0.459306	0.553273	0.576203	0.428394	0.538636	0.719607	0.518203		B4DL34;Q86V68;Q96EK7;Q96JI9;A0A0D9SEJ5;F5GY05	Constitutive coactivator of peroxisome proliferator-activated receptor gamma
FAM120C	0.196579	0.599838	0.803837	0.808806	0.765765	0.898717	0.80029	0.288885		B2RMT7;F8W881;Q9NX05	Constitutive coactivator of PPAR-gamma-like protein 2
FAM122A	0.48151	NaN	0.377325	0.252616	0.217882	0.177387	0.339183	NaN		Q96E09	Protein FAM122A
FAM126A	0.58449	0.481108	0.61802	0.566296	0.414087	0.293835	0.576229	0.518704		A4D145;B8ZZA2;B8ZZJ1;H7C0W7;Q6N010;Q75MR4;Q7LDZ4;Q96MX1;Q96NQ6;Q9BYI3	Hyccin
FAM127A	0.61247	NaN	NaN	NaN	NaN	NaN	NaN	NaN		A6ZKI3	Protein FAM127A
FAM129A	0.910178	0.794658	0.880296	0.903327	0.806044	0.904652	NaN	0.672881		H0Y7M9;Q2TTR2;Q5TEM8;Q8TEI5;Q9BZQ8;Q9H593;Q9H9Y8;Q9HCB9	Protein Niban
FAM129B	0.478119	0.668372	0.819516	0.861224	0.765952	0.714946	NaN	0.796977		Q4LE55;Q5VVW6;Q5VVW7;Q96TA1;Q9BUS2;Q9NT35	Niban-like protein 1
FAM134A	0.124344	NaN	NaN	NaN	NaN	NaN	NaN	NaN		C9J3K5;C9JIF3;F8WAL5;F8WE68;H7C3D5;Q6P1P5;Q8NC44;Q9H0K7	Protein FAM134A
FAM134C	0.231105	NaN	NaN	NaN	NaN	NaN	NaN	NaN		B3KR75;K7EJ34;K7EJ42;K7ELM8;K7EMF4;K7ENF4;K7ENZ6;K7EPD0;K7EQI9;Q86VR2	Protein FAM134C
FAM136A	0.417721	0.425548	0.569012	0.311342	0.673103	0.651152	0.71879	0.404504		C9J2Y4;C9JF51;E7EQY1;Q96C01;Q96SS3	Protein FAM136A
FAM160A2	0.175639	0.358132	0.288306	0.305442	NaN	0.528414	0.386159	NaN		E9PJK5;Q8N612;Q9C0A4;Q9H0N3;Q9H624	FTS and Hook-interacting protein
FAM160B1	0.480211	0.491297	0.694109	0.540816	0.649122	NaN	0.645803	0.474277		Q5H9P7;Q5W0V1;Q5W0V2;Q5W0V3;Q5W0V4;Q8IY76;Q9HCH2	Protein FAM160B1
FAM160B2	0.451774	NaN	0.438165	0.125615	0.501752	0.557633	0.506588	0.165791		B2RDQ5;B3KNX1;F2Z2X3;Q2M211;Q71JB5;Q7L3J6;Q86V87;Q969T0;Q9H6W4	Protein FAM160B2
FAM162A	0.577388	0.578189	0.376769	0.466592	0.491087	0.500845	0.775612	0.686921		E9PH05;F8W7Q4;Q96A26;Q9NRN6;Q9UJX8	Protein FAM162A
FAM168A	0.537481	NaN	0.483578	0.513989	0.62898	0.533224	0.793213	0.14559		A2ICY2;A2ID81;Q86UG2;Q92567	Protein FAM168A
FAM175A	0.122064	NaN	NaN	NaN	NaN	NaN	NaN	NaN		A0A087WWJ9;A0A087WXK1;A0A087WZ78;A5JJ07;D6RAN3;D6REL5;D6RHI5;E9PHB9;Q6UWZ7;Q9H8I1;Q9H9N4	BRCA1-A complex subunit Abraxas
FAM175B	0.241018	NaN	NaN	NaN	NaN	NaN	NaN	NaN		B4DKR2;Q15018;Q96H11	BRISC complex subunit Abro1
FAM177A1	0.458147	0.662962	0.488695	0.56898	0.607378	0.7862	NaN	NaN		A0A087X212;G3V3Z5;G3V583;H0YJC3;H0YJX7;Q68CT2;Q8N128;R4GN97	Protein FAM177A1
FAM188A	0.566428	NaN	NaN	NaN	NaN	NaN	NaN	NaN		Q5SZ68;Q5SZ69;Q5SZ70;Q6IA40;Q6P7P0;Q7Z2S1;Q8WUF1;Q9H3I4;Q9H8M7;X6R9S5;X6RC30;X6RC97	Protein FAM188A
FAM192A;NIP30	0.427826	0.428632	0.482192	0.449066	0.603085	0.553395	0.741347	0.581415		H3BMX9;H3BN22;H3BNK9;H3BP64;H3BPF9;H3BPH9;H3BQQ6;H3BSF0;H3BSY6;H3BTI2;H3BTP8;H3BU93;H3BUL4;Q6P4H7;Q9GZU8	Protein FAM192A
FAM193A	0.011906	NaN	0.397116	0.325046	NaN	NaN	0.382882	NaN		B7ZM85;B9EGR0;D6R990;D6RFZ4;E7EUR8;E9PFA1;O43607;P78311;P78312;P78313;Q9UEG8	Protein FAM193A
FAM206A	0.00579606	NaN	-0.0665339	NaN	NaN	NaN	NaN	NaN		Q5JTR0;Q5JTR1;Q9NX38;X6R8U7;X6REY2	Protein Simiate
FAM208A	0.488515	0.458675	0.468743	0.313135	0.521367	NaN	NaN	0.504381		A0A087X0F1;A1L3A4;B5ME28;Q9H2F7;Q9UK61;Q9UPP7	Protein FAM208A
FAM20B	0.590476	0.142961	0.34591	0.14402	0.612898	0.535029	0.832347	0.261514		O75063;Q5W0C3;Q5W0C4;X6RH03	Glycosaminoglycan xylosylkinase
FAM210B	0.566712	0.338719	0.454258	0.485455	0.745246	NaN	0.766462	0.777625		B2RBQ9;E1P5Y7;H0Y456;Q8WVN2;Q96KR6;Q9BYL6;Q9H418	Protein FAM210B
FAM213A	0.737197	0.651322	0.66827	0.811552	0.890072	0.595758	NaN	0.53566		B2RD81;Q6UW08;Q8N2K3;Q8NBK9;Q96JR0;Q9BRX8	Redox-regulatory protein FAM213A
FAM213B;FAM213B	0.594329	0.322408	0.581717	0.290872	0.466768	0.487302	NaN	0.531633		A8K793;B3KPY3;B4DQR9;B4E0S5;B7ZAC8;B9DI90;B9DI92;J3KQD0;Q8N2H0;Q8TBF2;A0A0A0MRV4;A0A0A0MT35;J3KPF5;J3KPF6;J3KRV9;J3QKK8	Prostamide/prostaglandin F synthase
FAM21C	0.201199	NaN	NaN	NaN	NaN	NaN	NaN	NaN		A0A096LPC5;A0A0A0MR88;A0A0A0MT65;B4DZQ6;B9EK53;F5H0J6;F5H871;J3KP36;Q5SQU4;Q5SQU5;Q7L521;Q9UG79;Q9Y4E1	WASH complex subunit FAM21C
FAM32A	0.448677	NaN	0.416398	0.386654	NaN	NaN	NaN	NaN		K7EIY1;K7ELZ8;K7ENN5;Q9BT02;Q9Y421	Protein FAM32A
FAM3C	0.47007	0.403097	0.594027	0.464824	0.463014	0.801186	0.81619	0.573557		A6NDN2;A8K3R7;C9JMN4;C9JP35;Q92520	Protein FAM3C
FAM45A	0.144366	NaN	0.550576	0.440074	0.537911	0.204207	0.21522	NaN		B1AMV6;B4DDC3;D3DRC8;F6TM29;Q8TCE6;Q9NXW4	Protein FAM45A
FAM49A	0.623443	0.554476	0.69101	0.734236	0.824847	0.775407	0.818991	0.522992		B3KNZ1;C9IYV6;C9JPE5;Q53QW2;Q9H0Q0	Protein FAM49A
FAM49B	0.492144	0.304934	0.592089	0.720705	0.696511	0.618836	0.537216	0.513969		A0A087X178;E5RFS4;E5RGI7;E5RH75;E5RHU5;E5RI16;E5RIR8;E5RJE1;E5RJL8;E5RK61;E5RK81;Q96AZ5;Q9NUQ9;Q9NW21;Q9NZE7	Protein FAM49B
FAM50A	0.552131	0.380736	0.462045	0.254063	0.691537	0.825007	0.599045	0.726933		A8KAQ4;B0S8I6;B2R997;Q14320;Q5HY37;Q6PJH5	Protein FAM50A
FAM65A	0.395891	NaN	NaN	NaN	NaN	NaN	NaN	NaN		A0A0A0MTL6;B4DEQ9;B4DIM2;E9PBS3;H3BMG9;H3BP86;H3BQI5;H3BS40;H3BSV5;H3BSX9;H3BU12;H3BUP6;H3BV02;Q4G0A4;Q6ZS17;Q7Z5R7;Q8NDA4;Q96J39;Q96PV8;Q9H8D9	Protein FAM65A
FAM76A	0.236345	NaN	0.151618	0.374397	NaN	0.427316	0.377433	0.376541		B1AJQ5;B4DWT3;E9PQL1;O95565;O95566;Q8N7J5;Q8TAV0	Protein FAM76A
FAM83F	0.666348	NaN	NaN	NaN	0.782797	NaN	0.90195	NaN		Q8NEG4;Q96FD6	Protein FAM83F
FAM83G	0.405203	NaN	NaN	NaN	0.853947	NaN	0.821093	NaN		A6ND36;K7EKG0;Q3KQZ4;Q6ZW60	Protein FAM83G
FAM84B	0.708104	0.711057	0.819205	0.823191	0.748141	0.847576	NaN	0.518203		Q96KN1	Protein FAM84B
FAM8A1	0.138844	NaN	0.110546	0.312653	NaN	0.483634	0.373441	0.0712117		B2R725;Q9UBU6	Protein FAM8A1
FAM91A1	0.449576	0.380141	0.572519	0.518751	0.518204	0.728158	0.544647	0.557188		B6YY23;E7ER68;G3V120;H0YBR6;H0YC80;Q658T5;Q658Y4;Q8TE89	Protein FAM91A1
FAM96A	0.191827	NaN	NaN	NaN	NaN	NaN	NaN	NaN		A6NKS1;B2R5F8;B7Z8Z5;H0YKV4;H0YLH6;Q9H5X1	MIP18 family protein FAM96A
FAM96B	0.159159	NaN	NaN	NaN	NaN	NaN	NaN	0.016285		H3BNV7;J3KS95;J3QLT9;Q9Y3D0	Mitotic spindle-associated MMXD complex subunit MIP18
FAM98A	0.644512	0.629773	0.467859	0.286271	0.532982	0.62182	0.325722	0.0610137		B2RNA2;C9J3G8;E9PH82;Q8NCA5;Q9Y3Y6	Protein FAM98A
FAM98B	0.3735	0.0036021	0.337462	0.516871	0.319311	0.454498	0.35688	0.259477		A8MUW5;H0YNA1;Q52LJ0;Q8N935	Protein FAM98B
FAM98C	0.387921	0.560904	0.419933	0.0974768	0.308022	0.475663	0.554733	0.320469		A6NMW3;K7EQL1;K7EQT7;K7ES49;Q17RN3;Q66K45	Protein FAM98C
FANCD2	0.623073	NaN	NaN	NaN	0.625707	NaN	0.787581	NaN		F8WE37;H7BZJ7;Q2LA86;Q69YP9;Q6PJN7;Q9BQ06;Q9BXW9;Q9H9T9	Fanconi anemia group D2 protein
FANCG	0.114582	NaN	NaN	NaN	NaN	0.220342	-0.0292568	NaN		C9JSE3;F8WC08;O15287	Fanconi anemia group G protein
FANCI	0.814064	NaN	0.850087	0.831404	0.821838	NaN	0.876247	0.624178		A4ZVE4;A5YMH4;A6NJZ0;F8W7R3;H3BMG4;H3BN35;H3BP78;H3BQE2;H3BS60;H3BT54;Q96JN1;Q96ST0;Q9BT96;Q9NVI1	Fanconi anemia group I protein
FAP	0.838788	NaN	0.704968	0.71457	0.848997	0.815177	0.85045	0.891077		A0A0D9SEN1;B4DLR2;C9J131;F8WF29;H0YG61;H7C4D9;O00199;Q12884;Q53TP5;Q86Z29;Q99998;Q9UID4	Antiplasmin-cleaving enzyme FAP, soluble form;Prolyl endopeptidase FAP
FARP1	0.588515	NaN	0.481817	0.704032	0.742269	0.483617	0.723391	0.420816		C9JME2;H0Y783;M0QXT1;M0QYB0;M0R262;Q5JVI9;Q6IQ29;Q9Y4F1	FERM, RhoGEF and pleckstrin domain-containing protein 1
FARS2	0.26637	0.124955	0.426353	0.258009	0.514019	NaN	0.482062	0.543649		B2R664;O95363;Q53F66;Q5JRF7;Q5TCS3;Q6FG29;Q9NPY7;Q9P062;R4GMX6	Phenylalanine--tRNA ligase, mitochondrial
FARSA	0.130923	0.0244934	0.25441	0.177984	0.147359	NaN	0.211257	0.0643099		B4E363;K7EK06;K7EPH2;K7ER00;K7ER16;K7ERS0;Q9NSD8;Q9Y285;Q9Y4W8	Phenylalanine--tRNA ligase alpha subunit
FARSB	0.463561	0.579686	0.478402	0.480631	0.463781	0.405081	0.645052	0.581937		B4DFM0;O95708;Q4ZFX1;Q57ZJ5;Q9NSD9;Q9NZZ6	Phenylalanine--tRNA ligase beta subunit
FASN	0.753811	0.58166	0.687712	0.403686	0.598392	0.818928	0.687778	0.266683	yes	J3KTF0;P49327;Q13479;Q16702;Q4LE83;Q6P4U5;Q6SS02;Q969R1;Q96C68;Q96IT0	[Acyl-carrier-protein] S-acetyltransferase;[Acyl-carrier-protein] S-malonyltransferase;3-hydroxyacyl-[acyl-carrier-protein] dehydratase;3-oxoacyl-[acyl-carrier-protein] reductase;3-oxoacyl-[acyl-carrier-protein] synthase;Enoyl-[acyl-carrier-protein] reductase;Fatty acid synthase;Oleoyl-[acyl-carrier-protein] hydrolase
FASTKD2	0.141329	0.289399	0.419523	0.0440445	0.443226	0.252873	0.524476	0.217548		C9JPI6;Q9NVX6;Q9NYY8;Q9Y2H7	FAST kinase domain-containing protein 2
FASTKD5	0.451791	0.232757	0.611739	0.430117	0.507709	0.62613	0.705069	NaN		Q7L8L6;Q96JN3;Q9H5D1;Q9H8Y3	FAST kinase domain-containing protein 5
FAT1	0.692706	0.569984	0.868678	0.719122	0.858378	0.791376	0.863681	0.4721		A0A087WVP1;D6RCE4;D6RHE6;H0Y8F5;H0Y9C8;H0Y9H4;Q14517	Protocadherin Fat 1;Protocadherin Fat 1, nuclear form
FAT3	0.0487211	NaN	NaN	0.821744	NaN	NaN	-0.0214734	NaN		B5MDB0;E9PQ73;G5EA25;Q8TDW7;Q96AU6	Protocadherin Fat 3
FAU	-0.115022	0.200658	0.176483	0.0713915	0.0729484	0.156207	0.0573993	0.0219133		E9PM49;E9PMS9;E9PR30;J3KN89;P35544;P62861;Q05472;Q95261;Q9H5V4	40S ribosomal protein S30;Ubiquitin-like protein FUBI
FBL;FBL	0.509894	0.517246	0.448512	0.608448	0.334252	0.439145	0.503669	0.17584		B5BUE8;O75259;P22087;Q6IAT5;Q9UPI6;A0A0D9SFM2;M0QXC9;M0QXL5;M0R0P1;M0R1H0;M0R299;M0R2B0;M0R2Q4;M0R2U2	rRNA 2'-O-methyltransferase fibrillarin
FBLIM1	0.643396	NaN	0.453596	0.89337	0.878781	0.488854	0.7113	0.767504		B3KNY0;D6R9I4;D6R9V9;D6RA19;D6RAI6;D6RAI8;E7EN81;E7EPI5;E7EWE8;Q5VVD3;Q5VVE0;Q5VVE1;Q8IX23;Q8WUP2;Q96T00;Q9UFD6	Filamin-binding LIM protein 1
FBLN1	0.61848	0.477483	0.712612	0.554174	0.729916	0.665313	0.661317	0.662487		B0QY42;B1AHL2;B1AHL4;B1AHM4;B1AHM5;B1AHM6;B1AHM7;B1AHM8;B1AHM9;B1AHN3;C9JMQ3;H7C1M6;P23142;P23143;P23144;P37888;Q5TIC4;Q8TBH8;Q9HBQ5;Q9UC21;Q9UGR4;Q9UH41	Fibulin-1
FBLN1	0.529253	0.477483	0.712612	0.554174	0.729916	0.665313	0.661317	0.662487		B0QY42;B1AHL2;B1AHL4;B1AHM4;B1AHM5;B1AHM6;B1AHM7;B1AHM8;B1AHM9;B1AHN3;C9JMQ3;H7C1M6;P23142;P23143;P23144;P37888;Q5TIC4;Q8TBH8;Q9HBQ5;Q9UC21;Q9UGR4;Q9UH41	Fibulin-1
FBLN2	0.670367	0.589406	0.853439	0.764416	0.673078	0.800915	0.697562	0.621664		B7Z9C5;C9JQS6;H7BXL0;H7C1A3;P98095;Q8IUI0;Q8IUI1	Fibulin-2
FBLN5	0.557433	0.708153	0.820134	0.550872	0.568562	0.703176	0.329161	0.334589		G3V2P8;G3V329;G3V3Y2;G3V4U0;G3XA98;O75966;Q6IAL4;Q6UWA3;Q9UBX5	Fibulin-5
FBP1	0.780147	0.605545	0.782222	0.870476	0.841131	0.448522	0.662395	0.785897		O75571;P09467;Q53F94;Q5VZC3;Q96E46	Fructose-1,6-bisphosphatase 1
FBRS	0.287088	NaN	NaN	NaN	NaN	NaN	NaN	NaN		B4DP86;H3BRE6;J3KNZ9;Q96CI9;Q9H9X4;Q9HAH7	Probable fibrosin-1
FBXL17	0.639008	0.524983	0.554981	0.620519	NaN	NaN	0.575533	NaN		A1A4E3;H7C835;Q9UF56	F-box/LRR-repeat protein 17
FBXL6	0.364618	NaN	0.440805	NaN	NaN	NaN	NaN	NaN		Q53G43;Q8N531;Q9H5W9;Q9UKC7	F-box/LRR-repeat protein 6
FBXO18	0.244326	NaN	NaN	NaN	NaN	NaN	NaN	NaN		F6UZG9;Q5JVB0;Q5JVB1;Q7Z4Q6;Q7Z4R0;Q8N1P5;Q8N586;Q8NFZ0;Q96E82;Q96K67;Q96SW7;Q9UFB2	F-box only protein 18
FBXO22	0.108383	0.604193	0.523324	0.467038	0.652433	0.495856	0.313228	NaN		H3BRE0;H3BTH6;H3BTR7;H3BUC1;H3BVA4;Q0D2P8;Q6PIL5;Q8IXW3;Q8NEZ5;Q9H824;Q9UKC0	F-box only protein 22
FBXO28	0.229664	NaN	NaN	NaN	NaN	NaN	0.254004	NaN		B4E0H5;E9PEM8;O75070;Q9NVF7	F-box only protein 28
FBXO3	0.35755	0.567405	0.478554	0.508967	0.746329	0.665394	0.584927	0.361827		B3KY16;B4E3U2;D3DR05;E9PJM3;E9PL46;G3V1E0;Q49AF1;Q86X90;Q9H0V2;Q9NUX2;Q9UK99	F-box only protein 3
FBXO30	0.493912	NaN	0.359688	0.602251	0.627299	0.299278	0.659884	0.151507		Q8TB52;Q9BXZ7	F-box only protein 30
FBXO38	0.624534	NaN	0.541443	0.340866	0.320597	0.798367	0.627696	0.242825		Q6PIJ6;Q6PK72;Q7Z2U0;Q86VN3;Q9BXY6;Q9H837;Q9HC40	F-box only protein 38
FBXO4	0.591106	0.602308	0.538273	0.570476	0.59058	0.810419	0.809899	0.477356		D6RAJ6;D6RAU6;D6REP2;Q68CU8;Q86VT8;Q9UK98;Q9UKT5	F-box only protein 4
FBXO45	0.182463	NaN	0.22774	0.35791	0.600824	0.169493	0.579573	NaN		A6NF90;C9JLC0;D3DXB5;P0C2W1	F-box/SPRY domain-containing protein 1
FBXO6	0.520018	0.714438	0.791614	0.673123	0.813384	0.69911	0.751722	0.670893		B1AK42;B2RC88;J3KQ72;Q9NRD1;Q9UKT3	F-box only protein 6
FBXO7	0.470339	0.150986	0.25863	0.184168	0.499079	0.309877	0.246173	0.385553		A2A282;B4DNB3;B4DWX5;F8WBR0;F8WDR9;Q5TGC4;Q5TI86;Q96HM6;Q9UF21;Q9UKT2;Q9Y3I1	F-box only protein 7
FBXO9	0.0445409	NaN	NaN	NaN	NaN	NaN	NaN	NaN		A6NFW3;B3KMM6;C9IY65;C9J4V1;C9JDZ9;H7C4H6;O75986;Q59EH8;Q6PKH7;Q9NT57;Q9UK97;Q9Y593;V9GZ74	F-box only protein 9
FBXW11	0.280876	NaN	0.0616246	0.334793	0.267125	0.397949	0.233113	0.185664		B2RC98;E5RG78;E5RGC1;E5RH92;Q9P2S8;Q9P2S9;Q9UKB1;Q9Y4C6	F-box/WD repeat-containing protein 11
FBXW2	0.47769	NaN	0.14317	0.281224	0.291692	0.417813	0.456877	0.483691		B3KRL8;Q4VXH1;Q4VXH2;Q7Z4V6;Q8WV51;Q9HA09;Q9UKA3;Q9UKT8	F-box/WD repeat-containing protein 2
FCER1G	0.364697	0.7388	0.730588	0.849759	0.758462	0.681221	0.665066	NaN		A6NCQ8;P30273;Q5VTW4	High affinity immunoglobulin epsilon receptor subunit gamma
FCGBP;FCGBP	0.650672	0.645182	0.759515	0.622338	0.602841	0.836774	0.562434	0.615263		O95784;Q9Y6R7;A0A087WUZ2;A0A087WXI2	IgGFc-binding protein
FCGR2A	0.544114	NaN	NaN	0.809103	NaN	0.484435	NaN	NaN		F5GX41;F5GXY9;P12318;Q8WUN1;Q8WW64;V9GY55;V9GY83	Low affinity immunoglobulin gamma Fc region receptor II-a
FCGR3B	0.441552	NaN	NaN	NaN	NaN	NaN	NaN	NaN		A0A087WU90;A0A087WZR4;E9PNY5;H0Y4U3;M9MML6;O75015	Low affinity immunoglobulin gamma Fc region receptor III-B
FCGRT	0.710106	0.448162	0.481434	0.861546	0.699376	0.64382	0.605235	0.170002		M0QYM4;M0QYN1;M0QYN9;M0R0A9;M0R0H0;M0R0K7;M0R220;M0R266;M0R2T3;P55899;Q5HYM5;Q9HBV7;Q9NZ19	IgG receptor FcRn large subunit p51
FCHO2	0.436087	0.586313	0.699652	0.690476	0.753457	0.77724	0.722761	0.511237		A8K6W7;B2RNQ9;B4DHK0;E9PG79;H0YAE2;H7BXJ4;Q0JRZ9;Q0JTJ3;Q96CF5	F-BAR domain only protein 2
FCHSD1	0.575434	0.709614	0.401956	0.634756	0.765704	0.729883	0.693931	0.343673		E5RGB1;E5RGT6;E5RK49;Q6UX75;Q86WN1;Q86Y77;Q9NXX8	F-BAR and double SH3 domains protein 1
FCN3	0.231944	0.175646	0.138341	NaN	0.209276	0.396434	0.227405	-0.016449		O75636;Q6IBJ5;Q8WW86	Ficolin-3
FDX1	0.379765	0.35173	0.202868	0.276178	0.383455	0.490969	0.486705	0.441125		B0YJ14;P10109;Q53YD6	Adrenodoxin, mitochondrial
FDX1L	-0.0325623	NaN	NaN	NaN	NaN	NaN	NaN	NaN		A0A0A0MTS8;Q6P4F2;Q8N8B8	Adrenodoxin-like protein, mitochondrial
FDXR	0.531418	0.705556	0.68864	0.673643	0.643984	0.767752	0.802957	0.671532		A0A0A0MSZ4;A0A0A0MT64;A0A0A0MTN9;A0A0A0MTR6;A0A0C4DFN8;A0A0C4DGN7;B4DDI7;B4DHX5;B4DQQ4;B4DX24;B7Z7G2;E7EQC1;J3KRG8;J3KS64;J3KTA3;J3QKZ8;J3QQW7;J3QQX3;J3QSF9;P22570;Q13716;Q4PJI0;Q9BU12	NADPH:adrenodoxin oxidoreductase, mitochondrial
FECH	0.463544	0.396425	0.486234	0.448745	0.559317	0.756889	0.802671	0.472688		A8KA72;K7EJM8;K7EJX5;K7EKP7;K7ELX4;K7EPN2;P22830;Q8IXN1;Q8NAN0	Ferrochelatase;Ferrochelatase, mitochondrial
FEM1B	0.119427	NaN	0.107516	0.137699	0.427832	0.139126	0.398217	NaN		H3BT12;H3BTV3;O43146;Q9UK73	Protein fem-1 homolog B
FERMT2	0.805446	0.670915	0.681975	0.875733	0.739959	0.496806	0.746254	0.670617		B5TJY2;G3V281;G3V379;G3V3J0;G3V5R2;H0YJ34;H0YJB6;Q14840;Q86TY7;Q96AC1	Fermitin family homolog 2
DKFZp779C2259;FEZ2	0.377221	NaN	0.367011	0.288089	0.448434	0.246323	0.360037	0.222342		A8MQC2;F8W6C0;F8WB37;G3V0F5;H7C0L4;H7C0W1;H7C434;Q5EBN3;Q76LN0;Q7Z674;Q99690;Q9UHY8	Fasciculation and elongation protein zeta-2
FGD2	0.614303	NaN	NaN	0.695399	0.855048	0.754453	0.84356	0.2807		F8WEZ2;H7BY95;Q5T8I1;Q6P6A8;Q6ZNL5;Q7Z6J4;Q8IZ32;Q8N868;Q9H7M2	FYVE, RhoGEF and PH domain-containing protein 2
FGD3	0.756317	0.778166	0.748857	0.862338	0.703136	0.710525	0.811445	NaN		F8W7P2;Q4VX84;Q5JSP0;Q7Z7D9;Q8N5G1	FYVE, RhoGEF and PH domain-containing protein 3
FGD4	0.615737	0.494281	0.861349	0.759505	0.768313	0.776147	0.777148	0.545739		B7Z493;E9PJX4;E9PNX0;E9PQT1;F8VVF1;F8VWL3;F8W1R0;H0YDQ0;J3KSS3;Q6ULS2;Q8TCP6;Q96M96	FYVE, RhoGEF and PH domain-containing protein 4
FGD6	0.726793	NaN	NaN	NaN	NaN	0.846295	0.815258	NaN		F8VQX5;F8VWT6;F8VY01;H0YI21;Q6ZR53;Q6ZV73;Q7Z2Z7;Q96D44;Q9NUR8;Q9P2I5	FYVE, RhoGEF and PH domain-containing protein 6
FGF1	0.844972	0.529356	0.770946	0.858912	0.466449	NaN	NaN	NaN	yes	B2R5T0;B5MCF4;C9JDC5;C9JUP6;D3DQF2;P05230;P07502;Q16588	Fibroblast growth factor 1
FGFR1	0.400022	NaN	0.723859	0.628213	NaN	NaN	NaN	0.391365	yes	A8K6T9;A8K8V5;B5A958;C1KBH7;C1KBH8;C9J1L5;C9J205;E7EU09;E9PKF2;E9PKV7;E9PKX3;E9PN14;E9PNM3;E9PQ40;H0YE20;J3KNT4;P11362;P17049;Q02063;Q02065;Q14306;Q14307;Q53H63;Q59H40;Q5BJG2;Q8N685;Q9UD50;Q9UDF0;Q9UDF1;Q9UDF2	Fibroblast growth factor receptor;Fibroblast growth factor receptor 1
FGFR1OP	0.609932	0.785551	0.461145	0.588584	0.523508	0.32869	0.471883	0.217724		A0A087WV25;A8K1D1;B2R705;O95684;Q49AI0;Q5R3F6;Q96EW1	FGFR1 oncogene partner
FGFR2	0.00456346	NaN	0.804891	0.558664	NaN	NaN	0.845818	0.184554	yes	A0A087WY21;A0A087X2D1;A0A0A0MR25;B4DFC2;D2CGD1;E7EVR6;E7EVR7;E9PCR0;H7BXU9;H7C265;P18443;P21802;Q01742;Q12922;Q14300;Q14301;Q14302;Q14303;Q14304;Q14305;Q14672;Q14718;Q14719;Q1KHY5;Q86YI4;Q8IXC7;Q96KL9;Q96KM0;Q96KM1;Q96KM2;Q9NZU2;Q9NZU3;Q9UD01;Q9UD02;Q9UIH3;Q9UIH4;Q9UIH5;Q9UIH6;Q9UIH7;Q9UIH8;Q9UM87;Q9UMC6;Q9UNS7;Q9UQH7;Q9UQH8;Q9UQH9;Q9UQI0;S4R381;S4R3B2	Fibroblast growth factor receptor;Fibroblast growth factor receptor 2;Receptor protein-tyrosine kinase
FGGY	0.538959	NaN	0.520698	0.423624	0.417341	0.736636	0.555905	NaN		B1AK92;B1AK93;B1AK94;B2RDR8;C9J015;D3DQ56;F2Z2V1;J3QKV9;Q96C11;Q9HA63;Q9NV20	FGGY carbohydrate kinase domain-containing protein
FGL2	0.518322	0.444041	0.613916	0.643364	0.676583	0.49228	0.586556	0.501986		Q14314	Fibroleukin
FGR	0.40406	NaN	NaN	NaN	0.516729	0.498555	0.555479	0.101207		D3DPL7;P09769;Q5TGY6;Q9UIQ3	Tyrosine-protein kinase Fgr
FH	0.53157	0.355598	0.561022	0.263871	0.383982	0.632847	0.593169	0.736964		B1ANK7;P07954	Fumarate hydratase, mitochondrial
FHIT	0.530416	0.442743	0.794741	0.664218	NaN	0.737024	0.678134	0.666939		A0A0A0MRB0;A2IAS9;A2IAT0;A2IAT6;A8K1A9;E9PBZ0;P49789;Q45QG9;Q6IU12	Bis(5'-adenosyl)-triphosphatase
FHL1	0.825379	0.706422	0.863689	0.74731	0.752206	0.755391	0.50373	0.657644		A0A0D9SEY7;A0A0D9SFB0;A0A0D9SFI6;A0A0D9SFZ9;A0A0D9SG53;A0A0D9SGB2;A0A0D9SGC5;A0A0D9SGD1;B7Z5T4;B7Z793;O95212;Q13230;Q13642;Q13645;Q5JXH7;Q5JXH8;Q5JXH9;Q5JXI0;Q5JXI2;Q5JXI3;Q5JXI7;Q5JXI8;Q5M7Y6;Q6IB30;Q9NZ40;Q9UKZ8;Q9Y630	Four and a half LIM domains protein 1
FHL1	0.776612	0.706422	0.863689	0.74731	0.752206	0.755391	0.50373	0.657644		A0A0D9SEY7;A0A0D9SFB0;A0A0D9SFI6;A0A0D9SFZ9;A0A0D9SG53;A0A0D9SGB2;A0A0D9SGC5;A0A0D9SGD1;B7Z5T4;B7Z793;O95212;Q13230;Q13642;Q13645;Q5JXH7;Q5JXH8;Q5JXH9;Q5JXI0;Q5JXI2;Q5JXI3;Q5JXI7;Q5JXI8;Q5M7Y6;Q6IB30;Q9NZ40;Q9UKZ8;Q9Y630	Four and a half LIM domains protein 1
FHL2	0.552458	0.368907	0.613913	0.82616	0.724443	0.557249	0.734412	0.582591		A0A0A0MSG2;C9J3S8;E9PKF4;F8WDA8;J3KNW4;Q13229;Q13644;Q14192;Q2I5I4;Q5TM15;Q9P294;U3KQT4	Four and a half LIM domains protein 2
FHL3	0.403531	0.619557	0.589398	0.59885	0.600154	0.318198	0.576629	0.717091		D3DPT6;Q13643;Q6I9T0;Q9BVA2	Four and a half LIM domains protein 3
FHOD1	0.578278	0.718946	0.47283	0.751194	0.748558	0.716364	0.667048	0.347961		H3BVE7;J3KT53;J3KTH7;J3QR24;Q59F76;Q6Y1F2;Q76MS8;Q8N521;Q9Y613	FH1/FH2 domain-containing protein 1
FIBIN	0.641353	NaN	NaN	0.329017	NaN	NaN	NaN	NaN		Q8TAL6	Fin bud initiation factor homolog
FIG4	0.0110402	0.201352	0.0832613	0.356215	0.430805	0.306395	0.452275	NaN		H0Y6G7;Q53H49;Q5JRV4;Q5TCS4;Q5TCS5;Q5TCS6;Q92562	Polyphosphoinositide phosphatase
FIGNL1	0.398218	NaN	NaN	NaN	NaN	NaN	NaN	-0.0571282		C9JHJ4;C9JKI6;C9JP37;C9JSC4;C9JTB2;C9JTG6;D3DVM6;Q6PIW4;Q86V18;Q8ND59;Q9H8P1;Q9H917	Fidgetin-like protein 1
FILIP1L	0.758227	0.616798	0.879719	0.795189	0.769029	0.794682	0.819145	0.78322		B2CNV7;B2CNV8;C9JYJ6;H7C4M0;Q13597;Q2YDY5;Q4L180;Q6KFX5;Q6KFX6;Q6KFX7;Q8IUM3;Q8N6Z0	Filamin A-interacting protein 1-like
FIP1L1	0.378748	0.0607804	0.103214	0.640631	0.320042	0.454393	0.675306	0.36421		A0A0B4J203;B4DIR3;G3XAD6;H0Y8J4;H0Y8P7;Q0VGE0;Q499Y4;Q49AU3;Q6UN15;Q7Z608;Q8WVN3;Q96F80;Q9H077	Pre-mRNA 3'-end-processing factor FIP1
FIS1	0.434064	0.369006	0.426884	0.516425	0.419646	0.620332	0.604533	NaN		C9JXH1;F5H509;F5H8A8;F8WBT1;F8WD11;Q9BTP3;Q9Y3D6	Mitochondrial fission 1 protein
FIZ1	0.358899	NaN	0.446721	NaN	NaN	NaN	0.453019	NaN		A2RU72;K7EJE2;K7EQX6;K7ERP0;K7ES33;Q6ZMJ7;Q96SL8	Flt3-interacting zinc finger protein 1
FKBP10	0.48461	0.87367	0.927188	0.773507	0.782609	0.910664	0.86485	0.636617		C9JPC3;H0Y827;K7ELI6;K7EM43;K7ESG6;Q7Z3R4;Q96AY3;Q9H3N3;Q9H6J3;Q9H6N5;Q9UF89	Peptidyl-prolyl cis-trans isomerase;Peptidyl-prolyl cis-trans isomerase FKBP10
FKBP11	0.363422	0.800825	0.671742	NaN	0.837306	0.819423	0.789829	NaN		B4DWB7;E9PAR0;F8VU90;F8VXK0;H0YHM7;J3KN11;Q9NYL4	Peptidyl-prolyl cis-trans isomerase;Peptidyl-prolyl cis-trans isomerase FKBP11
FKBP14	0.511631	NaN	0.361	0.416346	0.752249	0.748779	0.753932	0.463008		F8WBZ0;H7C1Z9;Q9NWM8	Peptidyl-prolyl cis-trans isomerase;Peptidyl-prolyl cis-trans isomerase FKBP14
FKBP15	0.606248	0.663116	0.705911	0.766531	0.683606	0.811597	0.714024	0.517323		A0A0A0MT60;Q05DK8;Q5T1M2;Q5T1M5;Q6DD85;Q9Y4D0;X6RKW4	FK506-binding protein 15;Peptidyl-prolyl cis-trans isomerase
FKBP12-Exin;FKBP12-Exip2;FKBP1A	0.385248	0.537245	0.366729	0.60637	0.44686	0.580351	0.379598	NaN		A0A087WTS4;A0A087WZM5;D3DVW6;P20071;P62942;Q1JUQ3;Q1JUQ5;Q4VC47;Q5W0X3;Q6FGD9;Q6LEU3;Q9H103;Q9H566	Peptidyl-prolyl cis-trans isomerase;Peptidyl-prolyl cis-trans isomerase FKBP1A
FKBP2	0.476815	0.532232	0.570347	0.532035	0.586881	0.587315	0.640354	0.522019		F5H0N4;P26885;Q5BJH9;Q9BTS7	Peptidyl-prolyl cis-trans isomerase;Peptidyl-prolyl cis-trans isomerase FKBP2
FKBP3	0.480889	0.732678	0.437169	0.61556	0.6365	0.833661	0.653466	0.640426		B2R4Q9;G3V5F2;Q00688;Q14317	Peptidyl-prolyl cis-trans isomerase FKBP3
FKBP4	0.749185	0.584005	0.734508	0.614954	0.868117	0.885977	0.850906	0.624005		D3DUQ1;F5H120;F5H1U3;H0YFG2;H0YG86;Q02790;Q9UCP1;Q9UCV7	Peptidyl-prolyl cis-trans isomerase;Peptidyl-prolyl cis-trans isomerase FKBP4;Peptidyl-prolyl cis-trans isomerase FKBP4, N-terminally processed
FKBP5	0.766048	0.288028	0.817505	0.605714	0.552862	0.368844	0.576438	NaN		F5H7R1;Q13451;Q59EB8;Q5TGM6	Peptidyl-prolyl cis-trans isomerase FKBP5;Peptidyl-prolyl cis-trans isomerase FKBP5, N-terminally processed
FKBP7	0.70657	0.808065	0.855601	0.6294	0.814169	0.788328	0.844913	0.60451		F8WBF2;F8WCU2;F8WE12;H7BZJ4;Q4ZG70;Q6V3B2;Q86U65;Q96DA4;Q9Y680;Q9Y6B0	Peptidyl-prolyl cis-trans isomerase;Peptidyl-prolyl cis-trans isomerase FKBP7
FKBP8	0.512849	NaN	0.459871	0.423018	0.5168	0.529292	0.292307	0.390614		A0A0A0MTJ1;C8C9T5;M0R1Q0;M0R1S6;M0R2K9;M0R2Q6;M0R304;Q14318;Q53GU3;Q7Z349;Q86YK6;U3KQ64;U3KQI1;V9GZ05	Peptidyl-prolyl cis-trans isomerase;Peptidyl-prolyl cis-trans isomerase FKBP8
FKBP8	0.415341	NaN	0.459871	0.423018	0.5168	0.529292	0.292307	0.390614		A0A0A0MTJ1;C8C9T5;M0R1Q0;M0R1S6;M0R2K9;M0R2Q6;M0R304;Q14318;Q53GU3;Q7Z349;Q86YK6;U3KQ64;U3KQI1;V9GZ05	Peptidyl-prolyl cis-trans isomerase;Peptidyl-prolyl cis-trans isomerase FKBP8
FKBP9	0.606709	0.752064	0.849341	0.783476	0.833731	0.670548	0.791249	0.53082		B3KY35;B7Z1G9;B7Z6H3;C9J4P8;O95302;Q2M2A1;Q3MIR7;Q6IN76;Q6P2N1;Q96EX5;Q96IJ9	Peptidyl-prolyl cis-trans isomerase;Peptidyl-prolyl cis-trans isomerase FKBP9
FLAD1	0.548842	0.404251	0.686191	0.410872	0.719463	0.859577	0.777162	0.429327		Q5T190;Q5T191;Q5T196;Q8N5J1;Q8N686;Q8NFF5;Q8WU93;Q8WUJ4;Q96CR8;Q99764;Q9HBN6	FAD synthase;FAD synthase region;Molybdenum cofactor biosynthesis protein-like region
FLI1	0.631661	NaN	0.605552	NaN	0.768916	0.663161	0.852678	NaN		A0A0A0MSR4;B2R8H2;B4DFV4;B4DTC6;G3V183;Q01543;Q14319;Q92480;Q9UE07;V9GY62;V9GZ02	Friend leukemia integration 1 transcription factor
FLII	0.121704	0.197151	0.506998	0.572913	0.552813	0.325134	0.452904	0.0261207		B4DIL0;F5H407;J3KS39;J3KS54;J3KT47;J3QLG3;J3QLR6;J3QQQ2;J3QQU5;K7EJJ7;K7EP27;K7EP37;K7EQZ7;Q13045	Protein flightless-1 homolog
FLII	0.254035	0.197151	0.506998	0.572913	0.552813	0.325134	0.452904	0.0261207		B4DIL0;F5H407;J3KS39;J3KS54;J3KT47;J3QLG3;J3QLR6;J3QQQ2;J3QQU5;K7EJJ7;K7EP27;K7EP37;K7EQZ7;Q13045	Protein flightless-1 homolog
FLNA	0.54533	0.368988	0.759081	0.812047	0.540737	0.571688	0.672869	0.492642		A0A087WWY3;E9KL45;E9PHF0;F8WE98;H0Y5C6;H0Y5F3;H7C2E7;P21333;Q5HY53;Q5HY54;Q5HY55;Q60FE5;Q8NF52	Filamin-A
FLNC	0.675317	0.816676	0.728865	0.905257	0.829611	0.79262	0.640535	0.491614		B2ZZ88;O95303;Q07985;Q14315;Q9NS12;Q9NYE5;Q9UMR8;Q9Y503	Filamin-C
FLOT2	0.47387	0.301129	0.487818	0.433074	0.546821	0.605374	0.614385	NaN		E7EMK3;J3QKZ4;J3QLD9;K7EJ47;K7EKW9;Q14254	Flotillin-2
FLT1	0.528665	NaN	0.556364	0.784242	0.50669	0.775966	0.610236	0.575908	yes	A3E342;A3E344;A8KA71;B0LPF1;B2BF46;B2BF47;B2BF48;B3FR89;B5A923;F5H5L6;H9N1E7;H9N1E8;O60722;P16057;P17948;Q12954	Vascular endothelial growth factor receptor 1
FLYWCH2	0.692328	0.411158	0.364513	0.300742	0.38905	0.691328	0.620449	0.529718		I3L1Y9;I3L4I0;Q96CP2	FLYWCH family member 2
FMN1	0.751372	NaN	0.83928	NaN	NaN	0.683078	0.516244	NaN		H0YL93;H0YLM7;H0YM30;H0YMP0;Q3B7I6;Q3ZAR4;Q68DA7;Q6ZSY1	Formin-1
FMNL1	0.670708	0.665721	0.797132	0.860779	0.763816	0.74403	0.85049	0.326587		A0A0A0MR62;D2DGW2;K7EJE6;K7EK60;K7EMY8;K7ERL1;O95466;Q6DKG5;Q6IBP3;Q86UH1;Q8N671;Q8TDH1;Q96H10	Formin-like protein 1
FMNL3	0.460804	0.582066	0.632582	0.536475	0.466141	0.510282	0.557099	0.405688		B0JZA7;F8VYL1;F8W1F5;Q6ZRJ1;Q8IVF7	Formin-like protein 3
FMOD	0.509796	0.516516	0.525647	0.513135	0.724213	0.503902	0.398401	0.412523		Q06828;Q15331;Q8IV47	Fibromodulin
FMR1	0.31174	0.165422	0.643791	0.465665	0.587182	NaN	0.548668	0.639762		A0A087WWR6;A0A087WWU4;A0A087WXC0;A0A087WXI3;A0A087WY29;A0A087X1M7;A6NNH4;A8MQB8;D3DWT0;D3DWT1;D3DWT2;G3V0J0;G8JL90;G8JLE9;Q06787;Q16578;Q5PQZ6;Q8IXW7;Q99054;R9WNI0	Fragile X mental retardation protein 1
FMR1	0.192898	0.165422	0.643791	0.465665	0.587182	NaN	0.548668	0.639762		A0A087WWR6;A0A087WWU4;A0A087WXC0;A0A087WXI3;A0A087WY29;A0A087X1M7;A6NNH4;A8MQB8;D3DWT0;D3DWT1;D3DWT2;G3V0J0;G8JL90;G8JLE9;Q06787;Q16578;Q5PQZ6;Q8IXW7;Q99054;R9WNI0	Fragile X mental retardation protein 1
FN1	0.693692	0.729712	0.776099	0.774607	0.819047	0.761839	0.784313	0.757865	yes	B7ZLF0;E9PE77;E9PG29;H0Y4K8;H0Y7Z1;O95609;O95610;P02751;Q14312;Q14325;Q14326;Q17RV7;Q564H7;Q585T2;Q59EH1;Q60FE4;Q68DP8;Q68DP9;Q68DT4;Q6LDP6;Q6MZS0;Q6MZU5;Q6N025;Q6N0A6;Q7Z391;Q86T27;Q8IVI8;Q96KP7;Q96KP8;Q96KP9;Q9H1B8;Q9HAP3;Q9UMK2	Anastellin;Fibronectin;Ugl-Y1;Ugl-Y2;Ugl-Y3
FN1	0.57889	0.729712	0.776099	0.774607	0.819047	0.761839	0.784313	0.757865	yes	B7ZLF0;E9PE77;E9PG29;H0Y4K8;H0Y7Z1;O95609;O95610;P02751;Q14312;Q14325;Q14326;Q17RV7;Q564H7;Q585T2;Q59EH1;Q60FE4;Q68DP8;Q68DP9;Q68DT4;Q6LDP6;Q6MZS0;Q6MZU5;Q6N025;Q6N0A6;Q7Z391;Q86T27;Q8IVI8;Q96KP7;Q96KP8;Q96KP9;Q9H1B8;Q9HAP3;Q9UMK2	Anastellin;Fibronectin;Ugl-Y1;Ugl-Y2;Ugl-Y3
FN3K	0.675376	0.49209	0.512423	0.616933	0.503095	0.625093	0.637754	0.62114		Q9H479	Fructosamine-3-kinase
FN3KRP	0.56139	0.556739	0.462737	0.485009	0.70613	0.726305	0.580638	0.617549		I3L139;I3L2G3;I3L2K8;I3L378;I3L3W5;I3L407;Q969F4;Q9H0U7;Q9HA64	Ketosamine-3-kinase
FNBP1	0.700576	0.745527	0.723664	0.789994	0.792254	0.800124	0.792077	0.702115		B7ZL12;B7ZL14;E7EPB7;E9PGQ4;H0Y7W6;O60301;Q3MIN8;Q5TC87;Q5TC88;Q6P658;Q7LGG2;Q96RU3;Q9H8H8;Q9NWD1	Formin-binding protein 1
FNBP1L	0.689982	0.641783	0.694592	0.808324	0.853226	0.88164	0.841312	0.29359		A0A075B6Q2;J3QSS4;Q5T0N5;Q5T0N6;Q6B097;Q6P653;Q6R4Q4;Q9NXG1;S4R347	Formin-binding protein 1-like
FNBP4	0.172153	0.289453	0.378255	0.388584	0.329076	0.226229	0.13632	-0.0829678		F5GXL1;Q8N3X1;Q9H985;Q9NT81;Q9Y2L7	Formin-binding protein 4
FNDC1	0.651743	NaN	0.618389	NaN	0.829399	0.777905	0.761077	0.632938		A6H8X2;B7ZBR4;B7ZBR5;B9EK49;J3KNQ2;Q4ZHG4;Q5JPI0;Q5VU31;Q5VU32;Q5VXX4;Q70CQ6;Q96JG1	Fibronectin type III domain-containing protein 1
FNDC3A	0.31357	0.696594	0.557065	0.766061	0.778885	0.761709	0.859765	0.556339		A0A087X1M6;B4DYG1;G5E9X3;H7C507;Q5HYC9;Q5JVF8;Q5JVF9;Q6EVH3;Q6EVH4;Q6N020;Q6P9D5;Q6ZME4;Q9H1W1;Q9Y2H6	Fibronectin type-III domain-containing protein 3A
FNDC3B	0.475547	0.776652	0.537881	0.857353	0.836959	0.787379	0.845952	0.550723		B2RB36;B3KXR8;C9JKH7;D3DNQ7;Q53EP0;Q5U5T8;Q6PIJ3;Q6UXG1;Q6UXZ5;Q8IXB2;Q8NBU7;Q96D78;Q9H5I7;Q9NSQ8	Fibronectin type III domain-containing protein 3B
FNIP1	0.311026	NaN	NaN	0.25979	NaN	NaN	0.206147	NaN		A0A087WX11;D6RJH5;J3KNG8;Q86T47;Q8TF40;Q9BUT0	Folliculin-interacting protein 1
FNTA	0.372853	0.599802	0.262034	0.204057	0.353114	0.557778	0.395311	0.329123		A6NJW0;B3KVN2;E9PK84;E9PN85;E9PPM9;E9PQP6;H0YCW1;P49354;Q53XJ9;Q9UDC1	Protein farnesyltransferase/geranylgeranyltransferase type-1 subunit alpha
FOCAD	0.182595	0.147894	0.249345	0.698033	0.676843	0.521809	0.640855	0.37985		D3DRJ9;Q5VW36;Q6ZME1;Q8IZG0;Q96JM8;Q96MS9;Q9BVF3;Q9NX87;S4R3N8;S4R3S9;S4R400;S4R437;S4R450	Focadhesin
FOLR2	0.567697	0.558803	0.716031	0.827322	0.755472	0.747258	0.65493	0.227651		A0A087WWY2;E7EU04;F5GXV3;F5GZ45;F5H3Z4;F5H4Z6;F5H5L8;J3KQP4;J3KR13;P14207;Q05CA5;Q6GTE8	Folate receptor beta
FOSL2	0.520047	0.453265	0.67681	0.69718	0.396609	0.644659	0.508176	0.150031		B2RD58;B3KP27;B4DYV4;C9JCN8;P15408;Q6FG46	Fos-related antigen 2
FOXJ2	0.28689	NaN	0.643954	0.125269	NaN	0.622069	0.497051	NaN		A0AVK4;B2RMP3;Q96PS9;Q9NSN5;Q9P0K8	Forkhead box protein J2
FOXJ3	0.293139	NaN	0.553732	0.519505	0.353178	0.517191	0.492918	NaN		A7MBL7;A7MD18;C9JVP0;C9JXI1;D3DPW2;F6VXT0;H7C1Y6;Q9NSS7;Q9UPW0	Forkhead box protein J3
FOXK1	0.461399	0.49824	0.328518	0.410377	0.479046	0.706541	0.674615	0.336947		P85037;U3KQ26	Forkhead box protein K1
FOXK2	0.65068	0.163113	0.421159	0.521583	0.453942	0.391177	0.701963	0.273452		A0A087WXM0;A6NEP5;E9PM37;E9PPI7;I3L4U8;Q01167;Q13622;Q13623;Q13624	Forkhead box protein K2
FOXO3	0.724225	NaN	0.494146	0.579938	NaN	0.675574	0.611484	0.462747		B4DVZ6;E1P5E6;O15171;O43524;Q5T2I7;Q9BZ04	Forkhead box protein O3
FOXP4	0.491237	NaN	0.495667	NaN	NaN	0.520295	0.437048	0.348899		A2A312;B7ZBM3;Q5W098;Q7Z7F8;Q8IVH2;Q8IW55;Q96E19	Forkhead box protein P4
FPGT	0.635853	0.420093	0.603588	0.190773	0.474164	0.622767	0.281879	NaN		A0A0A0MRP2;A6NMH3;B4DRX2;B4E2Y7;E9PK10;E9PMK0;E9PMM4;E9PNQ2;H0YDF0;O14772;Q8N5J7	Fucose-1-phosphate guanylyltransferase
FRA10AC1	0.288827	NaN	0.532219	0.378009	NaN	NaN	0.308735	NaN		C9JCR4;C9JCR5;C9JMY4;Q70Z49;Q70Z50;Q70Z51;Q70Z52;Q70Z53;Q8N293;Q8WVH5;Q96JQ8	Protein FRA10AC1
FRG1;FRG1	0.319843	0.288019	0.336771	0.319184	0.523518	0.543263	0.548229	0.36211		A8K775;Q14331;E9PI42;E9PLY7;E9PRR7;J3KSQ7	Protein FRG1
FRK	0.550884	0.656119	0.580517	NaN	0.765759	0.549749	0.6217	0.419053		B4DY49;P42685;Q13128;Q9NTR5	Tyrosine-protein kinase FRK
FRMD4A	0.607714	0.741451	NaN	0.645393	0.515417	NaN	0.742881	NaN		A7E2Y3;F8WAN4;Q5T376;Q5T377;Q5T378;Q9P2Q2;S4R324;S4R3Y6	FERM domain-containing protein 4A
FRMD6	0.799477	NaN	0.62265	NaN	0.732088	0.801023	0.83325	NaN		D3DSB9;G3V2L4;G3V3V8;G3V4T7;G3V517;H0YJ19;H0YJC1;Q5HYF2;Q8N2X1;Q8WUH7;Q96NE9	FERM domain-containing protein 6
FRY	0.620938	NaN	NaN	0.648559	NaN	0.77548	0.534368	NaN		A0A0C4DFX2;B1ALA1;H0YE00;Q5JS89;Q5TBA9;Q9Y3N6	Protein furry homolog
FRYL	0.461829	0.686802	0.506839	0.523043	0.718611	0.649813	0.804996	0.368139		D6R9B9;D6RJI4;F2Z2S2;H0Y9X0;O94915;O95640;Q8WTZ5;Q9NT40	Protein furry homolog-like
FRZB	0.809413	0.714032	0.707086	0.811651	NaN	0.729486	0.699467	0.597991		O00181;Q92765;Q99686	Secreted frizzled-related protein 3
FSCN1	0.657074	0.780195	0.865757	0.772517	0.815862	0.889268	0.863833	0.809645		A0A0A0MSB2;A6NI89;B2RE97;C9JFC0;C9JPH9;Q16658;Q96IC5;Q96IH1;Q9BRF1	Fascin
FSD1L	0.341361	NaN	0.746976	0.437267	NaN	NaN	NaN	NaN		A0A0A0MRS5;A0A0C4DG97;A2A338;A6NKH7;B7Z5S6;B7Z5W3;C9JD05;F8W946;Q5T879;Q5T880;Q8N450;Q9BXM9	FSD1-like protein
FST	0.766857	NaN	NaN	NaN	0.832001	NaN	0.891261	NaN		B5BU94;H0YA75;H0YAF9;P19883;Q9BTH0	Follistatin
FSTL1	0.823125	0.793107	0.55137	0.76726	0.796573	0.64095	0.804433	NaN		A8K523;B4DTT5;C9J5G4;D3DN90;H7C4W4;Q12841;Q549Z0	Follistatin-related protein 1
FTH1	0.0706659	0.119735	0.10057	0.468856	0.347696	0.206348	0.20144	0.354295	yes	B3KNR5;E9PK45;E9PKM5;E9PKY7;E9PPQ4;E9PQR3;E9PRK8;G3V192;G3V1D1;P02794;Q3KRA8;Q3SWW1	Ferritin;Ferritin heavy chain;Ferritin heavy chain, N-terminally processed
FTL	0.272866	0.507202	0.391779	0.520173	0.463864	0.197048	0.463631	0.26364	yes	A0A087X1B9;B2R4B9;P02792;Q6IBT7;Q7Z2W1;Q86WI9;Q8WU07;Q96AU9;Q96CU0;Q9BTZ8	Ferritin;Ferritin light chain
FTO	0.468973	0.736817	0.604165	0.438874	0.699249	0.694442	0.724258	NaN		A2RUH1;B2RNS0;F8WCB8;Q0P676;Q7Z785;Q9C0B1;X6R3I0	Alpha-ketoglutarate-dependent dioxygenase FTO
FTSJ1	0.24929	0.166648	0.321948	0.519443	0.102592	0.325886	0.360428	0.202468		B2RCJ0;B7Z4K4;O75670;Q9UET6	Putative tRNA (cytidine(32)/guanosine(34)-2'-O)-methyltransferase
FUBP1	0.631486	0.541645	0.499722	0.532022	0.656776	0.635955	0.714275	0.562695		C9JSZ1;E9PEB5;Q12828;Q96AE4	Far upstream element-binding protein 1
FUCA1	0.686975	0.744878	0.607961	0.779332	0.750089	0.720596	0.664439	0.652268		B2RBG3;P04066;Q14334;Q14335;Q3LID0;Q8NAC2	Tissue alpha-L-fucosidase
FUCA2	0.290723	0.392927	0.324373	0.359431	0.406267	0.428818	0.380997	0.29103		E9PEB6;Q7Z6V1;Q7Z6V2;Q7Z6Y2;Q8NBK4;Q9BTY2	Plasma alpha-L-fucosidase
FUK	0.293942	0.565241	0.547113	0.506988	0.615918	0.723598	NaN	0.526518		I3L106;I3L171;I3L1X0;I3L3J1;J3KSP6;J3KTP6;Q5PSM3;Q5XKL6;Q6ZRA0;Q8N0W3;Q96MT9	L-fucose kinase
FUNDC2	0.13507	0.42049	-0.00518024	0.36705	0.521469	0.592203	0.436105	0.322478		B2R7W5;D3DWY5;H7C0K8;Q8NHX8;Q9BWH2;Q9H2I6	FUN14 domain-containing protein 2
FUT8	0.730871	NaN	0.559348	0.656945	0.783438	0.76887	0.792259	0.629194		B4DFS7;G3V443;G3V4A8;G3V509;G3V530;G3V5E3;G3V5N0;G3V5Z4;G3XAD2;O00235;Q8IUA5;Q9BYC5;Q9BYC6;Q9P2U5;Q9P2U6	Alpha-(1,6)-fucosyltransferase
FXN	0.273619	0.463652	0.34297	0.502086	0.489399	0.452372	0.561567	0.151806		A8MXJ6;C9JAX1;C9JJ89;H7C585;O15545;O95656;Q15294;Q16595;Q5VZ01	Frataxin intermediate form;Frataxin mature form;Frataxin(56-210);Frataxin(78-210);Frataxin, mitochondrial
FXR1	0.24343	NaN	0.516665	0.483797	0.852279	0.721639	0.883313	0.561248		A8K9B8;B4DXZ6;C9IZ22;C9J5B4;C9JAJ4;C9JY20;C9JYQ6;C9JZE0;E7EU85;E9PFF5;H7C4S4;P51114;Q7Z450;Q8N6R8	Fragile X mental retardation syndrome-related protein 1
FXR1	0.410607	NaN	0.516665	0.483797	0.852279	0.721639	0.883313	0.561248		A8K9B8;B4DXZ6;C9IZ22;C9J5B4;C9JAJ4;C9JY20;C9JYQ6;C9JZE0;E7EU85;E9PFF5;H7C4S4;P51114;Q7Z450;Q8N6R8	Fragile X mental retardation syndrome-related protein 1
FYB	0.777874	NaN	NaN	NaN	NaN	NaN	NaN	NaN		A8K2Y8;B4DLN2;D6RAE8;D6RC38;D6RER7;D6RFJ5;E9PBV9;O00359;O15117;Q9NZI9	FYN-binding protein
FYCO1	0.711586	0.635237	0.670166	0.726766	0.77024	0.728062	0.59997	0.316263		B7ZKT7;C9J2W6;H7BZ74;Q3MJE6;Q86T41;Q86TB1;Q8TEF9;Q96IV5;Q9BQS8;Q9H8P9	FYVE and coiled-coil domain-containing protein 1
FYTTD1	0.165214	0.304538	0.356549	0.21248	0.497909	0.345076	0.420046	0.214789		A8MY74;B2RCB2;B7Z3R4;B7Z7V1;B7Z8I0;B7ZAJ3;C9J7P6;C9JNG6;C9JTH3;C9JY50;H9KVC1;H9KVC6;H9KVD1;H9KVD5;Q96QD9;Q96SL9;Q9BQI8	UAP56-interacting factor
FZD1	0.649403	0.572473	0.601109	0.588609	NaN	0.685235	0.769918	0.807185		A4D1E8;O94815;Q549T8;Q9UP38	Frizzled-1
G3BP2	0.362662	NaN	0.313554	0.428225	0.665527	0.641924	0.574428	0.563947		A8K6X1;D6R9A4;D6R9X5;D6RAC7;D6RB17;D6RBM9;D6RBR0;D6RBW8;D6RE13;D6REX8;D6RGJ4;H0YAE3;O60606;O75149;Q9UN86;Q9UPA1	Ras GTPase-activating protein-binding protein 2
G6PD	0.662343	0.625246	0.599583	0.614459	0.703871	0.876654	0.921995	0.48503		D3DWX9;E7EM57;E7EUI8;E9PD92;P11413;Q16000;Q16765;Q8IU70;Q8IU88;Q8IUA6;Q96PQ2	Glucose-6-phosphate 1-dehydrogenase
GAA	0.501449	0.624498	0.70638	0.59833	0.69153	0.410076	0.68995	0.387969		I3L0S5;I3L2V9;I3L3L3;P10253;Q09GN4;Q14351;Q16302;Q8IWE7	70 kDa lysosomal alpha-glucosidase;76 kDa lysosomal alpha-glucosidase;Lysosomal alpha-glucosidase
GAB1	0.777399	0.698181	0.707421	0.800408	0.753595	0.721329	0.778997	NaN		A8K152;B7Z3B9;D6RF42;D6RIF8;D6RIS0;H0Y8F4;H0YA71;Q13480;Q4W5G2;Q6P1W2	GRB2-associated-binding protein 1
GAB2	0.674491	NaN	0.737069	0.552851	NaN	0.642161	0.627378	0.412569		A2RRM2;A6NEW9;A7MD36;E9PJ26;E9PJE2;O60317;Q9UQC2	GRB2-associated-binding protein 2
GABARAP	0.120207	NaN	0.152833	0.294422	NaN	NaN	0.416642	0.309897		H6UMI1;I3L236;I3L3J4;O95166	Gamma-aminobutyric acid receptor-associated protein
GABARAPL2	0.345868	0.188738	0.144421	0.469004	0.439877	0.192697	0.343022	0.560257		H3BQ50;H3BSM5;H3BU36;O08765;P60520;Q6FG91;Q9DCP8;Q9UQF7	Gamma-aminobutyric acid receptor-associated protein-like 2
GADD45GIP1	-0.00232304	0.0357099	0.264999	0.180124	0.122105	0.210603	0.311	0.122931		Q8IVM3;Q8TAE8;Q8TE51;Q969P9;Q9BSM6	Growth arrest and DNA damage-inducible proteins-interacting protein 1
GAK	0.393321	0.196898	0.527814	0.316005	0.739926	0.687082	0.689903	0.273147		A0A087X1U9;D6RAQ7;D6RAW3;D6RC24;D6RE78;D6RF16;H0Y8H5;H0Y9M4;H0YA39;O14976;Q5U4P5;Q9BVY6	Cyclin-G-associated kinase
GALC	0.260864	0.359638	0.694876	0.406221	0.424208	0.380899	0.569738	0.329829		A0A087WX10;A0A0A0MQV0;A0A0A0MS42;B4DKE8;B4DYN1;B4DZJ8;B7Z7Z2;E7EPA4;G3V255;G3V4M2;G3V5E8;H0YJG8;H0YJV6;J3KN25;J3KPP8;P54803;Q8J030	Galactocerebrosidase
GALE	0.575694	0.738359	0.753272	0.45436	0.861078	0.842571	0.905904	0.515639		A0A024RAH5;A0A088AWP6;A0A0E3D6K8;B3KQ39;Q14376;Q38G75;Q5QPP1;Q5QPP2;Q5QPP3;Q5QPP4;Q5QPP9;Q86W41;Q9BVE3;Q9UJB4	UDP-glucose 4-epimerase
GALK2	0.490334	0.691464	0.759017	0.394694	0.700142	0.791077	0.702361	0.358115		B7ZAX5;H0YK10;H0YK30;H0YLF9;H0YLK3;H0YLL3;H0YLL8;H0YM44;H0YML1;H0YN31;H0YN87;H0YND3;H0YNR7;Q01415;Q7Z4Q4	N-acetylgalactosamine kinase
DKFZp686M2125;GALNS	0.418031	0.540563	0.514608	0.412938	0.56285	0.5103	0.705079	0.598437		H3BNU2;H3BP66;H3BSU9;H3BV24;P34059;Q6MZF5;Q86VK3	N-acetylgalactosamine-6-sulfatase
GALNT1	0.411568	0.570768	0.510242	0.414484	0.79487	0.592859	0.777396	0.605533		K7EJV8;K7EK46;Q10472;Q86TJ7;Q9UM86	Polypeptide N-acetylgalactosaminyltransferase 1;Polypeptide N-acetylgalactosaminyltransferase 1 soluble form
GALNT10	0.770948	NaN	0.759376	0.689202	NaN	0.824665	0.616927	0.361761		B3KXC9;F2Z2M7;Q6IN56;Q86SR1;Q86VP8;Q8IXJ2;Q8TEJ2;Q96IV2;Q9H8E1;Q9Y4M4	Polypeptide N-acetylgalactosaminyltransferase 10
GALNT2	0.51474	0.856709	0.448007	0.811119	0.742923	0.736413	0.817647	0.502726		A8K1Y3;B7Z8V8;C5HU00;Q10471;Q9NPY4	Polypeptide N-acetylgalactosaminyltransferase 2;Polypeptide N-acetylgalactosaminyltransferase 2 soluble form
GALNT3	0.752291	NaN	0.645977	NaN	0.723693	0.830363	0.807911	0.802527		C9J2C3;C9J388;C9JW45;C9JXX2;C9JY57;E7EUL0;H7BZS4;Q14435;Q53TG9;Q7Z476	Polypeptide N-acetylgalactosaminyltransferase 3
GALNT6	0.850334	NaN	0.738639	NaN	0.842827	0.913676	0.792211	0.543518		Q8IYH4;Q8NCL4;Q9H6G2;Q9UIV5;S4R310;S4R345;S4R355;S4R370;S4R396;S4R3A9;S4R3L4;S4R3M3;S4R3S5	Polypeptide N-acetylgalactosaminyltransferase 6
GALNT7	0.796319	0.63576	0.773126	0.486061	0.81306	0.825359	0.824652	0.594127		B3KQU3;E9PBY3;H0YAH3;H0YAK0;Q7Z5W7;Q86SF2;Q9UJ28	N-acetylgalactosaminyltransferase 7;Polypeptide N-acetylgalactosaminyltransferase
GAN	0.613358	NaN	0.563224	0.678924	0.801979	0.569407	0.822344	NaN		Q9H2C0	Gigaxonin
GAR1	0.328606	0.223172	0.0963701	0.279109	-0.0433772	0.126524	0.26496	0.165406		Q5MJQ2;Q9NY12	H/ACA ribonucleoprotein complex subunit 1
GARS	0.626609	NaN	0.849899	0.679814	0.770549	0.868187	0.679805	0.717744		B3KQA2;B4DIA0;F8WCK4;H7C443;P41250;Q969Y1	Glycine--tRNA ligase
GARS	0.708817	NaN	0.849899	0.679814	0.770549	0.868187	0.679805	0.717744		B3KQA2;B4DIA0;F8WCK4;H7C443;P41250;Q969Y1	Glycine--tRNA ligase
GAS6	0.69357	NaN	0.764144	NaN	0.763977	0.59487	0.633694	0.445565		B3KRQ7;B3KVL4;E9PBL7;Q14393;Q6IMN1;Q7Z7N3	Growth arrest-specific protein 6
GAS7	0.805268	NaN	0.730212	0.796116	0.797164	0.780754	0.808378	0.507428		A0A0A0MS68;A8KAC2;B2RCK9;J3KS47;J3KTB1;J3QLH8;J3QR80;J3QS26;O43144;O60861;Q53Y77;Q7Z571	Growth arrest-specific protein 7
GATAD1	0.228963	0.222604	0.296348	NaN	NaN	NaN	NaN	NaN		B2RE37;D6W5Q5;Q8N5Y5;Q8WUU5;Q99995;Q9H689	GATA zinc finger domain-containing protein 1
GATAD2A	0.439402	NaN	0.6265	0.406852	0.361867	0.689572	0.484882	0.27663		B5MC40;C9JGN4;C9JHD7;C9JJK9;C9JMI3;C9JVY3;H7C3H1;Q7L3J2;Q86YP4;Q96F28;Q9NPU2;Q9NXS1;V9GY85;V9GYX5	Transcriptional repressor p66-alpha
GATAD2B	0.672501	0.202516	0.623987	0.476438	0.506557	0.643099	0.559738	0.181441		D3DUZ2;Q5VUR2;Q7LG68;Q8WXI9;Q9ULS0	Transcriptional repressor p66-beta
GATM	0.789413	0.174691	0.887614	0.618318	0.847231	0.873047	0.823954	0.831195		B4DH99;B4DPI3;H0YKW9;H0YL75;H0YLC6;H0YMX4;H0YN43;P50440;Q53EQ4	Glycine amidinotransferase, mitochondrial
GATSL2	0.11788	NaN	NaN	NaN	NaN	NaN	NaN	NaN		A6NHX0;B9EJH9	GATS-like protein 2
GBAS	0.408058	NaN	NaN	NaN	NaN	NaN	NaN	NaN		C9IYJ3;C9J7B1;C9K068;F8WBI5;H7C333;O43801;O75323;Q53X96	Protein NipSnap homolog 2
GBE1	0.707192	0.860578	0.707297	0.815547	0.710962	0.808137	0.703075	0.616417		B3KWV3;E9PGM4;Q04446;Q96EN0	1,4-alpha-glucan-branching enzyme
GBF1	0.436311	0.290589	0.559463	0.463043	0.563488	0.484436	0.599093	0.160044		Q149P0;Q149P1;Q5VXX3;Q92538;Q96CK6;Q96HZ3;Q9H473	Golgi-specific brefeldin A-resistance guanine nucleotide exchange factor 1
GBP1	0.60372	0.871469	0.91841	0.758565	0.941373	0.923389	0.884688	NaN		D3DT26;P32455;Q5T8M1	Interferon-induced guanylate-binding protein 1
GBP2	0.677722	0.885427	0.867426	0.859344	0.919987	0.857807	0.892357	NaN		P32456;Q6GPH0;Q6IAU2;Q86TB0	Interferon-induced guanylate-binding protein 2
GBP5	0.647817	0.878412	0.913287	0.846333	0.942467	0.922088	0.872198	NaN		B2RCE1;E7ETN8;Q86TM5;Q96PP8	Guanylate-binding protein 5
GCC1	0.368059	0.226229	0.485723	0.33081	0.560031	0.275125	0.358151	0.213831		Q96CN9;Q9H6N7	GRIP and coiled-coil domain-containing protein 1
GCC2	0.55371	0.501224	0.537614	0.296289	0.704427	0.571685	0.43748	0.411478		A0A087WZR8;A6H8X8;B8ZZA5;B8ZZW2;H7BYJ9;H7C010;O15045;Q4ZG46;Q8IWJ2;Q8TDH3;Q9H2G8;U3KPU4;U3KQE0	GRIP and coiled-coil domain-containing protein 2
GCDH	0.515973	0.249861	0.618174	0.593469	0.40825	0.637013	0.683053	0.748457		A8K2Z2;K7EKH1;K7EKT3;K7EQ99;K7ER63;K7ERX1;K7ES74;K7ESA6;O14719;Q92947	Glutaryl-CoA dehydrogenase, mitochondrial
GCLC	0.674861	0.614661	0.797018	0.702115	0.884835	0.893407	0.939876	0.670534		A0A0C4DGB2;D6R959;D6REX4;D6RGF8;D6RIT4;E1CEI4;H0Y9I7;H0YAB6;P48506;Q14399	Glutamate--cysteine ligase catalytic subunit
GCLM	0.551404	0.460127	0.704145	0.746518	0.871418	0.781344	0.900578	0.497818		A8K334;D3DT45;M5A959;P48507;Q6FHC1;Q9NPX9;Q9NU74	Glutamate--cysteine ligase regulatory subunit
GCOM1	0.618674	NaN	NaN	NaN	0.0826238	NaN	NaN	NaN		H8Y6P7
GCSH	0.549073	0.629755	0.518619	0.510352	0.56946	0.603345	0.783658	NaN		H3BNV1;H3BPF0;H3BQ30;H3BUG8;H3BUH9;P23434;Q9H1E9	Glycine cleavage system H protein, mitochondrial
GDAP1	0.839317	0.526615	0.772212	0.574446	0.844797	0.727412	0.878552	0.609103		A8K957;E5RGI2;E7FJF3;E7FJF4;Q8TB36	Ganglioside-induced differentiation-associated protein 1
GDAP2	0.13125	0.324942	0.227791	0.153593	0.435543	0.550547	0.498205	-0.0370282		Q96DZ0;Q9NXN4	Ganglioside-induced differentiation-associated protein 2
GDI1	0.266284	0.459784	0.378767	0.6341	0.527864	0.63604	0.650966	0.412479		F8WCU0;F8WE59;G5E9U5;P31150;P50394;Q6FG50;Q7Z2G6;Q7Z2G9;Q7Z2H5;Q7Z2I6	Rab GDP dissociation inhibitor alpha
GDI2	0.488469	0.338124	0.500408	0.729746	0.473918	NaN	0.751255	0.514971		O43928;P50395;Q5SX86;Q5SX87;Q5SX88;Q5SX90;Q5SX91;Q9UQM6;V9GYF8;V9GYJ7	Rab GDP dissociation inhibitor beta
GDPGP1	0.447073	0.341857	0.445831	0.377551	0.320399	0.644899	0.703097	NaN		H0YL31;H0YN11;Q6ZNW5	GDP-D-glucose phosphorylase 1
GEMIN4	0.234574	0.122196	0.409024	0.409821	0.404635	0.240138	0.370326	0.0989643		E7EN12;I3L1J7;I3L2C7;I3L399;I3L4A4;I3L4M4;P57678;Q9NZS7;Q9UG32;Q9Y4Q2	Gem-associated protein 4
GEMIN6	0.203797	0.0504339	0.32954	0.202498	0.291623	NaN	NaN	0.0526006		B2RDP8;B8ZZ85;B9A037;Q53SI5;Q8WVB4;Q8WXD5;Q9H5G6	Gem-associated protein 6
GEMIN8	0.107306	NaN	-0.00483055	NaN	NaN	NaN	0.27131	0.299398		C4AMC4;H7BYE2;Q2LJ66;Q6ZV27;Q9NWZ8	Gem-associated protein 8
GET4	0.146748	0.422032	0.511705	0.0654174	0.542306	0.673386	0.309284	0.276051		A4D2Q1;B3KNC7;C9JHN8;C9JPA8;C9JY46;Q7L5D6;Q9UFC9;Q9Y309	Golgi to ER traffic protein 4 homolog
GFOD1	0.481576	NaN	NaN	0.734879	NaN	0.419823	0.755368	0.256321		A8E4L6;Q5T058;Q96JD4;Q9H5K2;Q9NXC2;S4R302	Glucose-fructose oxidoreductase domain-containing protein 1
GFOD2	0.411178	0.323445	0.323982	0.46397	NaN	0.689409	0.558632	NaN		A0A087WT49;A0A087WTD9;A0A087X156;Q3B7J2;Q69YL9;Q6UXX6;Q7L648;Q8TE86;Q9BQ07;R4GNG5	Glucose-fructose oxidoreductase domain-containing protein 2
GFPT1	0.502645	0.588062	0.746608	0.567656	0.717528	0.776345	0.697857	NaN		Q06210;Q53QE6;Q9BXF8	Glutamine--fructose-6-phosphate aminotransferase [isomerizing] 1
GFPT2	0.707107	NaN	NaN	0.823352	0.820287	0.7102	0.842331	0.285772		D6RAC1;E5RJP4;O94808;Q53XM2;Q9BWS4	Glutamine--fructose-6-phosphate aminotransferase [isomerizing] 2
GFRA1	0.899523	0.665235	NaN	NaN	NaN	NaN	NaN	NaN		A8KA21;O15507;O43912;P56159	GDNF family receptor alpha-1
GGA1	0.287974	0.328161	0.363167	0.454224	0.549703	0.469513	0.431122	0.376563		A0A088AWK4;A0A0E3D6L7;A8K3D3;B0QYR5;B0QYR6;B0QYR7;B0QYR8;B0QYR9;B0QYS0;B0QYS1;B0QYS2;B0QYS3;B0QYS4;B0QYS5;Q5R3N1;Q5TG07;Q6IC75;Q86YA9;Q8NCS6;Q9BW94;Q9UG00;Q9UGW0;Q9UGW1;Q9UJY5	ADP-ribosylation factor-binding protein GGA1
GGA2	0.465005	0.766598	0.658173	0.735325	0.683226	0.776802	0.620706	NaN		D3DWF0;H3BMM6;H3BMN6;H3BPF4;H3BPI3;I3L263;I3L2C4;O14564;Q9NYN2;Q9UJY4;Q9UPS2	ADP-ribosylation factor-binding protein GGA2
GGCT	0.570054	0.572319	0.670226	0.459839	0.697573	0.868521	0.771662	NaN		A0A0B4J1Y4;B2RDN0;B8ZZK2;B8ZZN4;B8ZZR8;H7BZK5;O75223;Q9BS37	Gamma-glutamylcyclotransferase
GGH	0.772025	0.164917	0.768689	0.495201	0.712993	0.801961	0.689474	0.583679		Q92820	Gamma-glutamyl hydrolase
GGNBP2	0.366255	NaN	NaN	NaN	NaN	0.203886	0.498528	NaN		A0A087X0E5;A0A087X1D7;A0A087X1N0;B2RPK7;Q96T90;Q9GZR8;Q9H3C7;Q9H767	Gametogenetin-binding protein 2
GGPS1	0.557678	0.374064	0.696959	0.369103	0.543036	0.685359	0.62251	0.255543		A8MVQ8;C9J6G3;C9J7M1;O95749;Q5T2C8;Q6NW19	Geranylgeranyl pyrophosphate synthase
GGT1	0.2492	0.659076	0.760784	0.477378	0.768081	0.742729	0.736106	NaN		B5MC34;B5MC36;C9JGF3;C9JIY6;E7EM62;E7ENJ5;E7ERN9;E7ESL5;E7ET76;E7ETJ6;E7ETN1;E7ETR7;E7ETU4;E7EVF8;E9PHP2;P19440;Q08247;Q14404;Q8TBS1;Q9UMK1	Gamma-glutamyltranspeptidase 1;Gamma-glutamyltranspeptidase 1 heavy chain;Gamma-glutamyltranspeptidase 1 light chain
GGT5	0.537507	0.667507	0.75028	0.655065	0.661074	0.600694	0.749313	0.74221		C9JU68;H7C1X2;P36269;Q53XM9;Q6GMP0;Q96FC1;Q9UFM5	Gamma-glutamyltransferase 5;Gamma-glutamyltransferase 5 heavy chain;Gamma-glutamyltransferase 5 light chain
GHDC	0.642627	0.479269	0.543098	0.699035	0.638639	0.669421	0.590243	0.625624		B4DQS4;E9PDB5;K7EJT7;K7EL54;K7EQ41;K7ESN3;Q8N2G8;Q9BXM6	GH3 domain-containing protein
GID8	0.221541	0.028641	0.0118604	-0.143006	0.36077	0.417493	0.414022	0.229982		E1P5I3;Q8N5M5;Q9NWU2	Glucose-induced degradation protein 8 homolog
GIGYF1	0.230711	0.380565	0.305701	0.397304	0.496907	0.464568	0.49499	0.0849251		O75420;Q6Y7W7;Q8WZ38	PERQ amino acid-rich with GYF domain-containing protein 1
GIGYF2	0.390661	0.615581	0.196407	0.33384	0.553734	0.509276	0.563426	NaN		A6H8W4;B8ZZD2;B9EG55;C9IYH5;C9J0V6;C9J1A6;C9J7G1;C9JBZ3;C9JC65;C9JH18;C9JH78;C9JHT0;C9JHW1;C9JPV7;C9JRZ2;C9JW88;C9JXQ0;C9JZC0;E7ESB6;E9PBB0;F8WBF1;F8WCD5;I1E4Y6;O75137;Q6Y7W6;Q7Z2Z8;Q7Z3I2;Q96HU4;Q9NV82	PERQ amino acid-rich with GYF domain-containing protein 2
GIMAP1	0.469237	0.580759	0.490701	0.796166	0.809565	0.401718	0.750874	NaN		B2RCI3;Q8NAZ0;Q8WWP7	GTPase IMAP family member 1
GIMAP1-GIMAP5	0.442398	NaN	0.496675	NaN	0.723167	NaN	NaN	NaN		A0A087WTJ2;A0A0D9SFP0
GIMAP4	0.617007	NaN	0.82851	0.863698	0.826722	0.675432	0.844789	0.662607		C9IZQ3;G5E9W9;Q9NUV9	GTPase IMAP family member 4
GIMAP6	0.513933	NaN	NaN	NaN	0.697257	0.64437	NaN	0.585921		B4DH95;C9J7B6;D3DWZ4;Q5ZPR6;Q6P9H5;Q9H612	GTPase IMAP family member 6
GIMAP7	0.709412	0.847729	0.748952	0.823241	0.849795	0.677713	0.818438	0.692124		Q8NHV1	GTPase IMAP family member 7
GIMAP8	0.750995	0.85148	0.864788	0.866481	0.858544	0.62613	0.689471	0.531491		Q8ND71	GTPase IMAP family member 8
GINS3	0.557367	NaN	NaN	0.343797	0.547236	NaN	0.690331	NaN		B2RDP3;E9PB21;Q9BRX5;Q9H870	DNA replication complex GINS protein PSF3
GIPC1	0.442894	0.471524	0.622235	NaN	0.79716	0.746356	0.829232	0.692907		A8K4I3;A8MZG3;K7EIT0;K7EJ33;K7ELJ2;K7EM11;K7ESN1;O14908;Q9BTC9	PDZ domain-containing protein GIPC1
GIT1	0.308578	0.421193	0.348214	0.431626	0.411629	0.264017	0.598572	0.406776		A0A0C4DGN6;B4DGU9;B4DSV3;E7EVC2;J3QL89;J3QLH1;J3QQI0;J3QRU8;K7EIX6;K7EN79;Q86SS0;Q9BRJ4;Q9Y2X7	ARF GTPase-activating protein GIT1
GIT1	0.388522	0.421193	0.348214	0.431626	0.411629	0.264017	0.598572	0.406776		A0A0C4DGN6;B4DGU9;B4DSV3;E7EVC2;J3QL89;J3QLH1;J3QQI0;J3QRU8;K7EIX6;K7EN79;Q86SS0;Q9BRJ4;Q9Y2X7	ARF GTPase-activating protein GIT1
GIT2	0.524884	0.541474	0.480306	0.543933	0.718605	0.166644	0.522088	0.428369		F8VXI9;F8W822;F8WAK2;Q14161;Q86U59;Q96CI2;Q9BV91;Q9Y5V2;R4GNG3	ARF GTPase-activating protein GIT2
GIT2	0.207256	0.541474	0.480306	0.543933	0.718605	0.166644	0.522088	0.428369		F8VXI9;F8W822;F8WAK2;Q14161;Q86U59;Q96CI2;Q9BV91;Q9Y5V2;R4GNG3	ARF GTPase-activating protein GIT2
GJA1	0.766931	NaN	0.804561	0.598701	0.90139	0.689856	0.879038	0.743668		B2R5U9;P17302;Q6FHU1;Q9Y5I8	Gap junction alpha-1 protein
GK	0.580049	0.685711	0.828923	0.357873	0.71436	0.811399	0.750722	0.5699		A6NJP5;A6NP46;B2R833;F8WBI8;F8WC39;F8WDA9;F8WF44;H7BYD2;H7C2A0;H7C5F6;P32189;Q6IQ27;Q8IVR5;Q9UMP0;Q9UMP1	Glycerol kinase
GKAP1	0.342525	NaN	NaN	NaN	NaN	NaN	NaN	NaN		B4DXS0;C9J9D2;Q5VSY0;Q96LI0;Q9BYI1;Q9BYI2;Q9H225	G kinase-anchoring protein 1
GLB1	0.386382	0.622803	0.42004	0.622659	0.543133	0.352785	0.702087	NaN		B2R7H8;B7Z6B0;C9J4G9;C9J539;C9JF15;C9JWX1;E7EQ29;F8WEN1;F8WF40;P16278;P16279	Beta-galactosidase
GLCE	0.625505	0.380258	0.658801	0.485739	0.679289	NaN	0.718778	0.426727		H0YNP1
GLE1	0.211047	0.0636521	0.132078	0.261905	0.430404	0.24581	0.490154	-0.0193004		O75458;Q53GS7;Q53GT9;Q5VVU1;Q8NCP6;Q9UFL6	Nucleoporin GLE1
GLI3	0.803669	NaN	NaN	NaN	NaN	NaN	0.345356	NaN		A4D1W1;C9J9N4;F8WEV4;O75219;P10071;Q17RW4;Q75MT0;Q75MU9;Q9UDT5;Q9UJ39	Transcriptional activator GLI3;Transcriptional repressor GLI3R
GLIPR2	0.788929	0.737646	0.774069	0.718936	0.717725	0.73303	0.718597	0.652159		A0A087WUM5;A0A088AWP7;Q5VZR0;Q5VZR1;Q8N2S6;Q8WWC9;Q8WX36;Q9H4G4	Golgi-associated plant pathogenesis-related protein 1
GLMN	0.565622	0.484688	0.550182	0.318058	0.713775	0.746311	0.623253	0.470685		M0QX84;M0QXG8;Q5VVC3;Q92990;Q9BVE8	Glomulin
GLO1	0.498092	0.644226	0.344826	0.20616	0.569823	0.654935	0.655577	0.425322		B2R6P7;B4DDV0;P78375;Q04760;Q59EL0;Q5TZW3;Q96FC0;Q96J41	Lactoylglutathione lyase
GLOD4	0.300147	0.71451	0.323833	0.353173	0.536126	0.584867	0.579566	NaN		D3DTG9;D3DTH1;F6TLX2;I3L1F4;I3L1I0;I3L277;I3L2C2;I3L3G0;I3L3Q4;I3NI24;I3NI27;K7ENF2;Q96B89;Q9H3J8;Q9HC37;Q9HC38;Q9NVN1	Glyoxalase domain-containing protein 4
GLRX3	0.637223	0.638212	0.702019	0.637947	0.592194	0.706335	0.736687	0.497045		B3KMP7;B3KMQ5;D3DRG2;O76003;Q5JV01;Q96CE0;Q9P1B0;Q9P1B1	Glutaredoxin-3
GLRX5	0.354744	0.269896	0.373958	0.383105	0.360588	0.57699	0.629704	0.605337		H0YJM6;Q0X088;Q3YML0;Q86SX6;Q86WY3;Q8IZ54	Glutaredoxin-related protein 5, mitochondrial
GLTP	0.44422	0.42874	0.779822	0.696759	0.893634	0.788563	0.859165	0.611106		F5GZ49;F5H0U5;H0YFS9;Q53Z13;Q96J68;Q9NZD2	Glycolipid transfer protein
GLTSCR1	0.150674	NaN	NaN	NaN	NaN	NaN	NaN	NaN		A0A087WWH3;A8MW01;M0QYC3;Q9NZM4	Glioma tumor suppressor candidate region gene 1 protein
GLTSCR2	-0.0621075	NaN	NaN	NaN	NaN	NaN	NaN	NaN		M0QX73;M0QYZ9;M0QZ34;M0QZU5;Q9BTC6;Q9HAX6;Q9NPP1;Q9NPR4;Q9NZM5;Q9UFI2	Glioma tumor suppressor candidate region gene 2 protein
GLUD1	0.655939	0.379735	0.392375	0.553605	0.729745	0.609496	0.741795	0.494621		B3KV55;B4DGN5;P00367;Q5TBU3	Glutamate dehydrogenase 1, mitochondrial
[truncated: 9,703 more rows]
