# Supplementary material for: Functional Impact of Protein–RNA Variation in Clinical Cancer Analyses
Source: Mol Cell Proteomics. 2023 Jun 7;22(7):100587. doi: 10.1016/j.mcpro.2023.100587 (PMC10388586; doi:10.1016/j.mcpro.2023.100587)
Supplement: Supplementary Table S3 [file mmc3.xlsx]

## Sheet: Description
Supplementary Table S3: comparison between the classification results of this study to CPTAC
Each tab contains a dataset-specific table, where the first two columns describe the clustering results of the current study and the following columns contain the clustering results taken from the respective publication.

## Sheet: BRCA
RNA cluster	Protein cluster	NMF.Cluster	Sample
1	1	Basal-I	CPT000814				CPTAC
1	1	Basal-I	CPT001846				Basal-I	HER2-I	LumA-I	LumB-I
1	1	Basal-I	X01BR001		PROTEIN	1	29	2
1	1	Basal-I	X01BR008			2		17	1	2
1	1	Basal-I	X01BR009			3		2	27	4
1	2	HER2-I	X01BR010			4	1	2	4	31
2	3	LumA-I	X01BR015
1	1	Basal-I	X01BR017
1	1	Basal-I	X01BR018				CPTAC
1	1	Basal-I	X01BR020				Basal-I	HER2-I	LumA-I	LumB-I
3	4	LumB-I	X01BR023		RNA	1	27	17		3
3	4	LumB-I	X01BR025			2	3	4	30	8
1	1	Basal-I	X01BR026			3		2	2	26
1	1	Basal-I	X01BR027
2	4	LumA-I	X01BR030
1	1	Basal-I	X01BR031
3	4	LumB-I	X01BR032
2	3	LumA-I	X01BR033
1	1	Basal-I	X01BR040
1	1	Basal-I	X01BR042
1	1	Basal-I	X01BR043
3	4	LumA-I	X03BR002
2	4	LumA-I	X03BR004
2	3	LumA-I	X03BR005
1	1	Basal-I	X03BR006
3	4	LumB-I	X03BR010
2	4	LumB-I	X03BR011
2	3	LumA-I	X03BR013
1	1	HER2-I	X05BR001
2	3	LumA-I	X05BR003
2	4	LumA-I	X05BR004
2	3	LumA-I	X05BR005
2	3	LumA-I	X05BR009
3	4	LumB-I	X05BR016
2	3	LumA-I	X05BR026
1	1	Basal-I	X05BR029
2	3	LumA-I	X05BR038
1	1	Basal-I	X05BR042
1	1	Basal-I	X05BR043
1	2	HER2-I	X05BR044
1	1	Basal-I	X05BR045
2	4	HER2-I	X06BR003
3	4	LumB-I	X06BR005
2	3	LumA-I	X06BR006
2	3	LumB-I	X06BR014
1	4	LumB-I	X09BR001
1	4	Basal-I	X09BR004
3	2	HER2-I	X09BR005
2	3	LumB-I	X09BR007
1	1	Basal-I	X11BR003
1	2	HER2-I	X11BR004
2	2	LumA-I	X11BR006
3	4	LumB-I	X11BR009
1	2	HER2-I	X11BR010
1	4	HER2-I	X11BR011
3	4	LumB-I	X11BR012
3	4	LumB-I	X11BR013
2	3	LumA-I	X11BR014
3	4	LumB-I	X11BR015
1	1	Basal-I	X11BR016
1	2	HER2-I	X11BR017
2	3	LumA-I	X11BR018
3	4	LumB-I	X11BR019
1	2	HER2-I	X11BR020
3	3	LumA-I	X11BR022
1	1	Basal-I	X11BR023
1	1	Basal-I	X11BR024
3	4	LumB-I	X11BR025
3	4	LumB-I	X11BR027
3	2	HER2-I	X11BR028
1	1	HER2-I	X11BR030
2	3	HER2-I	X11BR031
2	3	LumA-I	X11BR032
1	1	Basal-I	X11BR036
1	2	HER2-I	X11BR038
2	3	LumA-I	X11BR040
1	2	HER2-I	X11BR042
3	4	LumB-I	X11BR043
3	4	LumB-I	X11BR044
2	3	LumA-I	X11BR047
3	4	LumB-I	X11BR049
2	3	LumA-I	X11BR050
2	3	LumB-I	X11BR051
3	4	LumB-I	X11BR053
3	4	LumB-I	X11BR054
2	3	LumA-I	X11BR055
1	2	HER2-I	X11BR056
1	2	HER2-I	X11BR058
1	2	HER2-I	X11BR059
1	2	HER2-I	X11BR060
2	3	LumA-I	X11BR072
3	4	LumB-I	X11BR073
2	3	LumA-I	X11BR074
2	4	LumB-I	X11BR075
1	1	Basal-I	X11BR080
3	4	LumB-I	X13BR009
3	4	LumB-I	X14BR005
2	3	LumA-I	X14BR008
2	3	LumA-I	X14BR014
2	3	LumA-I	X15BR003
3	4	LumB-I	X16BR012
1	3	HER2-I	X18BR002
3	4	LumB-I	X18BR003
3	4	LumB-I	X18BR004
2	2	LumB-I	X18BR006
2	3	LumA-I	X18BR007
1	2	HER2-I	X18BR009
2	3	LumA-I	X18BR010
2	3	LumA-I	X18BR016
2	2	HER2-I	X18BR017
3	4	LumB-I	X18BR019
3	4	LumB-I	X20BR001
1	1	Basal-I	X20BR002
2	1	Basal-I	X20BR005
2	1	Basal-I	X20BR006
2	1	Basal-I	X20BR007
2	2	HER2-I	X20BR008
1	4	LumB-I	X21BR001
1	4	LumB-I	X21BR002
2	3	LumA-I	X21BR010
2	3	LumB-I	X22BR005
2	2	LumB-I	X22BR006

## Sheet: CCRCC
RNA cluster	Protein cluster	Sample
1	1	C3L.00004
1	1	C3L.00010
2	2	C3L.00011
1	2	C3L.00026
2	2	C3L.00079
1	1	C3L.00088
2	2	C3L.00096
1	1	C3L.00097
3	2	C3L.00103
3	3	C3L.00183
2	2	C3L.00359
2	2	C3L.00360
1	1	C3L.00369
2	2	C3L.00416
1	1	C3L.00418
1	1	C3L.00447
1	1	C3L.00448
2	2	C3L.00561
2	2	C3L.00581
2	1	C3L.00583
1	2	C3L.00606
2	2	C3L.00607
1	2	C3L.00610
3	1	C3L.00765
3	3	C3L.00766
3	3	C3L.00790
1	1	C3L.00791
2	2	C3L.00792
2	3	C3L.00796
2	1	C3L.00799
1	3	C3L.00800
3	1	C3L.00812
2	1	C3L.00813
1	2	C3L.00814
3	1	C3L.00817
1	3	C3L.00902
2	3	C3L.00907
2	2	C3L.00908
3	3	C3L.00910
3	3	C3L.00917
1	1	C3L.01281
3	3	C3L.01283
2	2	C3L.01286
2	2	C3L.01287
3	1	C3L.01288
2	2	C3L.01302
2	2	C3L.01313
1	1	C3L.01352
1	3	C3L.01553
3	1	C3L.01557
3	3	C3L.01560
1	3	C3L.01603
3	2	C3L.01607
1	1	C3L.01836
3	3	C3L.01861
3	3	C3L.01882
3	3	C3L.01885
3	1	C3N.00148
2	2	C3N.00149
3	1	C3N.00150
2	2	C3N.00154
3	3	C3N.00168
2	2	C3N.00177
2	3	C3N.00194
2	2	C3N.00242
1	1	C3N.00244
1	1	C3N.00246
3	1	C3N.00305
1	1	C3N.00310
2	1	C3N.00312
2	2	C3N.00313
3	1	C3N.00314
2	2	C3N.00315
2	2	C3N.00317
1	1	C3N.00320
3	1	C3N.00380
2	1	C3N.00390
2	2	C3N.00435
2	2	C3N.00437
2	2	C3N.00491
2	2	C3N.00492
1	3	C3N.00494
1	3	C3N.00495
2	1	C3N.00573
2	2	C3N.00577
3	1	C3N.00646
2	2	C3N.00733
1	3	C3N.00831
2	2	C3N.00832
1	1	C3N.00834
2	2	C3N.00852
2	2	C3N.00953
2	2	C3N.01175
1	3	C3N.01176
1	1	C3N.01178
3	1	C3N.01179
2	2	C3N.01180
2	2	C3N.01200
3	1	C3N.01213
2	3	C3N.01214
2	2	C3N.01220
3	1	C3N.01261
3	1	C3N.01361
1	1	C3N.01522
1	3	C3N.01524
2	2	C3N.01646
2	2	C3N.01648
3	1	C3N.01649
2	2	C3N.01651
1	3	C3N.01808

## Sheet: GBM
RNA cluster	Protein cluster	NMF.Cluster	Sample	rna_wang_cancer_cell_2017
1	1	nmf1	C3L-00104	Proneural				CPTAC			rna_wang_cancer_cell_2017
1	2	nmf3	C3L-00365	Classical				nmf1	nmf2	nmf3	Classical	IDH mutant	Mesenchymal	Proneural
2	1	nmf1	C3L-00674	Mesenchymal		PROTEIN	1	31	7	2	9	5	6	21
1	1	nmf1	C3L-00677	Proneural			2	2		25	16	1	3	7
1	2	nmf1	C3L-01040	Classical			3		31				30	1
2	3	nmf2	C3L-01043	Mesenchymal
2	2	nmf3	C3L-01045	Mesenchymal
2	3	nmf2	C3L-01046	Mesenchymal
1	2	nmf3	C3L-01048	Classical				CPTAC			rna_wang_cancer_cell_2017
2	3	nmf2	C3L-01049	Mesenchymal				nmf1	nmf2	nmf3	Classical	IDH mutant	Mesenchymal	Proneural
1	2	nmf3	C3L-01061	Classical		RNA	1	18	3	24	22	6	1	16
2	3	nmf2	C3L-01142	Mesenchymal			2	5	31	3			35	5
1	3	nmf2	C3L-01146	Proneural			3	10	4		3		3	8
1	2	nmf3	C3L-01149	Proneural
1	2	nmf3	C3L-01154	Classical
1	1	nmf1	C3L-01155	Classical
1	2	nmf1	C3L-01156	Classical
3	1	nmf1	C3L-01157	Proneural
1	2	nmf3	C3L-01327	Classical
2	1	NA	C3L-01834	Proneural
1	1	nmf1	C3L-01887	Classical
1	1	nmf1	C3L-02041	IDH mutant
2	3	nmf2	C3L-02465	Mesenchymal
1	2	nmf3	C3L-02504	Proneural
1	2	nmf3	C3L-02542	Proneural
3	1	nmf1	C3L-02642	Classical
1	1	nmf2	C3L-02704	Mesenchymal
3	1	nmf2	C3L-02705	Mesenchymal
1	2	nmf3	C3L-02707	Classical
1	2	nmf3	C3L-02708	IDH mutant
1	1	nmf1	C3L-02900	IDH mutant
2	1	nmf1	C3L-02955	Mesenchymal
1	1	nmf3	C3L-02970	Proneural
1	1	nmf1	C3L-02984	IDH mutant
1	1	nmf1	C3L-03260	Proneural
1	1	nmf3	C3L-03266	Classical
1	1	nmf1	C3L-03387	Classical
1	2	nmf3	C3L-03390	Classical
3	1	nmf2	C3L-03392	Mesenchymal
2	3	nmf2	C3L-03400	Mesenchymal
1	2	nmf3	C3L-03405	Proneural
2	3	nmf2	C3L-03407	Mesenchymal
3	1	nmf2	C3L-03681	Classical
2	2	nmf3	C3L-03727	Mesenchymal
2	1	nmf2	C3L-03728	Proneural
2	3	nmf2	C3L-03744	Mesenchymal
2	3	nmf2	C3L-03748	Mesenchymal
1	2	nmf3	C3L-03968	Proneural
1	2	nmf3	C3L-04084	Classical
2	3	nmf2	C3N-00661	Mesenchymal
1	2	nmf3	C3N-00662	Proneural
1	1	nmf2	C3N-00663	IDH mutant
2	3	nmf2	C3N-00665	Mesenchymal
2	3	nmf2	C3N-01192	Mesenchymal
1	2	nmf3	C3N-01196	Classical
1	1	nmf1	C3N-01334	Classical
2	3	nmf2	C3N-01364	Mesenchymal
2	3	nmf2	C3N-01366	Mesenchymal
2	3	nmf2	C3N-01367	Mesenchymal
1	2	nmf3	C3N-01368	Classical
2	3	nmf2	C3N-01369	Mesenchymal
2	3	nmf2	C3N-01505	Mesenchymal
2	3	nmf2	C3N-01515	Mesenchymal
1	2	nmf3	C3N-01517	Classical
2	3	nmf2	C3N-01518	Mesenchymal
3	1	nmf1	C3N-01798	Proneural
1	1	nmf1	C3N-01814	Proneural
2	3	nmf2	C3N-01815	Mesenchymal
2	3	nmf2	C3N-01816	Mesenchymal
3	1	nmf1	C3N-01818	Proneural
2	1	nmf2	C3N-01851	Proneural
1	2	nmf3	C3N-01852	Classical
2	3	nmf2	C3N-01856	Mesenchymal
1	1	nmf1	C3N-01857	Classical
2	3	nmf2	C3N-02181	Mesenchymal
2	3	nmf2	C3N-02183	Mesenchymal
3	1	nmf1	C3N-02185	Proneural
3	1	nmf1	C3N-02186	Proneural
2	2	nmf3	C3N-02188	Mesenchymal
2	3	nmf2	C3N-02190	Mesenchymal
1	1	nmf1	C3N-02255	Proneural
1	1	nmf1	C3N-02256	Proneural
3	3	nmf2	C3N-02769	Mesenchymal
1	1	nmf1	C3N-02770	Proneural
1	2	nmf3	C3N-02782	Classical
2	1	nmf1	C3N-02783	Proneural
2	3	nmf2	C3N-02784	Mesenchymal
3	1	nmf1	C3N-02785	Proneural
2	3	nmf2	C3N-02786	Mesenchymal
3	1	nmf1	C3N-02788	Proneural
1	1	nmf1	C3N-03070	IDH mutant
2	1	nmf1	C3N-03088	Proneural
2	1	nmf1	C3N-03180	Mesenchymal
2	3	nmf2	C3N-03182	Mesenchymal
2	3	nmf2	C3N-03183	Mesenchymal
1	2	nmf3	C3N-03184	Classical
3	1	nmf1	C3N-03186	Proneural
3	1	nmf1	C3N-03188	Classical
1	2	nmf3	C3N-03473	Proneural

## Sheet: HNSCC
RNA cluster	Protein cluster	cptac_integrated_subtype	cptac_transcriptomic_subtype	Sample
1	1	Basal	Mesenchymal	C3L-00977				CPTAC
2	2	CIN	Classical	C3L-00987				Basal	CIN	Immune
1	2	Immune	Mesenchymal	C3L-00994		PROTEIN	1	17	3	5
1	2	Immune	Mesenchymal	C3L-00995			2	6	8	25
2	2	CIN	Classical	C3L-00997			3	9	26
1	2	Immune	Atypical	C3L-00999
3	3	Basal	Classical	C3L-01138
2	2	CIN	Classical	C3L-01237
2	3	CIN	Classical	C3L-02617
2	1	CIN	Atypical	C3L-02621				CPTAC
1	2	NA	Mesenchymal	C3L-02651				Basal	CIN	Immune
2	2	CIN	Classical	C3L-03378		RNA	1	13	2	30
1	2	Immune	Mesenchymal	C3L-04025			2		26
1	1	CIN	Atypical	C3L-04354			3	19	9
1	2	Immune	Mesenchymal	C3L-04791
3	1	Basal	Classical	C3L-04844
3	3	Basal	Basal	C3L-04849
2	3	CIN	Atypical	C3N-00204
3	3	NA	Atypical	C3N-00295
1	3	Basal	Basal	C3N-00297
1	1	Basal	Basal	C3N-00299
1	2	Immune	Atypical	C3N-00306
1	2	CIN	Mesenchymal	C3N-00307
2	3	CIN	Classical	C3N-00498
1	2	Immune	Atypical	C3N-00519
3	3	CIN	Classical	C3N-00822
1	2	Immune	Mesenchymal	C3N-00825
3	3	CIN	Atypical	C3N-00828
2	3	CIN	Classical	C3N-00829
1	2	Immune	Mesenchymal	C3N-00846
3	3	CIN	Classical	C3N-00857
3	2	Basal	Classical	C3N-00871
3	1	Basal	Atypical	C3N-01337
3	1	Basal	Classical	C3N-01338
3	3	CIN	Classical	C3N-01339
1	2	NA	Atypical	C3N-01340
1	1	Basal	Mesenchymal	C3N-01620
1	1	NA	Mesenchymal	C3N-01645
3	3	Basal	Basal	C3N-01752
3	3	Basal	Basal	C3N-01754
2	3	CIN	Mesenchymal	C3N-01755
2	3	CIN	Classical	C3N-01756
3	1	Basal	Basal	C3N-01757
1	2	Basal	Mesenchymal	C3N-01758
2	3	NA	Classical	C3N-01858
2	3	CIN	Atypical	C3N-01859
3	3	CIN	Atypical	C3N-01943
1	2	Basal	Mesenchymal	C3N-01944
2	2	CIN	Classical	C3N-01945
1	1	Immune	Mesenchymal	C3N-01946
1	2	Immune	Mesenchymal	C3N-01947
1	2	Immune	Atypical	C3N-01948
1	1	Basal	Mesenchymal	C3N-02275
3	1	Basal	Basal	C3N-02279
1	2	Immune	Mesenchymal	C3N-02333
2	3	NA	Atypical	C3N-02693
1	2	Immune	Mesenchymal	C3N-02694
3	1	Basal	Basal	C3N-02695
1	1	Basal	Basal	C3N-02700
2	3	CIN	Classical	C3N-02713
1	2	Immune	Mesenchymal	C3N-02714
1	2	Immune	Atypical	C3N-02716
1	2	Immune	Mesenchymal	C3N-02727
1	2	Immune	Mesenchymal	C3N-02730
1	1	Immune	Basal	C3N-02925
1	2	Basal	Mesenchymal	C3N-03008
2	3	CIN	Classical	C3N-03009
2	3	CIN	Atypical	C3N-03011
2	2	CIN	Classical	C3N-03012
1	1	Immune	Atypical	C3N-03013
3	1	Basal	Atypical	C3N-03015
3	3	CIN	Atypical	C3N-03027
1	2	Basal	Mesenchymal	C3N-03028
1	1	Basal	Mesenchymal	C3N-03042
3	1	Basal	Basal	C3N-03045
1	2	Immune	Atypical	C3N-03226
2	3	CIN	Classical	C3N-03433
2	3	CIN	Classical	C3N-03456
1	1	Immune	Mesenchymal	C3N-03457
3	1	Basal	Atypical	C3N-03458
1	2	Immune	Mesenchymal	C3N-03487
1	3	Basal	Mesenchymal	C3N-03488
2	2	CIN	Classical	C3N-03490
1	2	Immune	Atypical	C3N-03612
3	2	NA	Atypical	C3N-03619
1	2	Immune	Atypical	C3N-03620
3	1	Basal	Atypical	C3N-03664
1	2	NA	Mesenchymal	C3N-03781
3	3	Basal	Atypical	C3N-03782
1	2	NA	Mesenchymal	C3N-03783
2	3	CIN	Atypical	C3N-03785
1	1	NA	Basal	C3N-03837
2	3	CIN	Mesenchymal	C3N-03841
3	3	CIN	Atypical	C3N-03849
3	3	Basal	Classical	C3N-03876
2	1	CIN	Classical	C3N-03878
3	3	CIN	Atypical	C3N-03888
1	1	Immune	Mesenchymal	C3N-03889
1	2	Immune	Basal	C3N-03928
1	2	Basal	Basal	C3N-03933
3	3	CIN	Atypical	C3N-04152
2	3	CIN	Atypical	C3N-04273
1	2	Immune	Atypical	C3N-04275
2	3	CIN	Mesenchymal	C3N-04276
1	2	Immune	Mesenchymal	C3N-04277
2	3	CIN	Classical	C3N-04278
3	3	Basal	Classical	C3N-04279
3	1	Basal	Basal	C3N-04280
1	2	Immune	Mesenchymal	C3N-04611

## Sheet: ENDO
RNA cluster	Protein cluster	Genomics_subtype	Sample
1	1	MSI-H	C3L-00006				Genomics_subtype
1	1	MSI-H	C3L-00008				CNV_high	CNV_low	MSI-H	POLE
1	2	CNV_low	C3L-00032		PROTEIN	1	4	13	15	4
1	1	CNV_low	C3L-00090			2	2	7	5	2
2	3	CNV_high	C3L-00098			3	11
3	1	CNV_low	C3L-00136			4	2	12	1
3	1	CNV_low	C3L-00137			5	1	11	4	1
2	3	CNV_high	C3L-00139
3	1	MSI-H	C3L-00143
4	4	CNV_low	C3L-00145
1	1	POLE	C3L-00156
2	1	MSI-H	C3L-00161				Genomics_subtype
2	3	CNV_high	C3L-00358				CNV_high	CNV_low	MSI-H	POLE
3	1	MSI-H	C3L-00361		RNA	1	1	7	11	5
3	1	CNV_high	C3L-00362			2	16	1	5	1
3	1	CNV_low	C3L-00413			3	2	17	7	1
4	2	CNV_low	C3L-00449			4	1	18	2
3	1	CNV_low	C3L-00563
1	1	POLE	C3L-00586
1	1	POLE	C3L-00601
4	1	CNV_low	C3L-00605
3	1	CNV_low	C3L-00767
4	4	CNV_low	C3L-00769
1	2	POLE	C3L-00770
4	4	CNV_low	C3L-00771
4	2	CNV_low	C3L-00780
1	2	MSI-H	C3L-00781
2	1	CNV_high	C3L-00905
4	2	MSI-H	C3L-00918
3	5	CNV_low	C3L-00921
4	4	CNV_low	C3L-00932
4	4	CNV_low	C3L-00942
4	2	MSI-H	C3L-00946
3	1	CNV_low	C3L-00947
4	4	CNV_low	C3L-00949
4	4	CNV_low	C3L-00961
2	2	CNV_high	C3L-00963
2	3	CNV_high	C3L-01246
4	4	CNV_low	C3L-01248
4	2	CNV_low	C3L-01249
4	4	CNV_low	C3L-01252
4	4	CNV_low	C3L-01256
1	1	MSI-H	C3L-01257
2	4	MSI-H	C3L-01275
3	1	MSI-H	C3L-01282
3	1	CNV_low	C3L-01304
2	1	CNV_high	C3L-01307
3	1	POLE	C3L-01311
4	2	CNV_low	C3L-01312
1	1	MSI-H	C3L-01744
2	3	CNV_high	C3L-01925
2	2	POLE	C3N-00151
4	4	CNV_low	C3N-00200
2	5	MSI-H	C3N-00321
1	5	CNV_low	C3N-00322
3	5	CNV_low	C3N-00323
1	5	CNV_low	C3N-00324
1	5	CNV_low	C3N-00326
1	5	POLE	C3N-00328
3	5	CNV_low	C3N-00333
1	5	MSI-H	C3N-00334
2	5	MSI-H	C3N-00335
3	1	CNV_high	C3N-00337
1	5	CNV_high	C3N-00339
2	3	CNV_high	C3N-00340
1	2	MSI-H	C3N-00377
4	5	CNV_low	C3N-00379
3	5	CNV_low	C3N-00383
3	5	CNV_low	C3N-00386
1	5	MSI-H	C3N-00388
3	1	MSI-H	C3N-00389
2	2	CNV_low	C3N-00729
1	2	CNV_low	C3N-00734
3	1	MSI-H	C3N-00743
2	3	CNV_high	C3N-00836
3	5	CNV_low	C3N-00847
3	5	CNV_low	C3N-00848
3	1	MSI-H	C3N-00850
1	1	CNV_low	C3N-00858
3	1	CNV_low	C3N-00866
1	1	MSI-H	C3N-00880
4	4	CNV_high	C3N-01003
1	1	MSI-H	C3N-01211
2	2	MSI-H	C3N-01212
4	4	CNV_low	C3N-01217
3	1	MSI-H	C3N-01219
3	1	CNV_low	C3N-01267
2	3	CNV_high	C3N-01346
2	3	CNV_high	C3N-01349
3	1	CNV_low	C3N-01510
1	1	MSI-H	C3N-01520
2	3	CNV_high	C3N-01521
2	3	CNV_high	C3N-01537
2	2	CNV_high	C3N-01802
2	4	CNV_high	C3N-01825

## Sheet: LUAD
RNA cluster	Protein cluster	NMF.Cluster	Sample
1	1	C4	C3L.00001				CPTAC NMF
2	2	C2	C3L.00009				C1	C2	C3	C4
3	3	C3	C3L.00080		PROTEIN	1	2	1	6	31
1	2	C2	C3L.00083			2	6	11
2	2	C1	C3L.00093			3		1	22	3
3	3	C3	C3L.00094			4	23		2	2
2	2	C2	C3L.00095
1	3	C4	C3L.00140
3	4	C1	C3L.00144
2	2	C2	C3L.00263				CPTAC NMF
2	2	C1	C3L.00279				C1	C2	C3	C4
1	1	C4	C3L.00368		RNA	1	4	2	8	33
2	2	C2	C3L.00412			2	6	11	2	1
1	1	C4	C3L.00422			3	2		18	1
1	4	C4	C3L.00510			4	19		2	1
1	1	C4	C3L.00604
1	1	C4	C3L.00893
2	2	C2	C3L.00913
2	2	C2	C3L.00973
1	1	C4	C3L.01330
2	3	C2	C3L.01632
2	1	C4	C3L.01682
2	2	C1	C3L.01683
2	3	C3	C3L.01862
1	3	C4	C3L.01889
1	3	C3	C3L.01890
1	1	C1	C3L.01924
1	1	C4	C3L.02219
2	2	C1	C3L.02345
1	1	C4	C3L.02348
1	1	C2	C3L.02350
4	4	C4	C3L.02365
2	2	C2	C3L.02508
2	2	C2	C3L.02549
1	1	C4	C3N.00167
3	3	C3	C3N.00169
1	1	C4	C3N.00175
3	3	C3	C3N.00180
1	1	C4	C3N.00199
4	4	C1	C3N.00203
3	3	C3	C3N.00217
1	1	C4	C3N.00223
1	1	C4	C3N.00293
4	4	C1	C3N.00294
2	2	C1	C3N.00433
4	4	C1	C3N.00546
1	3	C3	C3N.00547
3	3	C3	C3N.00549
1	1	C3	C3N.00550
4	4	C1	C3N.00551
4	4	C1	C3N.00552
4	4	C1	C3N.00556
1	1	C3	C3N.00559
3	3	C3	C3N.00560
1	1	C4	C3N.00572
2	3	C3	C3N.00574
1	1	C3	C3N.00578
1	1	C3	C3N.00579
4	4	C1	C3N.00580
1	1	C4	C3N.00704
3	3	C3	C3N.00737
2	2	C2	C3N.00738
2	2	C2	C3N.00959
3	3	C3	C3N.01016
1	1	C4	C3N.01021
3	3	C3	C3N.01023
4	4	C3	C3N.01024
4	4	C1	C3N.01030
4	4	C3	C3N.01071
1	4	C1	C3N.01072
3	3	C3	C3N.01074
4	4	C1	C3N.01405
3	3	C3	C3N.01410
1	1	C4	C3N.01413
3	3	C3	C3N.01414
1	1	C1	C3N.01415
2	2	C1	C3N.01416
4	4	C1	C3N.01488
4	4	C1	C3N.01489
1	1	C4	C3N.01799
3	3	C3	C3N.01823
3	3	C3	C3N.01842
1	1	C4	C3N.02000
1	1	C4	C3N.02002
4	4	C1	C3N.02003
1	1	C4	C3N.02067
4	4	C1	C3N.02087
3	3	C3	C3N.02089
1	1	C3	C3N.02145
3	3	C3	C3N.02149
3	3	C3	C3N.02155
1	1	C3	C3N.02158
4	4	C1	C3N.02379
1	1	C4	C3N.02380
1	1	C4	C3N.02421
1	1	C4	C3N.02422
4	4	C1	C3N.02423
4	4	C1	C3N.02424
1	1	C4	C3N.02433
4	4	C1	C3N.02529
1	1	C4	C3N.02572
1	1	C4	C3N.02582
1	1	C4	C3N.02586
1	1	C4	C3N.02587
3	3	C4	C3N.02588
1	1	C4	C3N.02729
1	4	C1	X11LU013
4	4	C1	X11LU016
3	4	C1	X11LU022
4	4	C1	X11LU035

## Sheet: LUSC
RNA cluster	Protein cluster	NMF.Cluster	Sample
1	1	Classical	C3L.00081
1	2	Basal inclusive	C3L.00415				CPTAC NMF
1	1	Classical	C3L.00445				Basal inclusive	Classical	EMT enriched	Inflamed secretory	Proliferative primitive
1	1	Classical	C3L.00568		PROTEIN	1	9	30	2		15
1	1	Proliferative primitive	C3L.00603			2	14		14	22	2
2	2	Basal inclusive	C3L.00904
2	2	Inflamed secretory	C3L.00923
1	2	Proliferative primitive	C3L.00927
1	1	Proliferative primitive	C3L.00965
1	1	Proliferative primitive	C3L.00993				CPTAC NMF
2	1	Proliferative primitive	C3L.01000				Basal inclusive	Classical	EMT enriched	Inflamed secretory	Proliferative primitive
1	1	Proliferative primitive	C3L.01285		RNA	1	17	30	2	2	15
2	2	Inflamed secretory	C3L.01455			2	6		14	20	2
1	2	Basal inclusive	C3L.01606
1	2	EMT enriched	C3L.01663
2	2	EMT enriched	C3L.01838
1	2	Basal inclusive	C3L.01884
1	1	Classical	C3L.02127
2	2	EMT enriched	C3L.02130
1	1	Classical	C3L.02163
2	2	Inflamed secretory	C3L.02164
1	1	Classical	C3L.02168
2	2	Inflamed secretory	C3L.02170
1	1	Classical	C3L.02349
1	1	Basal inclusive	C3L.02358
2	2	EMT enriched	C3L.02546
2	2	EMT enriched	C3L.02552
2	2	Basal inclusive	C3L.02619
1	2	Inflamed secretory	C3L.02625
1	2	Basal inclusive	C3L.02627
2	2	Inflamed secretory	C3L.02629
1	1	Classical	C3L.02646
2	2	Basal inclusive	C3L.02648
1	1	Proliferative primitive	C3L.02649
2	2	Basal inclusive	C3L.02650
2	2	EMT enriched	C3L.02660
2	2	Proliferative primitive	C3L.02665
1	1	Classical	C3L.02669
2	2	Inflamed secretory	C3L.02891
2	2	EMT enriched	C3L.02951
2	2	EMT enriched	C3L.02963
2	2	Basal inclusive	C3L.02964
1	1	Classical	C3L.02968
1	2	Inflamed secretory	C3L.02969
1	1	Classical	C3L.03272
1	1	Proliferative primitive	C3L.03678
2	2	Inflamed secretory	C3L.03961
1	1	Proliferative primitive	C3L.03962
2	2	Inflamed secretory	C3L.03963
1	1	Classical	C3L.03965
1	1	Proliferative primitive	C3L.04013
1	1	Classical	C3L.04014
2	2	Inflamed secretory	C3L.04071
2	2	EMT enriched	C3L.04391
2	2	EMT enriched	C3N.00211
1	1	Classical	C3N.00221
2	2	Inflamed secretory	C3N.00247
2	2	Inflamed secretory	C3N.00497
1	1	Basal inclusive	C3N.00555
1	1	Classical	C3N.01017
2	2	Inflamed secretory	C3N.01020
1	1	Classical	C3N.01025
2	2	Inflamed secretory	C3N.01028
2	2	Inflamed secretory	C3N.01194
1	1	Classical	C3N.01411
1	1	EMT enriched	C3N.01846
2	1	EMT enriched	C3N.01892
2	2	EMT enriched	C3N.01893
1	1	Classical	C3N.02252
1	1	Proliferative primitive	C3N.02283
1	1	Basal inclusive	C3N.02284
1	2	Basal inclusive	C3N.02285
1	1	Classical	C3N.02288
2	2	EMT enriched	C3N.02289
1	2	Basal inclusive	C3N.02300
2	2	EMT enriched	C3N.02339
1	1	Basal inclusive	C3N.02374
1	1	Classical	C3N.02375
1	1	Basal inclusive	C3N.02425
2	2	EMT enriched	C3N.02426
1	1	Classical	C3N.02434
1	1	Proliferative primitive	C3N.02435
1	1	Classical	C3N.02494
1	1	Basal inclusive	C3N.02523
1	1	Classical	C3N.02575
2	2	Inflamed secretory	C3N.02675
1	2	Basal inclusive	C3N.03051
1	1	Classical	C3N.03072
1	1	Proliferative primitive	C3N.03076
2	2	Inflamed secretory	C3N.03092
2	2	Inflamed secretory	C3N.03093
1	1	Basal inclusive	C3N.03204
2	2	Inflamed secretory	C3N.03424
1	2	Basal inclusive	C3N.03425
2	2	Inflamed secretory	C3N.03441
1	1	Proliferative primitive	C3N.03486
1	1	Classical	C3N.03662
2	2	Inflamed secretory	C3N.03848
1	1	Proliferative primitive	C3N.03851
1	1	Basal inclusive	C3N.03875
1	1	Classical	C3N.03877
1	1	Classical	C3N.03880
1	1	Basal inclusive	C3N.03882
1	1	Proliferative primitive	C3N.03886
1	1	Classical	C3N.04124
2	2	Basal inclusive	C3N.04127
1	1	Classical	C3N.04155
1	1	Classical	C3N.04162

## Sheet: OVARY
RNA cluster	Protein cluster	Sample
1	1	01OV007
1	2	01OV017
1	1	01OV018
2	1	01OV023
2	1	01OV026
2	3	01OV030
2	2	01OV039
2	1	01OV041
1	1	01OV047
2	1	02OV005
1	2	02OV006
2	2	02OV008
2	2	02OV015
2	3	02OV022
2	3	02OV023
2	2	02OV029
1	3	02OV032
1	2	02OV036
1	2	02OV041
1	2	02OV044
1	2	02OV046
2	3	04OV001
2	3	04OV004
2	1	04OV005
2	3	04OV008
2	2	04OV011
2	1	04OV012
2	1	04OV013
2	2	04OV017
2	1	04OV018
2	1	04OV021
1	1	04OV023
2	2	04OV024
2	1	04OV027
2	1	04OV028
2	1	04OV031
2	1	04OV033
2	3	04OV036
2	2	04OV037
2	2	04OV039
2	2	04OV040
1	3	04OV044
2	1	04OV045
1	3	04OV048
1	1	04OV049
1	2	04OV050
2	2	04OV051
1	2	04OV053
1	2	04OV054
1	1	04OV055
1	1	04OV057
2	1	04OV058
2	1	04OV063
1	1	11OV002
1	3	13OV003
2	1	14OV011
2	1	15OV001
2	3	17OV001
1	3	17OV002
1	2	17OV010
2	1	17OV011
2	3	17OV013
2	1	17OV014
2	1	17OV015
2	2	17OV017
1	1	17OV018
1	2	17OV025
1	2	17OV027
2	2	17OV028
2	3	17OV029
1	3	17OV030
1	2	17OV033
2	1	17OV036
1	2	17OV039
1	1	17OV040
1	2	18OV001
1	2	20OV005
2	1	26OV002
1	2	26OV008
2	2	26OV009
2	1	26OV011
1	2	26OV013
