# Supplementary material for: Functional Impact of Protein–RNA Variation in Clinical Cancer Analyses
Source: Mol Cell Proteomics. 2023 Jun 7;22(7):100587. doi: 10.1016/j.mcpro.2023.100587 (PMC10388586; doi:10.1016/j.mcpro.2023.100587)
Supplement: Supplementary Table S4 [file mmc4.xlsx]

## Sheet: S4A
Supplementary Table S4A: genes significantly differentiating between RNA-based ovarian clusters
Gene name	(-)Log T-test p-value	T-test q-value	T-test Difference (log2FoldChange) pos=high in R1 neg=high in R2	T-test Test statistic
AAED1	3.05011	0.00300447	0.488014	3.45227
AARS2	4.93904	3.99637e-05	-0.646226	-4.68033
AASDHPPT	3.82982	0.000554509	0.438967	3.98513
AASS	8.15881	0	-1.58545	-6.48023
ABCC1	12.1366	0	-1.47778	-8.53212
ABCC9	3.49799	0.00110217	-1.31936	-3.76387
ABCD3	2.70916	0.00642013	0.344423	3.2029
ABCE1	2.75464	0.00583879	0.381254	3.23686
ABCF2	3.54311	0.00102064	-0.484577	-3.7944
ABL2	13.8708	0	-1.2781	-9.41491
ABLIM1	10.4915	0	-1.54432	-7.69277
ABRACL	5.22954	1.59363e-05	0.8754	4.8536
ABT1	4.65922	8.79865e-05	0.643387	4.51038
ACAA1	4.34466	0.000149766	0.429769	4.31528
ACACA	5.70869	9.10125e-06	-0.633303	-5.13321
ACAD9	3.92537	0.000445059	-0.513107	-4.04754
ACADM	6.48826	0	0.701867	5.57457
ACE	3.86054	0.000511502	-0.770632	-4.00525
ACLY	5.74031	9.17431e-06	-0.798771	-5.15142
ACN9	3.55187	0.000998745	0.65178	3.80031
ACOX3	2.98269	0.00350055	-0.575663	-3.40387
ACP1	8.41999	0	0.7812	6.61828
ACTB	7.32549	0	-0.874995	-6.03404
ACTL6A	7.78228	0	0.72096	6.27979
ACTR2	3.0759	0.00284685	0.373583	3.47067
ACVR1B	3.58361	0.000916667	-0.642541	-3.82168
ADAM19	2.63102	0.00752314	-0.886328	-3.144
ADAMTS10	4.95662	4.02562e-05	-1.78444	-4.69091
ADAMTS14	7.27448	0	-2.04592	-6.0064
ADAMTS15	2.7793	0.00554007	-1.19846	-3.25518
ADCY7	7.97541	0	-1.00013	-6.38282
ADD2	2.77395	0.00559749	-1.18326	-3.25121
ADH5	5.90237	4.75624e-06	0.730853	5.2443
ADK	4.23233	0.000190189	0.75587	4.24446
ADPGK	2.74769	0.00592931	0.352079	3.23169
ADSS	4.51362	0.000117359	0.530545	4.42063
AFF1	14.6675	0	-1.61177	-9.82197
AFF4	10.2062	0	-0.96427	-7.5464
AGA	7.02303	0	1.03279	5.86952
AGAP1	6.82143	0	-1.10674	-5.75898
AGAP3	3.41014	0.00132444	-0.554237	-3.70401
AGAP4	12.7142	0	-1.25703	-8.82595
AGO4	5.73845	9.1638e-06	-0.81987	-5.15034
AGPAT4	3.48704	0.00113403	-0.89921	-3.75644
AGRN	10.9734	0	-1.81769	-7.93937
AHCTF1P1	5.87477	4.71143e-06	-0.590166	-5.22853
AHDC1	12.2084	0	-2.00372	-8.56862
AHI1	2.60911	0.00787187	-0.395557	-3.12737
AHSA1	3.86114	0.000512195	0.527228	4.00565
AIDA	2.5425	0.00894603	0.35263	3.07643
AIG1	4.54281	0.000105437	0.566439	4.4387
AIM1	2.60056	0.00797803	-0.841243	-3.12086
AIMP1	7.38405	0	0.666764	6.06572
AKAP11	6.00108	4.914e-06	-0.84893	-5.30053
AKAP9	13.2124	0	-1.27084	-9.07946
AKIP1	3.59916	0.000875949	0.452573	3.83212
AKNA	5.47115	1.27253e-05	-0.948834	-4.99549
ALDH1L2	5.83801	4.66744e-06	-1.7192	-5.2075
ALG10B	3.01271	0.00327615	-0.445019	-3.42548
ALG9	4.74919	8.64304e-05	-0.642767	-4.56537
ALOX12P2	4.05831	0.000299496	-1.3972	-4.13346
ALPK1	6.78997	0	-0.949126	-5.74166
ALYREF	3.31892	0.00159145	0.633088	3.64123
AMD1	5.08278	1.91205e-05	0.49142	4.76645
AMMECR1L	7.0035	0	-0.612484	-5.85885
AMOT	3.98043	0.000374384	-0.980543	-4.08324
AMOTL1	3.40485	0.00135109	-0.805712	-3.70039
AMPD2	10.5972	0	-0.937707	-7.74696
ANAPC13	7.3591	0	0.743866	6.05222
ANK2	2.69629	0.00658427	-0.982547	-3.19324
ANKRD10	6.49109	0	-0.878009	-5.57614
ANKRD11	2.76132	0.00576759	-0.456115	-3.24183
ANKRD33B	3.42237	0.00129433	-1.00892	-3.71238
ANKRD46	3.89508	0.000475085	0.544491	4.02781
ANKRD49	9.83557	0	0.773137	7.35561
ANKRD50	3.74539	0.000648294	-0.647523	-3.92953
ANKS1A	7.58936	0	-0.904194	-6.17637
ANKS6	3.64742	0.000794888	-0.637613	-3.86442
ANKZF1	2.52078	0.00934503	-0.34897	-3.0597
ANO6	4.09549	0.00028842	-0.650409	-4.15732
ANP32AP1	5.58873	1.32159e-05	0.623254	5.06387
ANP32C	3.14455	0.00242743	0.460158	3.51936
ANP32D	3.92002	0.000449345	0.506903	4.04405
ANTXR1	4.02655	0.000324247	-0.9857	-4.11302
ANXA2P2	4.14001	0.000243938	0.774741	4.18578
AP1AR	5.95141	4.84262e-06	0.617171	5.27227
AP1S1	7.02811	0	0.728545	5.8723
AP2A1	6.39643	0	-0.930546	-5.52333
AP2B1	4.68495	8.83602e-05	-0.562867	-4.52614
AP5M1	3.9204	0.000449655	0.469037	4.0443
APH1B	2.83037	0.00492112	-0.611492	-3.29291
APIP	5.60645	1.33185e-05	0.609971	5.07414
APPL2	2.50151	0.00965584	-0.365425	-3.04481
ARAP3	7.28876	0	-1.48395	-6.01414
ARFGEF1	4.15867	0.000240356	-0.60807	-4.19767
ARFGEF2	5.87706	4.71698e-06	-0.595923	-5.22984
ARHGAP1	11.4523	0	-1.35584	-8.18369
ARHGAP17	9.81693	0	-1.1029	-7.346
ARHGAP21	10.3027	0	-1.21762	-7.59596
ARHGAP23	5.16662	1.56556e-05	-1.29917	-4.81633
ARHGAP26	4.99377	2.96846e-05	-1.12399	-4.71321
ARHGAP32	10.6188	0	-1.63456	-7.75798
ARHGAP35	9.33252	0	-1.01201	-7.09537
ARHGEF1	11.6067	0	-1.15197	-8.26237
ARHGEF11	11.7626	0	-1.1069	-8.34177
ARHGEF18	3.91809	0.000454233	-0.591185	-4.04279
ARID1A	19.4462	0	-2.4954	-12.3226
ARID1B	14.1478	0	-1.24824	-9.55625
ARID2	3.75621	0.000645586	-0.512873	-3.93667
ARID5B	4.98939	2.96296e-05	-0.681235	-4.71059
ARL1	10.2689	0	0.738654	7.57861
ARL14EP	5.59357	1.32597e-05	0.603979	5.06667
ARL15	4.31084	0.000160866	0.525244	4.29402
ARL3	3.47352	0.00117633	0.835421	3.74726
ARL6IP5	11.4116	0	0.955349	8.16298
ARMC1	5.06129	2.27058e-05	0.586082	4.75362
ARPC5	7.45757	0	0.609549	6.10542
ARPC5L	5.96725	4.85437e-06	0.777392	5.28129
ARSA	4.25619	0.000178923	-0.962922	-4.25955
ARV1	4.16132	0.000237565	0.609336	4.19936
ASAH1	4.00016	0.000342776	0.65268	4.096
ASAP1	9.89389	0	-1.34136	-7.38568
ASCC2	4.68766	8.85106e-05	-0.571462	-4.5278
ASF1A	4.88805	4.68047e-05	0.647075	4.6496
ASXL2	13.8824	0	-1.25797	-9.42082
ATAD1	5.04431	2.26202e-05	0.728499	4.74347
ATAD2B	5.86938	4.69484e-06	-0.643654	-5.22545
ATF7IP	10.5165	0	-1.02772	-7.70561
ATG2B	14.2799	0	-1.31065	-9.62372
ATG4A	4.84349	6.36605e-05	0.582775	4.62265
ATG4B	3.26162	0.00182777	-0.521126	-3.60146
ATG4C	6.41167	0	0.543616	5.53185
ATG5	6.88301	0	0.707343	5.79282
ATP10D	3.27468	0.00174824	-0.644046	-3.61055
ATP11A	7.68967	0	-1.64119	-6.23021
ATP13A1	13.5527	0	-1.43177	-9.25272
ATP2A2	9.5547	0	-1.04805	-7.21051
ATP2A3	3.94421	0.000420028	-1.33643	-4.05977
ATP5C1	8.96928	0	0.881622	6.90633
ATP5EP2	9.23535	0	0.879952	7.0449
ATP5J	8.71317	0	1.1178	6.77238
ATP5L2	7.88114	0	0.82711	6.33259
ATP5O	7.74161	0	0.890044	6.25803
ATP6AP1	3.96437	0.000386555	-0.640914	-4.07284
ATP6AP2	5.42181	1.67015e-05	0.498935	4.96667
ATP6V1A	5.18917	1.57635e-05	-0.554799	-4.8297
ATP6V1C1	2.77466	0.00558996	0.635294	3.25174
ATP6V1D	8.11256	0	0.720077	6.4557
ATP8B2	4.98076	2.94931e-05	-0.921998	-4.70541
ATP8B5P	7.06177	0	0.760178	5.89068
ATP9B	3.89936	0.000470588	-0.46698	-4.0306
ATPIF1	3.19405	0.00215012	0.552186	3.55422
ATR	5.31809	1.62767e-05	-0.756034	-4.90582
ATXN2	10.661	0	-1.34728	-7.77961
ATXN7L2	7.33814	0	-1.05868	-6.04088
AUTS2	12.8483	0	-1.5444	-8.89415
AVL9	2.86095	0.00463855	-0.46277	-3.31537
AZI2	3.37829	0.0014129	0.439001	3.68216
B3GALNT2	5.59692	1.32743e-05	-0.613418	-5.06862
B4GALT4	2.81903	0.00503696	0.477965	3.28456
BAD	6.21897	5.17464e-06	0.657087	5.42378
BAG3	9.18429	0	-1.2074	-7.01835
BBS12	3.33577	0.0015447	0.579123	3.65288
BCCIP	10.8384	0	0.857371	7.87038
BCL11A	2.52793	0.00921425	-0.920367	-3.06521
BCL2L11	5.60274	1.33038e-05	-0.60603	-5.07199
BCL6	7.76715	0	-0.973979	-6.2717
BCL9	13.8885	0	-1.60631	-9.42391
BCOR	15.6744	0	-1.70493	-10.3393
BET1	3.0234	0.00319024	0.632584	3.43315
BFAR	5.28527	1.61128e-05	0.487683	4.8865
BHLHE40	5.2997	1.62107e-05	-1.1125	-4.895
BHLHE41	3.00787	0.00329321	-1.18817	-3.422
BID	4.97218	4.04412e-05	0.781699	4.70026
BLOC1S4	3.00182	0.00333773	0.412027	3.41765
BLVRA	4.09709	0.00028863	0.528011	4.15833
BMS1	10.6964	0	-0.95539	-7.79772
BMS1P5	7.2971	0	-1.4087	-6.01866
BNIP1	5.228	1.59204e-05	0.659896	4.85269
BNIP3	2.73177	0.00615305	0.614895	3.21981
BOD1L1	4.91984	4.34389e-05	-0.677472	-4.66877
BOLA1	4.38052	0.000135754	0.595306	4.33775
BOLA3	8.16875	0	0.881223	6.4855
BPTF	11.5029	0	-1.23168	-8.20948
BRAT1	3.88288	0.000496251	-0.57768	-4.01985
BRD8	5.81721	4.64037e-06	-0.571852	-5.19558
BRIX1	8.54636	0	0.91798	6.6848
BRSK1	4.6357	9.73971e-05	-1.27588	-4.49594
BRWD3	4.18078	0.000215086	-0.54237	-4.21175
BTAF1	6.79578	0	-0.724505	-5.74486
BTBD10	7.81751	0	0.691746	6.29862
BTBD7	4.93293	3.98912e-05	-0.458873	-4.67665
BTF3	4.5575	0.000102564	0.609787	4.44778
BZW1	6.75116	0	0.692856	5.72027
C11orf1	7.09351	0	0.989158	5.90799
C11orf30	5.34507	1.64103e-05	-0.785272	-4.92168
C12orf29	13.2507	0	0.987924	9.09895
C12orf4	2.95361	0.00375	0.412982	3.38287
C12orf43	5.29357	1.6178e-05	0.488766	4.89139
C12orf75	2.98473	0.00348684	0.903392	3.40534
C14orf1	3.26331	0.00181712	0.540418	3.60264
C14orf119	4.08233	0.00029233	0.865442	4.14888
C14orf2	9.64966	0	1.05311	7.25962
C15orf52	2.49359	0.0098268	-0.826985	-3.03867
C16orf13	5.16873	1.56863e-05	0.602095	4.81758
C17orf53	5.07661	1.90114e-05	-1.11319	-4.76277
C17orf58	3.66946	0.000759949	0.635186	3.87913
C17orf75	5.32374	1.63265e-05	0.993168	4.90915
C17orf89	6.78056	0	1.09632	5.73648
C18orf21	8.2606	0	0.809743	6.53412
C19orf43	4.98932	2.96022e-05	0.649651	4.71054
C19orf68	10.0052	0	-1.03323	-7.443
C1GALT1C1	10.2541	0	0.953623	7.57098
C1orf131	8.49672	0	0.743452	6.65869
C1orf174	3.5513	0.00100063	-0.421029	-3.79993
C1orf21	4.30338	0.00016358	1.69362	4.28932
C1orf53	4.14276	0.00024171	1.06225	4.18753
C20orf196	2.68317	0.00671821	0.485089	3.18339
C21orf119	4.28251	0.000165644	0.758482	4.27617
C2CD2	5.50856	1.2848e-05	-0.667646	-5.01729
C4orf27	8.94506	0	0.868738	6.89369
C4orf33	6.10729	5e-06	0.843588	5.36076
C5orf42	8.26245	0	-1.03566	-6.5351
C6orf203	5.40932	1.66147e-05	0.705887	4.95936
C7orf31	2.78651	0.00544252	-0.534593	-3.26052
C8orf59	6.16921	5.08259e-06	0.957063	5.39574
C9orf156	5.35529	1.64609e-05	0.548465	4.92768
C9orf16	2.72388	0.00626186	0.500545	3.21392
C9orf69	2.56688	0.00852595	0.374752	3.09514
C9orf78	2.72447	0.006258	0.431013	3.21436
C9orf85	3.37118	0.00143442	0.431337	3.67728
CACHD1	7.10628	0	-1.32116	-5.91496
CACNA2D1	3.16062	0.00233525	-1.48465	-3.5307
CACUL1	4.46805	0.000115942	-0.458885	-4.39235
CAMSAP2	4.14541	0.000241888	-0.655669	-4.18922
CARD8	2.88582	0.00436032	-0.517498	-3.33357
CASP3	8.75038	0	0.887814	6.79188
CASZ1	20.2087	0	-2.39631	-12.7351
CAT	3.29547	0.00167788	0.480802	3.62499
CBFA2T2	13.3427	0	-1.36433	-9.1458
CBL	19.2818	0	-1.80584	-12.2342
CBLB	7.53632	0	-1.08622	-6.14784
CBLL1	4.25888	0.000179468	-0.47746	-4.26125
CBX1	3.02325	0.00318847	0.476836	3.43304
CBX6	5.41352	1.66493e-05	-1.1093	-4.96181
CBX7	4.00013	0.000342534	-0.693797	-4.09598
CC2D1A	6.17053	5.08906e-06	-1.05059	-5.39648
CCDC104	7.09337	0	0.757278	5.90792
CCDC115	5.20481	1.58259e-05	0.647122	4.83897
CCDC12	5.899	4.74496e-06	0.580321	5.24238
CCDC127	3.41395	0.00131713	0.423538	3.70662
CCDC130	3.70585	0.000710475	-0.61225	-3.90333
CCDC14	11.6739	0	-1.17949	-8.29659
CCDC148	2.51557	0.00943121	-0.77151	-3.05568
CCDC167	4.949	4.0146e-05	0.792979	4.68632
CCDC59	5.01879	2.61927e-05	0.687318	4.72821
CCDC61	2.64549	0.00732559	-0.520562	-3.15497
CCDC90B	8.2125	0	1.17623	6.50867
CCDC91	2.51595	0.00942996	0.523273	3.05597
CCDC93	10.885	0	-1.08898	-7.89416
CCNC	5.56692	1.31148e-05	0.653114	5.05122
CCNH	6.13587	5.03145e-06	0.594027	5.37691
CCNI	5.23753	1.59681e-05	-0.595081	-4.85832
CCNK	15.5423	0	-1.41627	-10.2712
CCSER2	7.29709	0	-0.580356	-6.01865
CCT2	8.49545	0	0.975205	6.65802
CCT4	4.95519	4.02194e-05	0.526776	4.69005
CCT8	6.03822	4.9505e-06	0.687801	5.32162
CCZ1B	5.61077	1.33333e-05	0.637989	5.07664
CD248	4.72552	8.94239e-05	-1.62342	-4.55093
CD2BP2	3.37515	0.00143133	0.510669	3.68001
CD63	5.56292	1.31004e-05	0.659439	5.04889
CD82	4.37293	0.00013522	0.834488	4.333
CD93	4.01219	0.000332859	-0.797079	-4.10377
CDAN1	4.49177	0.000116694	-0.702678	-4.40708
CDC123	2.66931	0.00694577	0.40845	3.17295
CDC27	2.65211	0.00722222	0.330735	3.15997
CDC37L1	3.49666	0.00110891	0.503231	3.76297
CDC42EP1	2.95808	0.00371008	-0.834431	-3.3861
CDC42SE2	2.59027	0.00812948	0.351247	3.11301
CDCP1	3.092	0.00273292	-0.948857	-3.48213
CDH5	3.96483	0.000384022	-0.980487	-4.07314
CDK1	5.0898	1.91571e-05	1.10765	4.77064
CDK12	6.56731	0	-0.747831	-5.61852
CDK18	6.90983	0	-1.11691	-5.80754
CDK4	3.86619	0.000507807	0.627301	4.00895
CDK6	4.91546	4.33996e-05	-1.14254	-4.66613
CDKN2AIP	6.52893	0	0.686893	5.5972
CDON	5.90492	4.7619e-06	-1.00654	-5.24576
CECR1	7.77568	0	-1.51668	-6.27626
CELF2	3.84415	0.000532073	-0.895838	-3.99453
CELSR1	6.98901	0	-1.36264	-5.85092
CEP128	4.18659	0.000215569	-0.726722	-4.21544
CEP131	9.91406	0	-1.27504	-7.39607
CEP135	5.57801	1.31868e-05	-0.729977	-5.05765
CEP164	7.56317	0	-0.915087	-6.16229
CEP170	5.58934	1.32304e-05	-0.834664	-5.06422
CEP170P1	6.38243	0	-1.81339	-5.5155
CEP350	5.28614	1.6129e-05	-0.627657	-4.88701
CETN2	7.31899	0	0.8319	6.03052
CFL2	2.58132	0.00827593	0.376708	3.10618
CHCHD5	3.03693	0.00311433	0.41199	3.44284
CHCHD6	4.70158	8.8586e-05	0.662516	4.53631
CHD6	11.2153	0	-1.06539	-8.06282
CHERP	14.1393	0	-1.61126	-9.55191
CHIC2	6.64938	0	0.716637	5.66403
CHMP1A	2.56515	0.00856494	0.434348	3.09381
CHMP2B	8.56352	0	0.693948	6.69383
CHMP5	7.03764	0	0.764784	5.8775
CHPT1	4.15405	0.000239822	0.715448	4.19473
CIC	20.4896	0	-2.97427	-12.8883
CISD1	5.52351	1.29171e-05	0.848437	5.02599
CISD2	4.49534	0.000116788	0.96581	4.4093
CKAP2	2.70396	0.00649513	0.59913	3.199
CLASP1	12.4453	0	-1.05965	-8.68915
CLCN7	5.73384	9.14286e-06	-0.842031	-5.14769
CLDND1	5.00853	2.60708e-05	0.46922	4.72206
CLEC2B	4.26767	0.000180015	1.14055	4.26681
CLK2P	7.32188	0	-0.712523	-6.03208
CLMN	2.99639	0.00337328	-0.728764	-3.41374
CLPB	5.54267	1.30435e-05	-0.646151	-5.03713
CLPTM1L	4.02112	0.000325714	0.521142	4.10952
CMAS	3.96639	0.000384292	0.745796	4.07415
CMC1	6.27382	5.26316e-06	0.93428	5.45463
CMIP	14.5409	0	-2.01529	-9.75721
CMPK1	3.42196	0.00129598	0.462017	3.7121
CNIH4	9.11327	0	1.06671	6.98139
CNKSR1	9.7207	0	-1.29947	-7.29633
CNN2	2.6747	0.00686846	-0.79842	-3.17701
CNOT6	4.68062	8.82852e-05	-0.609646	-4.52349
CNOT7	4.31115	0.000160991	0.685389	4.29421
CNTROB	7.44881	0	-0.762989	-6.10069
COA1	4.14267	0.000241532	0.540928	4.18747
COA3	10.9914	0	0.773962	7.94856
COG6	3.01109	0.00328097	0.454048	3.42431
COG7	7.66848	0	-0.773675	-6.21885
COIL	8.26602	0	0.740405	6.53699
COL12A1	2.80445	0.00523709	-1.14881	-3.27379
COL14A1	3.42523	0.00129347	-1.02742	-3.71434
COL27A1	7.25389	0	-1.92707	-5.99523
COL4A1	3.35486	0.00148743	-0.935226	-3.66604
COL5A1	5.27947	1.60643e-05	-1.8845	-4.88308
COL8A2	2.86132	0.00463675	-1.06378	-3.31565
COMMD4	3.86585	0.000507463	0.550763	4.00873
COMMD8	8.32573	0	0.898802	6.56854
COMMD9	5.82842	4.65658e-06	0.78567	5.20201
COPG1	4.15286	0.000239468	-0.525309	-4.19397
COPS3	8.43235	0	0.649965	6.62479
COPS4	11.6416	0	0.799878	8.28013
COPS8	3.76701	0.000637566	0.476535	3.94381
COQ2	7.3372	0	0.808143	6.04037
COQ5	11.2699	0	0.834675	8.09068
COQ7	3.35591	0.00148201	0.415598	3.66677
COX11	5.64688	1.34529e-05	0.545139	5.09753
COX15	6.17123	5.09554e-06	-0.874734	-5.39687
COX4I1	5.44496	1.26316e-05	0.70926	4.9802
COX5B	9.68347	0	1.00721	7.2771
COX6C	5.79333	4.63499e-06	1.05257	5.18189
COX7B	7.44437	0	0.944554	6.09829
COX7C	7.39287	0	0.911509	6.07048
CPEB2	4.65068	9.09857e-05	-0.743353	-4.50514
CPPED1	2.5434	0.0089406	0.566245	3.07712
CPSF7	11.5291	0	-1.03698	-8.22283
CRADD	12.1866	0	1.0027	8.55756
CRBN	4.0912	0.00028821	0.455581	4.15457
CREB3L1	4.53238	0.000108374	-1.84372	-4.43225
CREB3L2	15.1159	0	-1.67255	-10.0519
CRIM1	4.71355	8.88889e-05	-0.76562	-4.54362
CRISPLD2	3.20247	0.00208222	-1.30913	-3.56013
CRNKL1	4.59983	9.66667e-05	0.572848	4.47389
CROCC	6.51493	0	-1.04355	-5.58941
CSF1	2.84126	0.00483191	-0.83805	-3.30092
CSGALNACT2	2.57174	0.0084396	-0.393964	-3.09886
CSK	5.49096	1.2766e-05	-0.572701	-5.00704
CSPP1	3.61993	0.000835556	-0.584578	-3.84604
CSRP2	2.60478	0.007936	0.765474	3.12408
CSTA	3.74867	0.000649146	1.09675	3.93169
CSTB	2.59038	0.00813353	0.564335	3.1131
CTAGE15	3.02879	0.00316	-0.84837	-3.43701
CTC1	16.5882	0	-1.81419	-10.8124
CTDP1	2.76725	0.00568146	-0.505114	-3.24624
CTGF	3.2778	0.0017338	-1.11901	-3.61272
CTIF	5.52841	1.2973e-05	-0.792005	-5.02884
CTNNA1	4.85289	5.69395e-05	-0.66683	-4.62835
CTSH	3.99774	0.000342049	0.813698	4.09443
CTSO	3.59134	0.000900126	0.679172	3.82687
CUL2	5.42913	1.67715e-05	0.51863	4.97095
CUL9	6.89441	0	-1.10976	-5.79908
CWC15	10.9813	0	0.9789	7.94339
CWC22	6.97404	0	0.575945	5.84273
CWC27	7.67626	0	0.720291	6.22302
CWF19L2	5.07069	1.89573e-05	0.563312	4.75923
CX3CL1	4.3543	0.000143975	-1.13449	-4.32132
CYB5A	2.8278	0.00494392	0.507261	3.29101
CYCS	6.52077	0	1.53261	5.59266
CYFIP2	2.74535	0.00595233	-0.737701	-3.22994
CYP4V2	2.79764	0.00530389	-0.619647	-3.26876
CYSTM1	3.13156	0.00250284	0.526653	3.51018
DAB2	4.50119	0.000116978	-0.836887	-4.41293
DAB2IP	4.94036	4e-05	-1.00815	-4.68113
DAD1	7.80842	0	0.723324	6.29377
DAPK1	3.93078	0.000434903	-0.695073	-4.05105
DARS	4.71844	8.91938e-05	0.495829	4.54661
DAZAP2	2.50903	0.00955415	0.327817	3.05063
DBF4B	9.17936	0	-1.41103	-7.01579
DBI	9.64247	0	1.04368	7.25591
DCAF10	6.2819	5.27704e-06	-0.714858	-5.45917
DCAF13	5.37382	1.65119e-05	0.740878	4.93856
DCAF16	4.84749	6.4e-05	-0.696204	-4.62507
DCAF6	4.15271	0.000239291	0.492816	4.19387
DCLK2	4.84622	6.38298e-05	-1.15908	-4.62431
DCLRE1A	3.67971	0.000752577	0.516104	3.88595
DCTPP1	7.79411	0	0.843749	6.28611
DCUN1D5	3.05932	0.00293722	1.20329	3.45885
DCXR	4.67591	8.82103e-05	0.707934	4.5206
DDHD1	4.89659	4.32822e-05	-0.834866	-4.65475
DDX1	9.15857	0	0.693932	7.00497
DDX11	5.96981	4.86027e-06	-0.802916	-5.28275
DDX12P	5.85114	4.68384e-06	-1.07529	-5.21501
DDX18	4.19503	0.000210053	0.437569	4.2208
DDX26B	3.92348	0.000444751	-0.635799	-4.04631
DDX51	3.68218	0.000754035	-0.529065	-3.8876
DECR1	5.55264	1.30862e-05	0.841966	5.04293
DEK	2.83909	0.00484546	0.547223	3.29932
DENND4A	3.41504	0.00131307	-0.501514	-3.70737
DENND4B	14.3854	0	-1.59128	-9.67767
DEPDC5	5.01095	2.61438e-05	-0.669598	-4.72351
DFNB31	11.7049	0	-2.00226	-8.31237
DGCR6L	4.85785	5.70919e-05	0.609945	4.63135
DGKA	7.3054	0	-1.04745	-6.02316
DGKD	9.84703	0	-1.20382	-7.36152
DHFR	2.7561	0.00583333	0.677747	3.23794
DHRS7B	7.2536	0	0.822585	5.99507
DHX29	2.56033	0.00865318	0.413883	3.09012
DHX38	8.76021	0	-0.890432	-6.79703
DHX57	4.53642	0.000108553	-0.593237	-4.43475
DHX8	4.30006	0.000163328	-0.573547	-4.28723
DICER1	15.0188	0	-1.34906	-10.0021
DIEXF	3.15343	0.00238395	0.530092	3.52563
DIP2C	5.52392	1.2931e-05	-1.14428	-5.02623
DIS3L	2.93281	0.00391333	-0.444471	-3.36779
DLC1	4.21492	0.000195783	-1.11753	-4.23343
DLD	3.52807	0.00104489	0.522225	3.78424
DLG5	7.6076	0	-1.34234	-6.18617
DMAP1	5.39557	1.65803e-05	-0.54096	-4.95131
DMD	3.12933	0.00251279	-0.756121	-3.5086
DMTF1	10.5078	0	-0.976693	-7.70116
DMXL2	5.20888	1.5873e-05	-0.8058	-4.84137
DNAJA1	6.73736	0	0.783815	5.71265
DNAJA2	3.18744	0.00217176	0.415404	3.54958
DNAJB1	4.19271	0.000212894	0.545298	4.21933
DNAJB9	5.2874	1.61616e-05	0.663121	4.88775
DNAJC1	4.2078	0.000204511	0.620826	4.22891
DNAJC11	6.68216	0	-0.70931	-5.68216
DNAJC16	9.1333	0	-0.802671	-6.99182
DNMBP	4.59512	9.65862e-05	-1.20497	-4.47098
DNMT3A	3.35603	0.0014829	-0.737567	-3.66685
DNMT3B	3.79795	0.000581721	-0.8718	-3.9642
DNPEP	2.75531	0.00584279	0.418974	3.23735
DNPH1	4.57936	9.62656e-05	0.798959	4.46127
DOCK1	13.1303	0	-1.31963	-9.03767
DOCK4	5.86192	4.68933e-06	-1.13198	-5.22118
DOCK5	11.7844	0	-2.12573	-8.35287
DOCK6	7.45695	0	-1.3968	-6.10508
DOCK8	3.30542	0.00165403	-0.866823	-3.63188
DOCK9	6.19668	5.14801e-06	-1.0032	-5.41123
DOLPP1	3.33057	0.00154524	0.501565	3.64929
DPCD	4.6565	8.77637e-05	0.608314	4.50871
DPH3	5.03303	2.62664e-05	0.509951	4.73673
DPH5	6.82818	0	0.718988	5.76269
DPY19L2	4.52818	0.000111475	-1.42815	-4.42965
DPY19L3	4.35085	0.000146875	-0.80886	-4.31916
DPYSL2	3.44979	0.00122624	-0.750016	-3.7311
DRAM2	6.48927	0	0.676655	5.57513
DRAP1	5.46211	1.26984e-05	0.551942	4.99021
DRG1	5.4244	1.67189e-05	0.541609	4.96818
DROSHA	4.00807	0.000340909	-0.795225	-4.10111
DSP	5.82729	4.65116e-06	-1.4558	-5.20136
DST	6.33452	0	-1.40458	-5.48868
DSTN	3.11663	0.00257955	0.4665	3.49961
DSTYK	10.6478	0	-0.971728	-7.77284
DTWD1	5.10552	1.92308e-05	0.594128	4.78
DTX3	3.62183	0.000834075	-0.725848	-3.84732
DTYMK	2.65833	0.00711381	0.465667	3.16467
DUSP14	2.52475	0.00927353	0.387901	3.06276
DUSP5	2.49548	0.00978509	-0.881805	-3.04014
DUT	3.89636	0.00047541	0.892491	4.02865
DYNLT1	6.55686	0	0.72853	5.61272
DYNLT3	5.19997	1.57947e-05	0.67323	4.8361
DYRK1A	8.7177	0	-0.91522	-6.77475
DYRK3	3.21721	0.00202438	0.505996	3.57046
DZIP1L	3.99928	0.000342291	-1.08413	-4.09543
E2F7	3.91513	0.00045392	-1.17281	-4.04087
E2F8	6.41025	0	-1.50395	-5.53105
EAF1	5.41102	1.6632e-05	-0.585042	-4.96035
EAPP	5.99685	4.89596e-06	0.549249	5.29813
EBF4	5.60093	1.3289e-05	-1.627	-5.07094
EBPL	6.70318	0	0.92713	5.69378
ECE1	7.3234	0	-1.25424	-6.03291
ECE2	2.6006	0.00798401	0.624561	3.12089
ECHDC1	3.46618	0.00120197	0.618999	3.74227
EDRF1	2.69108	0.00663201	-0.358625	-3.18933
EFCAB11	6.88331	0	0.800232	5.79299
EGFR	9.37255	0	-2.0172	-7.11614
EGR1	4.11809	0.00026335	-1.52203	-4.17178
EGR2	3.40157	0.00134946	-1.18548	-3.69814
EI24	5.16324	1.5625e-05	0.592449	4.81432
EIF1B	2.98468	0.00348493	0.360104	3.40531
EIF2A	4.29899	0.000163202	0.609698	4.28656
EIF2AK1	3.08912	0.00274266	-0.447021	-3.48008
EIF2D	4.59509	9.65058e-05	0.573029	4.47097
EIF2S2	7.826	0	0.675528	6.30316
EIF3E	8.10113	0	0.962999	6.44964
EIF3M	8.82027	0	0.822968	6.82846
EIF4E	4.43498	0.00011465	0.705764	4.37176
EIF4EBP2	4.0531	0.000307914	-0.441233	-4.13011
EIF4ENIF1	8.03799	0	-0.88435	-6.41611
ELF4	4.17675	0.00021791	-0.849636	-4.20919
ELMO1	5.66644	1.35287e-05	-1.63169	-5.10883
ELMSAN1	19.9756	0	-1.72098	-12.6085
ELOVL6	3.0022	0.00333517	0.748523	3.41792
ELP4	3.20016	0.00210173	0.44881	3.5585
EMC1	12.1436	0	-1.27616	-8.53568
EMC2	4.41939	0.00011746	0.658184	4.36204
EMC4	3.68882	0.000737387	0.441272	3.89201
EMC7	8.33035	0	0.751944	6.57098
EML1	5.68872	1.36054e-05	-1.13945	-5.1217
EML2	3.78368	0.000609043	-0.582879	-3.9548
EML4	4.30433	0.000163707	-0.498606	-4.28992
ENOX2	4.92926	3.98551e-05	-0.606803	-4.67445
ENY2	3.50826	0.00107893	1.11094	3.77083
EPAS1	7.99483	0	-1.29174	-6.39316
EPB41	2.97057	0.00360874	-0.477802	-3.39513
EPG5	13.4132	0	-1.60939	-9.18166
EPHA2	3.73692	0.000661871	-0.908513	-3.92392
EPHA4	2.83093	0.0049221	-0.955038	-3.29333
EPHB2	2.71867	0.00632338	-0.740165	-3.21002
ERH	6.59976	0	0.716275	5.63653
ERRFI1	2.91477	0.00407547	-0.825774	-3.35468
ESCO1	3.92212	0.000447205	0.460749	4.04542
ESD	5.87449	4.70588e-06	0.64291	5.22837
ETAA1	2.74539	0.00595334	0.416107	3.22997
ETV3	4.8054	7.73967e-05	-0.522068	-4.59956
ETV5	3.43946	0.00125092	-0.989467	-3.72406
ETV6	7.24473	0	-0.886115	-5.99026
EVC	10.1874	0	-1.81211	-7.53673
EVC2	3.01326	0.0032691	-0.763829	-3.42587
EVL	5.68486	1.359e-05	-0.760928	-5.11947
EXOC6	4.78299	8.01394e-05	0.491619	4.58595
EXOC6B	8.94175	0	-1.09135	-6.89196
FABP5	5.10055	1.91939e-05	0.896847	4.77704
FADD	5.42569	1.67539e-05	0.571947	4.96894
FAF2	2.66836	0.00696454	-0.347758	-3.17224
FAIM	3.57021	0.000951542	0.622573	3.81267
FAM102B	3.22238	0.00199419	-0.554993	-3.57407
FAM104B	6.49233	0	0.917567	5.57683
FAM114A2	4.63478	9.73154e-05	0.501582	4.49538
FAM115A	3.2465	0.00187741	-0.63397	-3.59092
FAM118A	3.81237	0.000566845	-0.801858	-3.97368
FAM120A	9.46171	0	-0.966232	-7.16236
FAM120AOS	6.24601	5.2356e-06	0.845902	5.439
FAM120C	5.92579	4.80192e-06	-0.9002	-5.25766
FAM134A	2.84022	0.00483953	0.48067	3.30016
FAM160A2	6.77308	0	-0.793007	-5.73235
FAM160B2	10.6306	0	-1.15511	-7.76405
FAM161A	3.14503	0.00242653	-0.628246	-3.5197
FAM162A	3.04664	0.00303687	0.542367	3.44979
FAM168B	3.41941	0.00130657	-0.411406	-3.71035
FAM171A1	3.49905	0.00109789	-0.80225	-3.76459
FAM174A	8.61009	0	1.02411	6.7183
FAM178A	9.16861	0	-1.07014	-7.01019
FAM179B	4.1844	0.000215247	-0.546892	-4.21405
FAM204A	3.10333	0.00266138	0.388393	3.49018
FAM20C	2.54032	0.00897207	-0.798036	-3.07475
FAM210A	4.05152	0.000307471	0.509868	4.12909
FAM21C	2.73466	0.00611485	-0.380342	-3.22197
FAM32A	5.9107	4.77327e-06	0.880858	5.24906
FAM35A	4.084	0.000292542	0.458175	4.14995
FAM45B	8.36866	0	0.693083	6.5912
FAM49B	3.23576	0.00190687	0.70549	3.58342
FAM58A	5.02634	2.62418e-05	0.675921	4.73273
FAM63B	8.99725	0	-1.18899	-6.92092
FAM65A	18.0588	0	-2.5272	-11.5829
FAM83G	5.57707	1.31579e-05	-0.85225	-5.0571
FAM86B3P	3.86093	0.000511848	-1.01868	-4.00551
FAM96A	10.7699	0	0.961395	7.83535
FAM98B	7.40818	0	0.729201	6.07875
FARP1	9.41629	0	-1.14693	-7.13882
FARS2	9.5505	0	0.915554	7.20834
FBLN1	3.93444	0.000427481	-1.18787	-4.05342
FBRS	14.9205	0	-1.51273	-9.95166
FBXL20	5.04937	2.26415e-05	-0.610802	-4.7465
FBXL3	4.4223	0.000114376	0.563111	4.36386
FBXL7	6.52825	0	-1.41556	-5.59682
FBXO11	4.34779	0.000149883	-0.475963	-4.31724
FBXO25	2.86717	0.00456501	0.65222	3.31993
FBXO32	3.95601	0.000401954	-1.18655	-4.06743
FBXO33	2.51703	0.00941314	0.387151	3.0568
FBXO42	3.42462	0.00129268	-0.477509	-3.71391
FBXO8	6.44758	0	0.706583	5.55189
FBXW8	6.25117	5.24246e-06	-0.728539	-5.4419
FCF1	5.92387	4.78469e-06	0.519541	5.25657
FCHSD2	4.25339	0.000181681	-0.496483	-4.25778
FDX1	3.69711	0.000718547	0.685067	3.89752
FDXR	3.00221	0.003337	0.528829	3.41793
FGD4	7.02308	0	-0.873319	-5.86955
FGFRL1	3.67778	0.000751609	-1.02226	-3.88466
FHDC1	4.99812	2.60465e-05	-0.932134	-4.71582
FHOD1	11.5794	0	-1.14269	-8.24846
FIGN	6.59579	0	-1.86297	-5.63433
FILIP1	2.93599	0.00387859	-1.08135	-3.3701
FIZ1	5.28031	1.60804e-05	-0.763367	-4.88357
FKBP3	5.49308	1.27796e-05	0.724973	5.00827
FKBP7	2.53964	0.00898727	0.557103	3.07423
FLII	5.12794	1.93798e-05	-0.568362	-4.79335
FLRT2	3.64083	0.000808673	-0.998515	-3.86002
FLVCR1	9.25899	0	-1.16677	-7.05718
FLYWCH2	3.53684	0.00103121	0.606941	3.79017
FMNL3	10.6632	0	-1.43237	-7.78073
FNBP1	3.9395	0.000428075	-0.705509	-4.05671
FNDC3A	4.94088	4.00729e-05	-0.652615	-4.68144
FNDC3B	7.06212	0	-0.820289	-5.89087
FNIP2	2.66035	0.00708097	-0.552781	-3.16619
FOPNL	6.22983	5.20833e-06	0.611432	5.4299
FOXJ2	10.6366	0	-1.33317	-7.76713
FOXJ3	8.98772	0	-0.912442	-6.91595
FOXK1	20.4616	0	-2.166	-12.873
FOXN3	4.6169	9.6828e-05	-0.626997	-4.48439
FRAS1	4.70972	8.87372e-05	-1.62891	-4.54129
FRAT1	3.1854	0.00218746	0.537177	3.54815
FRG1	6.22768	5.18807e-06	0.618576	5.42869
FRMD4A	3.84275	0.000531714	-0.757809	-3.99361
FRMD8	4.25267	0.000181543	-0.567424	-4.25733
FRMD8P1	4.44167	0.000114833	-0.735353	-4.37593
FRYL	4.18675	0.00021573	-0.587816	-4.21554
FST	2.61734	0.00774323	-1.19306	-3.13362
FUNDC1	6.32379	5.35475e-06	0.821746	5.48267
FUNDC2P2	7.59199	0	0.810348	6.17778
FUOM	5.45598	1.2685e-05	1.07072	4.98664
FURIN	3.10538	0.00265533	-0.633626	-3.49163
FXR1	2.818	0.00505752	0.429335	3.2838
G3BP2	4.98281	2.95203e-05	0.513402	4.70664
G6PD	4.46272	0.00011557	-0.699787	-4.38904
GABARAPL2	6.69157	0	0.682101	5.68736
GADD45GIP1	7.27173	0	0.97926	6.00491
GAK	6.53622	0	-0.913658	-5.60125
GALNT1	4.05204	0.000307692	0.746241	4.12943
GAPVD1	5.88562	4.72813e-06	-0.76392	-5.23473
GAS2L3	2.95554	0.00372376	-0.690137	-3.38426
GAS7	5.72559	9.13242e-06	-1.17765	-5.14294
GATAD2B	19.2086	0	-1.76202	-12.1949
GBF1	15.5242	0	-1.78915	-10.2619
GCC2	5.5735	1.31435e-05	-0.620093	-5.05504
GEMIN2	3.39062	0.00137523	0.489682	3.69063
GEMIN5	5.02328	2.62172e-05	-0.573611	-4.7309
GEMIN6	9.21038	0	0.836381	7.03192
GFER	3.30031	0.00166529	0.473365	3.62835
GGT5	3.97488	0.000382022	-1.26599	-4.07965
GGT7	2.98779	0.00345993	-0.629571	-3.40755
GHITM	7.58766	0	0.909872	6.17546
GIGYF1	15.7536	0	-1.51975	-10.3801
GIMAP4	2.54809	0.00887709	0.647219	3.08072
GINS2	2.67166	0.00691075	0.728088	3.17473
GIT2	5.52546	1.2959e-05	-0.512148	-5.02713
GLI3	7.46741	0	-1.70951	-6.11072
GLIS3	6.69762	0	-1.73615	-5.69071
GLRX	3.3623	0.00146459	0.791223	3.67117
GLRX3	7.37509	0	0.665876	6.06087
GLRX5	5.34846	1.64271e-05	0.764299	4.92367
GLTPD1	4.48508	0.000116411	-0.742044	-4.40293
GLTSCR1L	9.67135	0	-1.07967	-7.27083
GMEB1	9.43849	0	-0.858493	-7.15033
GMEB2	4.36512	0.000141287	-0.539022	-4.32811
GMNN	4.49549	0.000116883	0.824141	4.40939
GNAI3	3.68142	0.000753548	0.607654	3.88709
GNG11	4.37511	0.000135327	0.852924	4.33437
GNPAT	3.69018	0.000737864	0.411625	3.89291
GNPNAT1	3.43596	0.00126406	0.54245	3.72167
GNPTG	3.08777	0.00275014	0.392597	3.47912
GNS	3.93684	0.000427778	-0.624352	-4.05499
GOLGA5	5.43091	1.67891e-05	0.549056	4.97198
GOLGA6L4	11.485	0	-1.64005	-8.20036
GOLGA7	3.25741	0.00184778	0.552391	3.59853
GOLGA8R	6.2298	5.20156e-06	-0.977295	-5.42987
GOLT1B	2.5424	0.0089436	0.45345	3.07635
GPALPP1	3.76664	0.000637145	0.447741	3.94356
GPBP1	4.52634	0.000111384	0.475037	4.42851
GPC1	3.1867	0.00217617	-0.869059	-3.54905
GPR173	6.17417	5.10204e-06	-1.43835	-5.39853
GPRIN3	3.45148	0.00122209	-1.11392	-3.73225
GPSM1	5.97549	4.87805e-06	-1.26555	-5.28598
GRAMD1B	3.38202	0.00139288	-0.904397	-3.68473
GRB10	5.54385	1.30577e-05	-1.05543	-5.03782
GREB1	2.66478	0.00701367	-1.09751	-3.16953
GRINA	4.46966	0.000116035	-0.76074	-4.39335
GRIPAP1	2.57928	0.00831532	-0.376405	-3.10462
GRN	2.71095	0.00640206	-0.662747	-3.20424
GRPEL1	5.0388	2.25776e-05	0.628859	4.74018
GSE1	8.282	0	-1.13172	-6.54544
GSK3B	8.93487	0	-0.778754	-6.88837
GSKIP	9.67575	0	0.931332	7.2731
GTF2F2	8.30323	0	0.78017	6.55666
GTF2I	6.47982	0	-0.809657	-5.56986
GTF3A	6.02121	4.93218e-06	0.674538	5.31197
GTF3C1	7.52648	0	-0.980497	-6.14255
GTPBP1	11.3688	0	-1.05004	-8.14114
GUSBP2	5.71562	9.11162e-06	-0.871044	-5.1372
GUSBP3	2.94693	0.00378742	-0.668773	-3.37803
H2AFZ	5.98159	4.884e-06	0.874091	5.28945
H3F3C	4.10171	0.000283005	0.568674	4.16129
HACE1	2.73549	0.00610766	-0.472653	-3.22259
HAUS5	5.57207	1.31291e-05	-0.772623	-5.0542
HAUS8	3.46601	0.00120123	0.641192	3.74214
HCCS	3.7616	0.000642008	0.485024	3.94024
HDAC2	3.82836	0.000556826	0.954263	3.98418
HDAC4	12.423	0	-1.39553	-8.67783
HDAC7	10.4436	0	-1.15155	-7.66823
HDDC2	6.54647	0	0.74468	5.60695
HDGFRP2	2.59341	0.00808375	-0.453028	-3.11541
HEATR1	15.1235	0	-1.57716	-10.0558
HEBP2	4.26298	0.000179878	0.826543	4.26385
HECA	2.61539	0.00776954	-0.389808	-3.13215
HECTD2	2.5701	0.00847699	-0.478764	-3.0976
HECTD3	6.34485	0	-0.77032	-5.49447
HELB	8.12628	0	-1.30365	-6.46298
HELZ	15.7279	0	-1.65326	-10.3669
HELZ2	6.39119	0	-1.23634	-5.5204
HERC2	6.86609	0	-1.11345	-5.78353
HERC2P2	9.79026	0	-1.35398	-7.33224
HERC2P3	12.4023	0	-1.76316	-8.66729
HERC2P7	4.94523	4.01094e-05	-1.36909	-4.68406
HERC2P9	10.8482	0	-1.40578	-7.87537
HIBADH	4.35521	0.000144088	0.67475	4.32189
HIP1	7.02367	0	-1.13407	-5.86987
HIPK1	9.31626	0	-0.911465	-7.08693
HIPK3	4.84031	6.35481e-05	-0.586804	-4.62073
HIVEP1	16.6057	0	-2.13278	-10.8215
HIVEP2	4.78093	8.00696e-05	-0.79069	-4.58469
HMBOX1	7.40421	0	-1.14779	-6.07661
HMG20B	4.86691	5.72963e-05	0.617757	4.63682
HMGB1	7.22353	0	0.856967	5.97875
HMGB2	6.20765	5.16796e-06	1.00935	5.4174
HMGN3	3.14529	0.00242792	0.562942	3.51988
HMGN4	5.13915	1.55642e-05	0.535951	4.80001
HNMT	3.20046	0.00209832	0.776275	3.55872
HNRNPH1	13.6947	0	-0.903848	-9.32508
HPS4	4.70357	8.86616e-05	-0.582196	-4.53753
HRSP12	6.41092	0	0.870049	5.53142
HSBP1	3.26843	0.00178638	0.585442	3.6062
HSD11B2	2.53183	0.00913196	-1.03499	-3.06822
HSD17B10	2.61685	0.00774737	0.349329	3.13325
HSP90B2P	3.03516	0.00312375	0.372286	3.44158
HSPA13	5.31883	1.62933e-05	0.649972	4.90626
HSPA4	3.72428	0.000673629	0.53169	3.91555
HSPB6	8.43546	0	-2.38082	-6.62643
HSPG2	11.8496	0	-2.41182	-8.38606
HTATIP2	4.65462	8.76897e-05	0.840559	4.50756
HUNK	2.80134	0.00527158	-1.02755	-3.27149
HYDIN	3.14606	0.00242702	-1.14933	-3.52043
HYLS1	3.17353	0.00225388	0.628747	3.5398
IDH1	4.44757	0.000115108	0.797512	4.3796
IDH3A	3.7555	0.000645161	0.513311	3.93621
IDH3B	3.55436	0.00099435	0.520322	3.80199
IDI1	2.54888	0.00887555	0.515669	3.08133
IFFO2	4.96748	4.0367e-05	-1.01619	-4.69743
IFI27L2	2.74562	0.00595436	0.565987	3.23014
IFNGR1	4.31554	0.00015182	0.596588	4.29698
IFNGR2	2.82119	0.00502591	0.497021	3.28615
IFT140	8.14495	0	-1.03283	-6.47288
IGBP1	3.03124	0.00314969	0.404232	3.43877
IGBP1P1	5.29972	1.62272e-05	0.682435	4.89501
IGF1R	11.7379	0	-2.07558	-8.32918
ILF2	5.55133	1.30719e-05	0.531471	5.04217
ILVBL	2.63389	0.00749849	0.564167	3.14618
IMP4	2.72412	0.00626302	0.395637	3.21409
IMPAD1	3.06387	0.00290623	-0.439139	-3.46209
IMPDH1	4.30609	0.000163833	-0.693623	-4.29103
INADL	5.14115	1.55794e-05	-0.922716	-4.8012
ING2	4.72442	8.93471e-05	0.955885	4.55026
INIP	8.23456	0	0.82932	6.52035
INO80	3.30275	0.00165779	-0.391557	-3.63004
INO80C	4.22545	0.000193062	0.612488	4.2401
INPP5D	4.08589	0.000290276	-1.09748	-4.15116
INPP5E	6.30711	5.31915e-06	-1.13634	-5.47331
INPPL1	11.8916	0	-1.21438	-8.40744
INSR	8.44509	0	-1.23267	-6.6315
INTS12	7.11204	0	0.751292	5.9181
INTS9	6.50501	0	-0.795725	-5.58389
IPO13	7.53043	0	-0.648702	-6.14467
IQCA1	3.52271	0.00105289	-1.12567	-3.78061
IQCE	5.20248	1.58103e-05	-0.798168	-4.83759
IQSEC1	15.006	0	-1.71569	-9.99549
IRF2BP1	4.15529	0.00024	-0.694858	-4.19552
IRF2BPL	3.14103	0.00244521	-0.569381	-3.51688
IRS1	6.31357	5.32623e-06	-1.23464	-5.47694
IRS2	3.74713	0.00064872	-1.28377	-3.93067
ISCU	12.8337	0	0.906005	8.88672
ISOC1	4.08537	0.000292754	0.595142	4.15083
ITGA11	3.54188	0.0010225	-1.55193	-3.79357
ITGA5	3.91113	0.000464286	-1.13632	-4.03827
ITGAL	4.2578	0.000179195	-1.29058	-4.26057
ITGAX	7.27186	0	-1.53596	-6.00498
ITGB1BP1	5.58425	1.32013e-05	0.752857	5.06127
ITGB8	2.85348	0.00469473	-0.867141	-3.30989
ITPR3	9.96478	0	-1.73028	-7.4222
ITSN2	4.56245	0.000102649	-0.560011	-4.45084
IVNS1ABP	4.77975	7.99305e-05	-0.596659	-4.58398
IWS1	4.97834	3.31492e-05	-0.501953	-4.70395
JARID2	3.17576	0.00224598	-0.575522	-3.54136
JKAMP	6.85783	0	0.628903	5.77899
JMJD4	3.27134	0.00177072	0.431866	3.60823
JMY	3.92658	0.0004426	-0.58769	-4.04832
JRK	9.10113	0	-1.14336	-6.97507
KANSL3	7.60086	0	-0.817576	-6.18255
KARS	7.45201	0	0.69423	6.10241
KAT6A	13.013	0	-1.4926	-8.97798
KAT6B	4.12772	0.000258254	-0.726049	-4.17793
KATNBL1P6	2.73048	0.00616021	0.42745	3.21885
KAZN	4.85499	5.7041e-05	-1.02113	-4.62962
KCNC4	7.87044	0	-1.6024	-6.32688
KCNMB4	2.88871	0.00433924	1.42492	3.33568
KCTD11	2.84031	0.00483998	-0.435587	-3.30022
KCTD13	5.15342	1.55945e-05	-0.794597	-4.80849
KCTD20	2.78195	0.00549554	-0.452652	-3.25714
KCTD6	3.09668	0.00270588	0.451615	3.48545
KDM1A	4.73915	8.96552e-05	-0.590467	-4.55925
KDM4B	6.65522	0	-0.997383	-5.66726
KDM4C	3.48494	0.00114568	-0.580803	-3.75502
KDM7A	3.06748	0.00289151	-0.53099	-3.46467
KHNYN	4.98794	2.95476e-05	-0.490195	-4.70971
KIAA0020	2.62911	0.0075636	0.462497	3.14256
KIAA0247	7.30399	0	-0.792786	-6.02239
KIAA0556	10.5577	0	-1.18106	-7.7267
KIAA0907	6.19032	5.13479e-06	-0.513364	-5.40764
KIAA1109	8.76105	0	-1.24663	-6.79747
KIAA1143	4.88742	4.67626e-05	0.613888	4.64922
KIAA1217	11.1509	0	-1.85226	-8.02996
KIAA1407	3.69154	0.000735751	-0.637938	-3.89382
KIAA1522	8.75616	0	-1.37698	-6.79491
KIAA1598	4.27502	0.000168324	-0.602087	-4.27145
KIAA1804	2.92787	0.00394805	-0.615231	-3.3642
KIDINS220	3.76945	0.000633113	-0.544759	-3.94542
KIF13B	6.32026	5.34759e-06	-1.0782	-5.48069
KIF20B	3.26926	0.00178039	0.534448	3.60678
KIFC2	3.40432	0.00135027	-0.853684	-3.70002
KLF11	2.96847	0.00362248	-0.4686	-3.39361
KLF12	5.77415	9.24855e-06	-0.992726	-5.17087
KLF13	5.51692	1.29032e-05	-0.705609	-5.02216
KLF3	4.25949	0.000179741	-0.546388	-4.26164
KLF7	7.22194	0	-1.18904	-5.97788
KLHDC10	3.56163	0.000965431	-0.508228	-3.80689
KLHDC8B	3.32128	0.00158051	0.489338	3.64286
KLHL17	2.95096	0.00376764	-0.875079	-3.38095
KLHL18	3.71864	0.000685789	-0.415589	-3.91181
KLHL21	7.18629	0	-0.823638	-5.95851
KLHL26	3.65619	0.000782051	-0.49241	-3.87028
KLHL28	3.55697	0.000984925	-0.443703	-3.80375
KLHL29	4.99676	2.60223e-05	-1.44329	-4.715
KLHL3	8.45589	0	-1.58451	-6.63719
KLHL7	3.23765	0.0019021	0.464821	3.58475
KMT2C	8.53198	0	-1.4144	-6.67724
KMT2E	8.66175	0	-1.05886	-6.74542
KNSTRN	4.32395	0.000152411	0.714681	4.30227
KRBA1	10.033	0	-1.50994	-7.45734
KRCC1	7.45164	0	0.907649	6.10221
KRR1	5.64683	1.34378e-05	0.840221	5.0975
KRT10	2.83553	0.00487215	0.893948	3.2967
L1CAM	4.63903	9.07563e-05	-1.9826	-4.49799
L3MBTL2	9.9052	0	-0.963135	-7.39151
LAMA1	3.14098	0.00244381	-1.49424	-3.51684
LAMA4	3.06194	0.00292316	-0.927522	-3.46072
LAMTOR2	6.12813	5.02513e-06	0.606	5.37254
LARP4B	4.25878	0.000179331	-0.695025	-4.26119
LARP7	10.3559	0	0.885577	7.62323
LATS2	2.62218	0.00766834	-0.540161	-3.1373
LCP2	2.91864	0.00403672	-0.76642	-3.35749
LDB1	3.77991	0.00061089	-0.560704	-3.95231
LDOC1	2.55585	0.00873964	-0.719113	-3.08668
LDOC1L	2.50095	0.00967054	-0.426406	-3.04438
LENG8	19.1851	0	-3.22216	-12.1823
LEO1	4.44952	0.000115292	0.453418	4.38082
LEPREL1	4.38104	0.000135861	-1.07856	-4.33807
LETM1	3.94452	0.00042032	-0.6346	-4.05998
LGALS3	2.58498	0.0082284	0.661751	3.10898
LIMCH1	3.41121	0.00132282	-0.782553	-3.70474
LIN9	6.18131	5.11509e-06	0.738281	5.40256
LINC00116	3.75043	0.00065	0.889853	3.93286
LINC00263	2.53811	0.00900832	-0.627437	-3.07305
LINC00342	13.3276	0	-1.89755	-9.13809
LINC00938	3.16004	0.00234079	0.586165	3.53029
LINC01001	21.4718	0	-3.92022	-13.4292
LINC01002	19.707	0	-3.66517	-12.4632
LINC01138	6.99931	0	-0.840768	-5.85655
LINC01347	18.9243	0	-3.96283	-12.0428
LIPT2	2.56051	0.00865548	0.615296	3.09025
LMAN2L	4.51403	0.000117551	0.511082	4.42089
LMBRD1	3.43077	0.00128938	0.421606	3.71812
LMF2	5.33494	1.63599e-05	-0.794563	-4.91573
LMO2	3.04049	0.00308705	0.660975	3.44539
LMTK2	14.9496	0	-1.43488	-9.96655
LOC100129361	2.92279	0.00398703	0.636236	3.36051
LOC100130331	3.19259	0.00215349	-0.694496	-3.55319
LOC100506127	3.94597	0.000420906	-0.76343	-4.06091
LOC100506730	12.2906	0	-1.63752	-8.61049
LOC100506844	3.68136	0.000753063	0.683293	3.88705
LOC100507334	4.43889	0.000114741	-1.80413	-4.3742
LOC150776	10.0629	0	-1.0624	-7.47273
LOC220729	4.51827	0.000114566	-0.769808	-4.42351
LOC389765	4.32707	0.000152529	-0.583533	-4.30422
LOC441155	13.4526	0	-0.950077	-9.20176
LOC494127	3.90543	0.000471879	-0.598031	-4.03456
LOC642846	4.84571	6.37733e-05	-0.813733	-4.624
LOC642852	5.44824	1.26582e-05	-0.783569	-4.98212
LOC646214	4.19749	0.000207363	-0.695346	-4.22236
LOC728739	2.70607	0.00646769	0.702583	3.20058
LOC729737	21.452	0	-4.10154	-13.4182
LOC729930	3.89644	0.000475735	0.709032	4.0287
LONRF2	5.23631	1.59521e-05	-1.72314	-4.8576
LPGAT1	2.8788	0.00444992	-0.459557	-3.32844
LPHN1	6.56677	0	-1.62696	-5.61823
LPIN1	8.80326	0	-0.852739	-6.81957
LPIN3	4.94958	4.01826e-05	-0.826964	-4.68667
LRFN3	7.6454	0	-1.46799	-6.20647
LRIF1	3.21762	0.00202091	0.519728	3.57074
LRIG2	13.4994	0	-0.899037	-9.22559
LRP5L	7.29654	0	-1.19134	-6.01836
LRP6	4.40413	0.000123418	-0.869291	-4.35251
LRRC37A3	4.32367	0.000152292	-0.792031	-4.30209
LRRCC1	5.97248	4.87211e-06	0.93893	5.28426
LSM3	11.0913	0	1.02025	7.99957
LSM4	4.78657	8.03493e-05	0.687933	4.58812
LSM6	4.32982	0.000152648	0.753212	4.30596
LSM7	5.92456	4.79616e-06	0.629041	5.25696
LSR	3.06625	0.00289213	-0.884519	-3.46379
LTBP1	3.4721	0.00118053	-0.910677	-3.74629
LTBP4	8.25803	0	-1.75571	-6.53276
LTV1	5.08815	1.91388e-05	0.537067	4.76965
LUZP1	7.89524	0	-1.03011	-6.34011
LY96	3.9841	0.000357999	0.934128	4.08562
LYAR	3.0076	0.00329619	0.468395	3.4218
LYRM1	5.68293	1.35747e-05	0.743144	5.11835
LYSMD2	2.61945	0.00770884	0.633715	3.13522
LZIC	3.88209	0.000495575	0.448573	4.01934
M6PR	7.56519	0	0.827651	6.16338
MAD2L1	5.96989	4.86618e-06	1.06534	5.28279
MAF	2.54946	0.00887402	-0.594517	-3.08178
MAFK	2.83637	0.00486412	-0.51525	-3.29732
MAGI1	2.61178	0.00783575	-0.751896	-3.1294
MAMLD1	9.7336	0	-1.99489	-7.30299
MAN2A2	7.87574	0	-0.995813	-6.32971
MANEA	3.49914	0.00109857	0.529245	3.76465
MAP2	6.65449	0	-1.98449	-5.66686
MAP2K6	3.60841	0.000856238	0.83317	3.83832
MAP3K1	4.97459	3.67985e-05	-0.719725	-4.7017
MAP3K10	2.86626	0.00456898	-0.743836	-3.31927
MAP3K4	7.18863	0	-0.818904	-5.95979
MAP3K5	3.15529	0.00237844	-0.52561	-3.52694
MAP3K6	2.58622	0.00819881	-0.644386	-3.10992
MAP4K4	3.81553	0.000563003	-0.741145	-3.97575
MAPK6	4.11533	0.000269006	0.486113	4.17001
MAPKAP1	4.42729	0.000114467	0.485633	4.36697
MAPRE2	3.65205	0.000783109	-0.762314	-3.86752
MARK4	7.98208	0	-1.01168	-6.38637
MAST2	17.4992	0	-1.67034	-11.2882
MAST4	8.75341	0	-1.55211	-6.79346
MAT2B	2.88417	0.00438156	0.375719	3.33237
MAU2	10.0226	0	-0.954688	-7.45198
MBIP	2.92627	0.00396108	0.481224	3.36304
MCF2L	5.108	1.92678e-05	-1.50312	-4.78148
MCFD2	2.85638	0.00466987	0.415989	3.31202
MCM3AP	6.89768	0	-0.869515	-5.80087
MCTS1	4.01874	0.000328103	0.678878	4.10799
MCU	3.52593	0.00104922	0.44739	3.7828
MDH1	8.2833	0	0.833106	6.54613
MDM4	12.6057	0	-1.31663	-8.77073
MED13L	14.1755	0	-1.27886	-9.57043
MED14	15.5142	0	-1.30278	-10.2567
MED15	17.0937	0	-1.71883	-11.0759
MED16	4.84534	6.37168e-05	-0.684965	-4.62377
MED18	6.45107	0	0.567723	5.55384
MED21	3.7972	0.000583611	0.725836	3.9637
MED23	12.2314	0	-1.10724	-8.58033
MED28	7.86364	0	0.66922	6.32325
MED30	5.44309	1.2605e-05	0.632343	4.9791
MEF2C	2.69584	0.00658295	-0.476786	-3.19291
MEF2D	16.0551	0	-1.27383	-10.5359
MEGF6	6.26187	5.24934e-06	-1.51831	-5.44791
MEGF8	15.9112	0	-2.16484	-10.4615
METTL17	3.19523	0.00214674	-0.427824	-3.55504
METTL6	5.51085	1.28755e-05	0.602752	5.01862
METTL8	2.62085	0.00768659	-0.376183	-3.13629
METTL9	7.55254	0	0.964662	6.15657
MFHAS1	3.8132	0.000564548	-0.878857	-3.97422
MFSD5	3.92822	0.000442907	0.424099	4.04939
MGAT2	5.07699	1.90295e-05	0.490272	4.76299
MGAT5	6.80606	0	-1.0961	-5.75052
MGMT	2.85561	0.0046823	0.605373	3.31146
MGST3	3.33291	0.00154616	0.666511	3.6509
MICAL3	19.233	0	-2.42357	-12.208
MID1	6.43346	0	-1.18204	-5.54401
MIDN	8.19813	0	-1.1124	-6.50106
MIER2	9.26668	0	-1.11818	-7.06118
MINA	5.40272	1.65975e-05	0.726577	4.95549
MINPP1	3.03019	0.00315064	0.415191	3.43801
MIOS	3.09647	0.00270435	0.359105	3.48531
MIPEP	3.76146	0.000641584	0.566417	3.94014
MKI67	6.65514	0	-1.64497	-5.66722
MKKS	4.63251	9.72339e-05	0.627879	4.49398
MKL2	11.5037	0	-1.2665	-8.20992
MKLN1	5.22435	1.58888e-05	-0.766497	-4.85053
MLLT1	7.20227	0	-1.07934	-5.9672
MLLT4	5.25994	1.6016e-05	-0.834839	-4.87156
MLXIP	19.9883	0	-2.36554	-12.6154
MMAB	3.84694	0.000530088	0.938224	3.99636
MMADHC	9.49839	0	0.741848	7.18136
MOB2	4.51293	0.000117264	0.502784	4.42021
MOCS2	2.80484	0.00523142	0.645335	3.27408
MOGS	7.59143	0	-0.724602	-6.17748
MORF4L1	5.89261	4.73934e-06	0.651765	5.23873
MORF4L2	5.88488	4.72255e-06	0.535091	5.23431
MOSPD1	3.33778	0.00153461	0.568883	3.65426
MPC1	4.96063	4.0293e-05	0.677297	4.69332
MPDZ	6.7473	0	-1.14543	-5.71814
MPG	5.88731	4.73373e-06	0.64591	5.2357
MPHOSPH6	3.43153	0.00128528	0.561902	3.71864
MPHOSPH8	3.27472	0.00174926	-0.447404	-3.61058
MPLKIP	6.65071	0	0.685304	5.66477
MPP3	4.22241	0.000195931	-1.02197	-4.23817
MRFAP1L1	6.12069	5.01882e-06	0.700644	5.36833
MRPL1	11.9563	0	0.926914	8.44037
MRPL11	7.72346	0	0.967734	6.24831
MRPL13	7.68604	0	0.981304	6.22827
MRPL14	6.85371	0	0.789804	5.77673
MRPL15	5.10026	1.91755e-05	0.701584	4.77687
MRPL16	3.87395	0.00050034	0.432391	4.01402
MRPL19	4.55722	0.000102479	0.872827	4.4476
MRPL23	3.78303	0.000608638	0.506403	3.95437
MRPL27	12.2426	0	1.09699	8.58602
MRPL32	9.71344	0	0.707813	7.29258
MRPL36	10.0774	0	1.08363	7.48019
MRPL40	7.32981	0	0.722421	6.03638
MRPL42	7.86173	0	1.16299	6.32223
MRPL45	11.5803	0	0.851413	8.24894
MRPL47	6.49003	0	0.885551	5.57555
MRPL54	7.26973	0	0.943361	6.00382
MRPL57	4.00918	0.000338308	0.543736	4.10182
MRPS11	6.80441	0	0.914984	5.74961
MRPS14	6.09152	4.98132e-06	0.70573	5.35183
MRPS15	5.01284	2.61682e-05	0.67367	4.72464
MRPS18A	6.22868	5.19481e-06	0.703178	5.42925
MRPS30	7.74928	0	0.727638	6.26214
MRPS31P5	6.67402	0	-0.887664	-5.67766
MRPS33	7.55698	0	0.817597	6.15896
MRPS7	6.94124	0	0.825995	5.82476
MSANTD4	4.76914	7.98611e-05	0.566414	4.57752
MSH6	3.01416	0.00325762	-0.487775	-3.42652
MSL1	2.71056	0.00640288	-0.348947	-3.20395
MSL2	2.55146	0.00883309	-0.327567	-3.08331
MSN	5.07589	1.89934e-05	-0.90166	-4.76233
MSRB2	2.52539	0.00925463	0.711786	3.06325
MTERF	5.71733	9.12201e-06	0.566295	5.13819
MTHFD1	7.85357	0	-0.826068	-6.31788
MTHFD2L	4.74995	8.65052e-05	0.626362	4.56584
MTHFR	6.88401	0	-0.881976	-5.79337
MTHFSD	5.3529	1.6444e-05	-0.713661	-4.92628
MTMR1	2.73738	0.00607768	-0.371932	-3.224
MTMR10	7.04483	0	-0.865303	-5.88143
MTMR3	9.72084	0	-1.00517	-7.2964
MTMR6	2.57175	0.0084418	0.442054	3.09886
MTOR	4.41328	0.000117367	-0.903592	-4.35823
MTPAP	6.98587	0	-0.801301	-5.8492
MTR	11.0618	0	-1.09236	-7.98452
MTX2	5.20711	1.58573e-05	0.632077	4.84033
MTX3	4.02411	0.000326414	-0.615836	-4.11145
MVB12B	5.07306	1.89753e-05	-1.14999	-4.76065
MXRA5	6.09901	4.99376e-06	-1.64667	-5.35607
MYADM	8.94183	0	-1.70821	-6.892
MYEOV2	5.25637	1.6e-05	0.726094	4.86945
MYH10	8.34648	0	-1.37807	-6.5795
MYH9	16.8008	0	-2.23164	-10.923
MYO10	7.22827	0	-1.80602	-5.98132
MYO7A	6.00033	4.90798e-06	-1.47855	-5.30011
MYOF	2.63645	0.00745363	-0.743075	-3.14812
N4BP2	5.45278	1.26716e-05	-0.761873	-4.98477
N6AMT1	3.29449	0.0016816	0.473666	3.62431
NAA16	5.63642	1.33929e-05	-0.74089	-5.09148
NAA20	5.84206	4.6729e-06	0.677205	5.20982
NACA2	7.34443	0	0.780676	6.04429
NACAP1	9.37681	0	0.887418	7.11835
NACC2	4.49118	0.000116599	-0.76609	-4.40672
NAPB	5.42002	1.6684e-05	-0.711575	-4.96562
NARFL	3.09782	0.00269383	0.476966	3.48626
NARG2	3.44067	0.00124434	0.55145	3.72488
NAT1	3.13676	0.00247293	0.874428	3.51386
NAT9	2.58526	0.00822653	0.356054	3.10919
NAV2	11.3069	0	-2.08346	-8.10954
NBN	3.20169	0.00208796	0.55051	3.55958
NBPF11	16.374	0	-1.4942	-10.7011
NBPF15	12.4234	0	-1.36203	-8.67802
NBPF3	3.68237	0.000754522	-0.668241	-3.88772
NCAPD3	3.22889	0.00194299	-0.537258	-3.57862
NCKAP5L	12.2029	0	-1.55451	-8.56583
NCKIPSD	5.94941	4.83676e-06	-0.757863	-5.27113
NCOA1	4.50206	0.000117168	-0.608294	-4.41347
NCOA2	5.50615	1.28342e-05	-0.672476	-5.01589
NCOA6	14.4022	0	-1.87588	-9.68623
NDC80	2.77691	0.0055644	0.815404	3.25341
NDFIP2	3.96951	0.000384561	0.664252	4.07617
NDUFA12	13.437	0	0.911866	9.19378
NDUFA4	5.63845	1.34078e-05	1.42602	5.09266
NDUFA6	4.90515	4.33213e-05	0.780238	4.65992
NDUFB11	3.71961	0.000681018	0.572782	3.91246
NDUFB7	7.44487	0	0.981457	6.09856
NDUFS4	7.72293	0	0.816921	6.24803
NDUFS6	4.17591	0.000220731	0.610734	4.20865
NDUFV2	8.95953	0	0.830228	6.90124
NEDD1	6.11218	5.01253e-06	0.585174	5.36352
NEK2	2.95246	0.003761	0.741912	3.38203
NEK9	7.29819	0	-0.772798	-6.01925
NENF	4.66085	8.8061e-05	0.663651	4.51138
NEO1	3.81441	0.000564926	-0.856855	-3.97502
NEURL1B	2.91537	0.00407335	-0.799613	-3.35511
NF2	6.09728	4.98753e-06	-0.792808	-5.35509
NFATC1	8.29417	0	-1.88898	-6.55187
NFATC4	4.09086	0.000288	-0.859013	-4.15434
NFIA	3.74078	0.000655308	-0.595011	-3.92648
NFIB	5.84739	4.67836e-06	-1.12331	-5.21287
NFKB1	4.55191	0.000102395	-0.599802	-4.44433
NFRKB	13.8356	0	-1.40659	-9.39697
NFX1	4.93481	3.99274e-05	-0.528258	-4.67779
NFYB	7.06653	0	0.872413	5.89328
NGLY1	4.72723	8.95009e-05	0.53446	4.55198
NHLRC2	9.65532	0	-0.856928	-7.26255
NID1	8.37624	0	-1.99111	-6.59521
NIFK	8.74674	0	0.823004	6.78997
NIN	8.7787	0	-1.18899	-6.80671
NIPBL	8.30563	0	-0.712911	-6.55793
NKAP	5.27407	1.60481e-05	0.578251	4.87989
NKTR	20.2712	0	-2.227	-12.7692
NLN	3.45268	0.00122038	0.707235	3.73307
NLRC5	3.81449	0.000565305	-1.09361	-3.97507
NMD3	4.25907	0.000179604	0.511041	4.26137
NOL11	12.0851	0	0.863372	8.50593
NOL4L	10.3652	0	-1.51061	-7.62803
NOL9	15.8907	0	-1.35201	-10.4509
NOM1	12.0458	0	-0.987069	-8.48594
NOSIP	3.00954	0.00328619	0.480908	3.4232
NOTCH2	14.7757	0	-1.70485	-9.87742
NPC1	5.10337	1.92123e-05	-0.718157	-4.77872
NPIPA8	15.3525	0	-2.17553	-10.1735
NR4A1	3.63608	0.000807643	-1.27366	-3.85685
NRBF2	8.31551	0	0.63786	6.56314
NRCAM	3.57695	0.000935687	-1.08004	-3.8172
NRDE2	2.67247	0.00689599	-0.407224	-3.17533
NRP1	4.31648	0.000151938	-0.909424	-4.29757
NRP2	4.68735	8.84354e-05	-1.14936	-4.52761
NSD1	10.2657	0	-1.13086	-7.57696
NSMCE1	5.31395	1.62602e-05	0.6114	4.90339
NSMCE2	6.04406	4.96894e-06	0.954333	5.32494
NT5DC3	12.5284	0	-1.29106	-8.73144
NTMT1	5.17078	1.57017e-05	0.732999	4.8188
NUAK1	3.19086	0.00215686	-0.98498	-3.55198
NUAK2	6.24014	5.22193e-06	-0.980182	-5.43569
NUCB2	6.1924	5.14139e-06	0.883033	5.40881
NUDCD1	6.68356	0	0.883898	5.68293
NUDT12	3.64293	0.000806637	0.728571	3.86143
NUDT15	3.05634	0.00296246	0.594331	3.45672
NUDT2	6.16409	5.06971e-06	0.804035	5.39285
NUDT5	3.6131	0.000839569	0.520772	3.84147
NUFIP2	9.25203	0	-0.807736	-7.05357
NUP153	2.64475	0.00733434	-0.459024	-3.1544
NUP210	9.66291	0	-1.67298	-7.26647
NUP35	6.55802	0	0.600618	5.61337
NUP50	4.51387	0.000117455	-0.491877	-4.42079
NUP93	4.98852	2.95749e-05	-0.866839	-4.71007
NUS1	3.25152	0.00186324	0.384279	3.59443
NUTM2A	4.88216	4.67206e-05	-0.917728	-4.64604
NXT1	2.73033	0.00615909	0.42734	3.21873
NXT2	5.20583	1.58416e-05	0.912883	4.83957
NYNRIN	9.72807	0	-1.88979	-7.30013
OAT	2.68465	0.00670941	0.550689	3.1845
OAZ1	3.40777	0.00132283	0.432715	3.70239
OCIAD1	6.29263	5.30504e-06	0.72373	5.46519
OCIAD2	4.86707	5.73477e-05	0.78863	4.63692
OCRL	6.18991	5.12821e-06	-0.874818	-5.40741
OGDH	6.13995	5.03778e-06	-0.71155	-5.37922
OLFML2A	3.41255	0.00132119	-1.24968	-3.70566
ORC3	4.73983	8.97325e-05	0.572141	4.55967
ORC4	4.84707	6.39432e-05	0.999261	4.62482
ORC5	5.05035	2.26629e-05	0.523416	4.74709
OSBPL3	5.65342	1.34983e-05	-1.07887	-5.10131
OSBPL5	4.87926	4.66368e-05	-0.792129	-4.64429
OSBPL7	9.405	0	-1.51112	-7.13297
OSGIN2	2.97902	0.00354048	0.565254	3.40122
OSMR	3.29384	0.00168297	-0.843301	-3.62386
OST4	8.74197	0	0.787527	6.78747
OSTF1	3.54592	0.00101126	0.621599	3.7963
OTUD3	8.83413	0	-0.920262	-6.83572
OTUD4	7.51496	0	-0.729647	-6.13634
OTUD5	3.02399	0.00318313	-0.418466	-3.43357
P2RX4	2.50903	0.00954951	0.433168	3.05063
PACS2	2.79615	0.00530672	-0.67749	-3.26766
PADI2	6.28859	5.29101e-06	-1.64236	-5.46292
PAFAH1B1	4.08562	0.000290065	-0.445777	-4.15099
PAG1	3.84654	0.000532432	-0.825145	-3.99609
PALD1	2.69846	0.00656967	-0.589279	-3.19487
PALLD	4.02593	0.000324014	-0.995144	-4.11263
PAN3	6.37125	0	-0.756061	-5.50925
PANK3	2.98096	0.00351177	-0.481748	-3.40263
PANK4	3.45602	0.00121205	-0.451642	-3.73534
PANX1	4.05925	0.000299712	0.458086	4.13406
PAPD7	11.5179	0	-1.18575	-8.21712
PARD3B	7.32617	0	-1.04524	-6.0344
PARK7	6.78135	0	0.649182	5.73691
PARP12	3.67691	0.000751125	-0.763978	-3.88408
PARPBP	3.14008	0.0024447	0.517456	3.5162
PARVA	2.95675	0.00371693	-0.534542	-3.38514
PAWR	2.54633	0.00891007	-0.377586	-3.07937
PAXBP1	6.48868	0	-0.630716	-5.5748
PBDC1	9.74971	0	0.78076	7.3113
PBK	2.55297	0.00880039	0.831604	3.08447
PC	3.29571	0.00167651	-0.768049	-3.62515
PCBD1	2.8972	0.00425363	0.490176	3.34188
PCM1	4.65811	8.78378e-05	-0.781803	-4.50969
PCMT1	7.39415	0	0.73446	6.07117
PCNX	8.95556	0	-0.700119	-6.89917
PCOLCE	3.09425	0.00271638	-0.924851	-3.48372
PCTP	4.71779	8.91174e-05	0.899784	4.54622
PCYOX1	3.06237	0.00292031	-0.473092	-3.46103
PDCD11	4.81745	7.04846e-05	-0.673061	-4.60687
PDCD2	6.42136	0	0.743292	5.53726
PDCD5	2.5877	0.00818118	0.490098	3.11105
PDCD6IP	3.99397	0.000347458	-0.461209	-4.092
PDCL3	11.4656	0	0.952521	8.19046
PDE4A	5.4689	1.27119e-05	-1.15734	-4.99417
PDE4DIP	2.91346	0.00408405	-0.52134	-3.35372
PDE6D	6.64704	0	0.755288	5.66273
PDGFB	3.33018	0.0015467	-0.790517	-3.64902
PDHB	7.68984	0	0.717225	6.2303
PDIK1L	3.53699	0.00103186	0.458844	3.79027
PDLIM5	6.41635	0	-0.868929	-5.53446
PDPR	5.32953	1.63432e-05	-0.864017	-4.91255
PDXDC1	2.77041	0.00563427	-0.477274	-3.24858
PDXDC2P	12.7418	0	-1.66662	-8.83996
PDZD11	11.7294	0	0.828034	8.32486
PDZD2	4.15305	0.000239645	-1.15023	-4.19409
PEBP1	4.11884	0.000263543	0.506524	4.17225
PEF1	5.07835	1.9084e-05	0.492915	4.76381
PELP1	15.6642	0	-1.85249	-10.334
PET112	10.5091	0	0.931483	7.70182
PEX2	4.37798	0.00013554	0.667184	4.33616
PEX7	4.14017	0.000244118	0.604005	4.18588
PFDN4	7.21403	0	1.08309	5.97359
PGAM1	4.47109	0.000116223	0.52724	4.39424
PGM2L1	7.10151	0	-1.60831	-5.91236
PGPEP1	3.11077	0.00261294	-0.674084	-3.49546
PGRMC1	4.81386	7.39437e-05	0.722684	4.60469
PHACTR2	3.04527	0.00305304	-0.5375	-3.44881
PHB	12.9171	0	0.922122	8.92919
PHC3	12.7044	0	-1.30806	-8.82094
PHF12	10.8859	0	-1.17177	-7.89465
PHF13	8.29203	0	-0.926254	-6.55074
PHF2	4.7324	8.9578e-05	-0.649987	-4.55514
PHF21A	12.3392	0	-1.13143	-8.6352
PHF8	15.6268	0	-1.64062	-10.3148
PHIP	5.33641	1.63767e-05	-0.622537	-4.9166
PHKA2	6.01354	4.92611e-06	-0.806869	-5.30761
PHLDB3	3.04705	0.0030341	-0.572884	-3.45008
PHLPP2	5.99016	4.88998e-06	-0.99227	-5.29432
PIAS4	2.518	0.00940867	-0.440417	-3.05755
PICK1	3.18702	0.00217051	-0.514686	-3.54928
PIGK	6.066	4.97512e-06	0.73298	5.33738
PIGN	4.06041	0.000299928	0.579805	4.13481
PIGU	4.14648	0.000239114	0.458569	4.1899
PIH1D1	4.46443	0.000115756	0.490283	4.3901
PIK3C2A	10.1296	0	-1.06884	-7.50703
PIK3R4	5.51148	1.28894e-05	-0.623728	-5.01899
PIK3R5	3.13284	0.00249431	-0.794848	-3.51109
PIN1P1	3.36898	0.0014351	0.603546	3.67576
PIN4	4.86109	5.71429e-05	1.03315	4.63331
PIN4P1	7.61065	0	0.775775	6.18781
PIP5K1C	16.1932	0	-2.28257	-10.6074
PITPNB	2.58628	0.00820288	-0.473456	-3.10997
PITPNM1	2.69261	0.00662449	-0.486892	-3.19049
PITRM1	3.98315	0.000360563	-0.746582	-4.085
PJA1	4.23663	0.000190332	0.506475	4.24718
PKD2	8.51161	0	-1.28116	-6.66653
PKIG	4.72168	8.92704e-05	0.602592	4.54859
PKP4	3.47481	0.00117458	-0.522512	-3.74813
PLAGL2	16.6442	0	-1.76459	-10.8415
PLCB2	6.39442	0	-0.93042	-5.52221
PLCB4	2.72694	0.0062158	-0.883841	-3.2162
PLCG2	3.10362	0.00266062	-0.914208	-3.49038
PLCXD1	3.20376	0.00207184	-0.763376	-3.56103
PLD2	4.28138	0.000165517	-0.69596	-4.27546
PLEKHH3	3.62303	0.000826972	-0.649772	-3.84812
PLEKHM3	11.4658	0	-1.48565	-8.19058
PLK3	4.62369	9.699e-05	-0.717807	-4.48856
PLXDC1	4.01573	0.000333333	-1.19294	-4.10605
PLXNA1	17.1889	0	-1.93959	-11.1256
PLXNA2	7.04069	0	-1.79727	-5.87917
PLXND1	7.24217	0	-1.25517	-5.98887
PML	15.5889	0	-1.74807	-10.2952
PNMA6A	3.69726	0.000719014	-1.12065	-3.89762
PNN	3.77267	0.00062558	-0.450277	-3.94754
PNO1	5.96495	4.84848e-06	0.673569	5.27998
PNPLA4	3.65549	0.000784113	0.788245	3.86981
POC5	5.92609	4.80769e-06	0.581324	5.25784
PODN	2.60667	0.00790195	-1.19414	-3.12551
POFUT2	3.33926	0.00153313	-0.503489	-3.65528
POGK	3.78581	0.000604527	-0.420951	-3.9562
POLE	10.4304	0	-1.52824	-7.66146
POLE3	3.9625	0.000394682	0.590724	4.07163
POLE4	5.284	1.60966e-05	0.70961	4.88575
POLQ	4.25606	0.000178788	-1.11904	-4.25947
POLR1C	3.26391	0.00181349	0.422038	3.60306
POLR1D	3.51434	0.00107214	0.457758	3.77495
POLR2K	9.23292	0	0.987711	7.04364
POLR3A	5.47483	1.27389e-05	-0.549229	-4.99763
POLR3GL	6.16441	5.07614e-06	0.554966	5.39303
POLR3K	7.83413	0	0.832644	6.3075
POLRMT	3.07951	0.00282751	-0.576802	-3.47324
POMP	5.17977	1.57325e-05	0.924634	4.82413
POMT2	2.72188	0.00627718	-0.459858	-3.21242
POP4	4.16219	0.000237741	1.04761	4.19992
POP5	5.6809	1.35593e-05	0.62931	5.11718
POT1	2.57858	0.00832706	0.473659	3.10408
POTEI	9.50543	0	-1.38253	-7.18501
POTEJ	9.84332	0	-1.41111	-7.3596
POU2F1	11.1535	0	-0.892647	-8.03132
PPA1	5.61767	1.33482e-05	0.863607	5.08064
PPA2	9.57574	0	1.08675	7.2214
PPARA	5.22677	1.59046e-05	-0.707786	-4.85196
PPARGC1B	5.91608	4.77897e-06	-1.32015	-5.25212
PPFIA1	6.18606	5.12164e-06	-0.519181	-5.40524
PPFIA4	7.33246	0	-1.85629	-6.03781
PPIE	4.64342	9.09091e-05	0.564998	4.50068
PPME1	4.07695	0.000295011	-0.524366	-4.14543
PPP1CC	7.3853	0	0.608574	6.06639
PPP1R12B	11.6514	0	-1.47473	-8.28513
PPP1R13B	6.44018	0	-0.842294	-5.54776
PPP1R14B	4.84669	6.38864e-05	0.825496	4.62459
PPP1R2	6.1538	5.04414e-06	0.705732	5.38704
PPP1R26	2.63445	0.00749219	-0.571935	-3.14661
PPP1R2P3	6.52818	0	0.743276	5.59678
PPP1R3B	3.00222	0.00333884	-0.708759	-3.41793
PPP2R3A	3.73844	0.000657498	-0.884878	-3.92493
PPP2R4	2.7616	0.00576642	0.478313	3.24204
PPP4R1L	4.54624	0.000105611	-1.25998	-4.44082
PRDM1	2.82082	0.00502748	-0.864411	-3.28587
PRDM10	15.696	0	-1.18975	-10.3504
PRDM15	7.4966	0	-0.944975	-6.12646
PRDM2	7.99136	0	-0.885619	-6.39131
PRDM4	3.90367	0.000471233	-0.441636	-4.03341
PRDM5	2.69822	0.00656499	-0.894699	-3.19469
PRDX3	10.4063	0	0.846026	7.6491
PRDX4	6.96416	0	0.813599	5.83732
PRELID1	5.62748	1.33779e-05	0.662512	5.08631
PRELP	5.93318	4.81928e-06	-2.00099	-5.26188
PREX1	4.36249	0.000144314	-0.776449	-4.32646
PREX2	4.28056	0.000165391	-1.71742	-4.27494
PRICKLE2	6.21914	5.18135e-06	-1.20503	-5.42388
PRIMA1	8.41333	0	-2.05796	-6.61477
PRKACA	5.51047	1.28617e-05	-0.776403	-5.0184
PRKCA	2.91835	0.00404533	-0.759587	-3.35728
PRKCSH	8.11719	0	-1.08939	-6.45816
PRKD1	4.14243	0.000241354	-1.08464	-4.18732
PRKDC	9.34049	0	-1.65896	-7.0995
PRKRIR	2.53406	0.00910122	0.537079	3.06994
PRMT2	3.40952	0.00132364	0.406493	3.70359
PROSER1	12.6341	0	-1.49954	-8.78517
PRPF31	3.61088	0.000849176	-0.453627	-3.83998
PRPF40A	4.46648	0.000115849	0.603176	4.39137
PRPS1	4.38001	0.000135647	0.501091	4.33743
PRPS1L1	3.2358	0.00190565	0.501796	3.58346
PRR14	9.15155	0	-0.830472	-7.00132
PRRC1	2.83102	0.00492047	-0.362167	-3.29338
PSD3	3.5347	0.00103057	-0.793815	-3.78872
PSMB1	9.71506	0	0.872226	7.29341
PSMB4	8.15022	0	0.591186	6.47568
PSMB7	8.5453	0	0.867512	6.68425
PSMC6	3.52316	0.00105355	0.436074	3.78092
PSMD10	13.8631	0	0.920224	9.41097
PSMD12	6.27627	5.27009e-06	0.709456	5.456
PSMD7	5.26132	1.60321e-05	0.646894	4.87237
PTAR1	5.30123	1.62437e-05	-0.746698	-4.8959
PTCH1	7.33757	0	-1.1449	-6.04058
PTER	3.58126	0.000926183	0.461502	3.8201
PTGIS	3.33612	0.00153846	-1.34268	-3.65312
PTK2B	6.2971	5.31208e-06	-0.900119	-5.4677
PTK7	2.59845	0.00798803	-0.668691	-3.11925
PTPDC1	2.69195	0.00662723	-0.614577	-3.18999
PTPLAD2	4.45082	0.000115385	0.753988	4.38163
PTPN1	4.61673	9.67473e-05	-0.579584	-4.48429
PTPN14	11.1718	0	-1.60901	-8.04064
PTPN18	3.83781	0.000539084	-0.531264	-3.99037
PTPN2	3.91978	0.000449036	0.446289	4.04389
PTPN3	3.3535	0.00148804	-0.92315	-3.6651
PTPRK	4.1715	0.000223547	-0.915523	-4.20584
PTPRM	4.40645	0.000120348	-1.12487	-4.35396
PTPRS	10.4201	0	-1.96503	-7.6562
PTTG1	3.74392	0.000647869	1.01635	3.92856
PTTG2	2.86455	0.00458578	0.734927	3.31801
PTTG3P	3.31475	0.00161329	0.80856	3.63835
PUS7	4.26941	0.000180153	-0.523182	-4.26791
PVRL1	11.1718	0	-1.82007	-8.04064
PXDN	3.37972	0.0014041	-1.04018	-3.68315
PYGL	3.70148	0.000710013	-0.789193	-3.90043
PYROXD1	3.02704	0.00316935	0.528908	3.43575
QRSL1	4.35282	0.00014699	0.524962	4.3204
QSER1	8.0909	0	-0.86224	-6.44421
QSOX2	3.91231	0.000464605	-0.808325	-4.03903
RAB10	6.55477	0	0.607412	5.61156
RAB11B	3.90396	0.000471556	-0.752117	-4.0336
RAB18	3.35424	0.00148654	0.543248	3.66562
RAB1A	2.49773	0.00972785	0.427396	3.04189
RAB36	4.79099	7.69904e-05	-1.23419	-4.59081
RAB3A	2.84791	0.00475612	-0.749888	-3.3058
RABL2A	4.78058	8e-05	-0.708822	-4.58448
RABL2B	2.81577	0.00509072	-0.609805	-3.28215
RAD51C	4.96984	4.0404e-05	0.822771	4.69885
RAF1	4.5456	0.000105523	-0.441863	-4.44043
RAI1	18.0603	0	-1.92421	-11.5837
RAI2	3.30046	0.00166627	-0.843618	-3.62845
RALB	2.70889	0.00641765	0.338328	3.20269
RALBP1	4.45869	0.000115477	0.56415	4.38653
RALGAPA2	9.73628	0	-1.42449	-7.30437
RALGAPB	12.0793	0	-1.35636	-8.50295
RALGPS1	5.5376	1.30293e-05	-0.821857	-5.03418
RAN	8.88238	0	0.758215	6.86095
RANBP1	5.92391	4.79042e-06	0.90164	5.25659
RAP1A	2.60057	0.00798202	0.702063	3.12086
RAPGEF1	4.56648	9.942e-05	-0.679693	-4.45333
RAPGEF2	4.24373	0.000187453	-0.638679	-4.25167
RARS2	3.82331	0.000558389	0.453463	3.98086
RASAL2	11.5983	0	-1.33287	-8.25811
RBBP6	4.71388	8.89649e-05	-0.520898	-4.54383
RBBP7	3.23791	0.00190321	0.52691	3.58493
RBM18	4.44833	0.0001152	0.570141	4.38008
RBM26	6.49055	0	-0.676895	-5.57584
RBM33	13.734	0	-1.25424	-9.34512
RBM34	6.98609	0	0.676922	5.84932
RBMX2	5.90201	4.75059e-06	0.502028	5.24409
RCAN3	4.51731	0.000114473	-0.715649	-4.42292
RCC2	4.53899	0.000108642	-0.63714	-4.43634
RCN2	5.28667	1.61453e-05	0.86575	4.88732
RCOR1	5.82884	4.662e-06	-0.639604	-5.20225
RECQL	2.54376	0.0089391	0.457457	3.0774
REEP4	2.90089	0.00420215	-0.5209	-3.34457
REEP5	3.31851	0.00159288	0.693457	3.64095
REL	8.99055	0	-1.23435	-6.91743
REPS2	2.92683	0.00395673	-0.550129	-3.36344
RERE	10.1836	0	-1.47857	-7.53476
REV3L	3.14708	0.00242841	-0.728822	-3.52115
REXO4	2.51728	0.00941383	0.404172	3.057
RFC3	3.29856	0.00167277	0.473392	3.62713
RFK	2.65334	0.0072097	0.577381	3.1609
RFWD2	3.94462	0.000420613	0.446018	4.06004
RFX1	14.0738	0	-1.94629	-9.51848
RFX3	4.51559	0.000117647	-0.764468	-4.42185
RFX7	11.4134	0	-1.00661	-8.16385
RGMA	3.69296	0.000733636	-1.26082	-3.89476
RGMB	4.42907	0.000114558	-0.789004	-4.36808
RGPD3	8.84546	0	-1.22896	-6.84164
RGPD4	9.12934	0	-1.15649	-6.98976
RHBDD1	4.47155	0.000116317	-0.445087	-4.39452
RHOBTB3	3.58565	0.000912192	-0.928683	-3.82305
RHPN1	2.50219	0.009645	-0.584024	-3.04534
RILPL2	4.46275	0.000115663	0.612521	4.38905
RIN3	6.46711	0	-1.06451	-5.56278
RIOK2	9.90262	0	0.935091	7.39018
RIPK2	3.57125	0.000952141	0.73812	3.81337
RITA1	4.94075	4.00364e-05	0.538269	4.68137
RMDN1	5.49729	1.28068e-05	0.732612	5.01073
RNF111	4.91171	4.33604e-05	-0.518906	-4.66387
RNF150	5.05865	2.26843e-05	-1.45457	-4.75205
RNF20	5.52423	1.2945e-05	-0.574364	-5.02641
RNF208	8.57043	0	-1.7666	-6.69746
RNF213	9.58755	0	-1.6658	-7.22751
RNF219	6.38493	0	0.720881	5.5169
RNF38	8.89819	0	-1.06166	-6.86921
RNF44	15.8248	0	-1.60283	-10.4169
RNF5P1	3.44411	0.00123284	0.522758	3.72722
RNF7	5.76908	9.23788e-06	0.927811	5.16796
RNGTT	2.77666	0.00556567	0.454903	3.25322
RNPEPL1	4.33509	0.000152767	-0.603869	-4.30926
ROBO1	2.95568	0.00372579	-0.804388	-3.38436
ROCK2	10.9518	0	-1.10563	-7.92831
ROR1	5.64738	1.3468e-05	-1.33699	-5.09782
RPA2	2.95806	0.00370806	0.428086	3.38608
RPA3	5.03495	2.62911e-05	0.996293	4.73788
RPAP1	7.99552	0	-1.16148	-6.39352
RPAP3	6.92711	0	0.931928	5.81702
RPEL1	2.78086	0.00551363	0.458089	3.25634
RPF1	9.34763	0	1.00334	7.10321
RPIA	3.66306	0.000769724	0.42759	3.87486
RPL14	4.41268	0.000117274	0.802677	4.35785
RPL19	7.41344	0	0.832779	6.0816
RPL19P12	6.20098	5.15464e-06	0.738631	5.41365
RPL22L1	7.84854	0	1.18413	6.3152
RPL23P8	9.64861	0	1.0285	7.25908
RPL29	4.88139	4.66786e-05	0.803143	4.64558
RPL30	7.07403	0	0.947865	5.89737
RPL35	9.85994	0	1.05823	7.36818
RPLP0	5.36679	1.64779e-05	0.792839	4.93443
RPN1	6.17807	5.10856e-06	0.696268	5.40074
RPP30	3.97855	0.000379747	0.734923	4.08203
RPP38	2.59992	0.00798004	0.363693	3.12037
RPS14	5.48829	1.27524e-05	0.767769	5.00548
RPS16	3.11515	0.00258944	0.709719	3.49856
RPS17	5.65741	1.35135e-05	1.26832	5.10362
RPS19BP1	6.85441	0	0.711229	5.77712
RPS21	3.56167	0.000966038	0.667111	3.80691
RPS23	3.24214	0.00189032	0.989091	3.58788
RPS24	8.06166	0	0.973765	6.42868
RPS25	7.2468	0	0.895878	5.99138
RPS26P11	3.18629	0.00217491	0.762548	3.54877
RRBP1	7.45953	0	-1.17988	-6.10647
RREB1	17.0944	0	-2.01162	-11.0762
RRN3P1	3.3463	0.0015006	-0.551773	-3.66014
RRP9	3.13263	0.00249516	0.415429	3.51094
RSL24D1	8.27181	0	0.892516	6.54005
RSPH3	3.93184	0.000435204	-0.621043	-4.05174
RTCB	6.62679	0	0.587975	5.65152
RTTN	6.04221	4.95663e-06	-0.989154	-5.32389
RUNX1	6.04247	4.96278e-06	-1.42364	-5.32403
RWDD2B	3.81182	0.000566466	0.579185	3.97332
RWDD4	8.83873	0	0.782364	6.83813
S100PBP	7.435	0	-0.665585	-6.09324
SACS	7.60745	0	-1.0968	-6.18609
SALL2	3.10658	0.00264322	-0.963383	-3.49248
SAMD1	4.36555	0.000141398	-0.718913	-4.32838
SAMD4A	4.8022	7.72608e-05	-0.951593	-4.59762
SAP130	15.4722	0	-1.41008	-10.2351
SAP18	5.90551	4.76758e-06	0.684614	5.24609
SAP30BP	4.35661	0.000144201	0.613379	4.32277
SAR1B	4.64096	9.08326e-05	1.12317	4.49917
SART3	5.50334	1.28205e-05	-0.597962	-5.01425
SASH1	5.64475	1.34228e-05	-0.922309	-5.0963
SAT1	3.05332	0.00297706	0.662279	3.45456
SAV1	3.29935	0.00166667	-0.470621	-3.62768
SBDSP1	3.25293	0.00185497	0.452528	3.59541
SBK1	5.06708	2.27273e-05	-1.47793	-4.75708
SCAMP1	3.74981	0.000649573	0.599162	3.93245
SCML2	8.24556	0	-1.70776	-6.52617
SCRN3	6.26674	5.25624e-06	0.691018	5.45065
SDHAF1	3.64822	0.000792839	0.518161	3.86496
SDHAP1	9.52703	0	-1.21101	-7.19619
SDHC	6.98008	0	0.736008	5.84603
SEC11C	5.16742	1.56709e-05	0.800119	4.8168
SEC23IP	3.07283	0.0028565	-0.473905	-3.46848
SEC24B	3.34824	0.00149671	-0.415132	-3.66148
SEC61B	9.36712	0	0.7842	7.11332
SEC61G	4.79908	7.71253e-05	0.595909	4.59572
SELO	4.21238	0.000195636	-0.602979	-4.23182
SELT	8.53398	0	0.953108	6.6783
SEMA5A	3.2248	0.00197442	-1.02898	-3.57576
SEMA6D	3.97633	0.00037948	-1.1939	-4.08059
SENP5	6.84982	0	-0.765466	-5.77459
SEPHS1	2.54169	0.00895686	0.428654	3.07581
SEPN1	14.4352	0	-1.75841	-9.70312
SERAC1	4.0216	0.00032618	-0.527392	-4.10983
SERBP1	4.86522	5.71939e-05	0.630176	4.6358
SERP1	4.79584	7.70578e-05	0.563372	4.59376
SERPINB1	2.57988	0.00830952	0.64348	3.10508
SETD5	18.3431	0	-1.54056	-11.7334
SETDB1	3.8024	0.000579439	-0.44712	-3.96712
SETSIP	4.76325	8.32611e-05	0.587227	4.57394
SETX	5.32109	1.63099e-05	-0.712652	-4.90759
SEZ6L2	3.79739	0.000581333	-1.21046	-3.96383
SF1	19.2537	0	-1.54486	-12.2191
SF3B3	8.1008	0	-1.39593	-6.44946
SF3B5	9.45201	0	0.889711	7.15734
SFR1	2.80445	0.00523433	0.484041	3.27379
SFSWAP	7.14036	0	-0.758361	-5.93352
SFT2D1	5.39266	1.65631e-05	0.612135	4.9496
SFXN3	3.73807	0.000659686	-0.634012	-3.92469
SFXN4	3.73512	0.000661006	0.573419	3.92273
SGK223	10.3692	0	-1.6713	-7.63006
SGMS1	2.56553	0.00855731	0.456288	3.0941
SGPL1	3.2083	0.00204986	-0.442397	-3.56422
SGSH	11.4835	0	-1.20012	-8.1996
SGSM2	7.20758	0	-0.810121	-5.97009
SH2D2A	3.38228	0.00139372	-0.835491	-3.6849
SH3BGRL	8.7444	0	0.778972	6.78874
SH3BP1	5.64768	1.34831e-05	-1.0253	-5.098
SH3PXD2A	8.81227	0	-1.66473	-6.82428
SH3PXD2B	8.42686	0	-1.38937	-6.6219
SHC2	2.87071	0.00452891	-1.12164	-3.32252
SHROOM1	7.22971	0	-1.29003	-5.98211
SHROOM3	4.1846	0.000215408	-1.07668	-4.21417
SIK2	8.07914	0	-0.908967	-6.43796
SIK3	16.1885	0	-1.4862	-10.605
SIN3A	10.4052	0	-1.08563	-7.64853
SIN3B	9.98689	0	-1.08317	-7.43359
SIPA1L1	11.1873	0	-1.32161	-8.04854
SIRPA	3.48964	0.0011199	-0.615315	-3.75821
SIX5	6.98203	0	-1.10575	-5.8471
SKI	18.4359	0	-2.09255	-11.7826
SLC17A9	2.91238	0.00408831	-0.839425	-3.35294
SLC20A1	4.75539	8.65801e-05	-0.62877	-4.56915
SLC25A20	6.5365	0	0.601608	5.60141
SLC25A24	7.11185	0	0.635939	5.91799
SLC25A36	2.9925	0.0034	-0.488621	-3.41094
SLC26A11	5.59249	1.3245e-05	-0.740536	-5.06605
SLC29A2	6.34642	0	-0.938536	-5.49535
SLC35A4	4.0892	0.000287791	-0.505317	-4.15328
SLC35A5	6.03523	4.94438e-06	0.605325	5.31992
SLC35B4	8.03131	0	-0.890513	-6.41256
SLC35D1	3.63676	0.000808158	-0.674276	-3.8573
SLC36A1	10.0719	0	-1.35072	-7.47734
SLC38A7	3.61741	0.000835025	-0.611433	-3.84435
SLC39A6	5.44407	1.26183e-05	0.643891	4.97968
SLC39A8	3.7	0.00071475	0.850858	3.89944
SLC45A4	2.93181	0.0039177	-0.60241	-3.36706
SLC46A1	4.48982	0.000116505	-0.680989	-4.40587
SLC4A3	9.94553	0	-1.88095	-7.41229
SLC6A6	6.20338	5.16129e-06	-1.05963	-5.415
SLC7A1	7.69291	0	-1.06628	-6.23195
SLC7A11	6.00625	4.92005e-06	-1.67164	-5.30347
SLC7A5	4.01909	0.000328337	-1.20008	-4.10821
SLC9A1	16.1335	0	-2.0576	-10.5765
SLC9A8	12.1871	0	-1.24671	-8.55779
SLCO2A1	4.96605	4.033e-05	-1.44604	-4.69657
SLFN5	2.5133	0.00947911	-0.494342	-3.05392
SLIT3	8.45792	0	-2.04676	-6.63826
SMAD3	12.0817	0	-1.21791	-8.50419
SMAD5	6.69028	0	-0.677588	-5.68665
SMARCD1	6.35336	0	-0.811563	-5.49923
SMARCE1	5.12008	1.93611e-05	0.505678	4.78867
SMC5	2.61929	0.00770898	-0.506289	-3.13511
SMG7	12.6995	0	-1.23562	-8.81847
SMG9	10.2581	0	-1.14065	-7.57305
SMIM15	8.32259	0	0.834192	6.56689
SMIM19	3.67628	0.000750643	0.721875	3.88367
SMPD1	3.45365	0.00121622	-0.606724	-3.73373
SMTN	6.35762	0	-1.46376	-5.50162
SMUG1	9.22547	0	0.828957	7.03976
SMYD2	3.62161	0.000833545	0.515618	3.84717
SNAP23	2.58663	0.008201	0.380829	3.11024
SNRK	2.89164	0.0043029	-0.363809	-3.33782
SNRNP200	12.8107	0	-1.32844	-8.87502
SNRNP25	2.76315	0.00574648	0.468149	3.24319
SNRPB2	9.05367	0	0.888253	6.95035
SNRPD1	8.59051	0	0.916688	6.70801
SNRPF	6.15612	5.05051e-06	0.893686	5.38835
SNW1	5.76822	9.22722e-06	0.506518	5.16746
SNX16	2.76706	0.0056785	0.492752	3.24609
SNX19	5.36938	1.64948e-05	-0.756032	-4.93595
SNX27	10.5147	0	-0.760391	-7.70466
SNX29	8.81384	0	-1.33738	-6.8251
SNX33	4.1695	0.000229337	-0.546221	-4.20457
SNX4	8.7005	0	0.72948	6.76574
SNX6	8.16536	0	0.6923	6.4837
SOCS7	5.41765	1.66667e-05	-0.742822	-4.96423
SOD1	9.95923	0	0.966146	7.41934
SORD	4.15656	0.000240178	0.772316	4.19633
SORL1	4.50172	0.000117073	-0.929678	-4.41326
SOS1	10.5477	0	-1.25859	-7.72158
SOX13	7.31502	0	-1.42982	-6.02837
SOX5	4.06667	0.000300144	-1.46167	-4.13883
SOX9	4.82609	6.70194e-05	-1.33683	-4.61211
SP2	14.2665	0	-1.97104	-9.61689
SPAG16	5.70288	9.09091e-06	0.931795	5.12986
SPAG9	4.01573	0.000333096	-0.5164	-4.10605
SPATA17	2.79752	0.0053011	0.792462	3.26867
SPATA2	5.94641	4.83092e-06	-0.640229	-5.26942
SPATA6	5.18519	1.5748e-05	-0.820688	-4.82734
SPCS1	8.5448	0	0.656803	6.68399
SPCS3	4.78523	8.02792e-05	0.504561	4.58731
SPIDR	4.28525	0.000162952	-0.518577	-4.2779
SPIN3	4.63026	9.71524e-05	-0.649587	-4.4926
SPINT1	5.11815	1.93237e-05	-1.16238	-4.78752
SPPL2B	9.42392	0	-1.20348	-7.14278
SPR	3.95055	0.000412831	0.716003	4.06389
SPRED2	8.34379	0	-1.0393	-6.57808
SPRY4	5.86939	4.70035e-06	-1.567	-5.22545
SPTSSA	3.83478	0.000546801	0.650019	3.98838
SREBF2	3.46362	0.00120541	-0.649022	-3.74052
SRFBP1	4.11904	0.000263736	0.582455	4.17238
SRGAP1	12.5676	0	-1.95717	-8.75137
SRGN	4.01865	0.000327869	0.86352	4.10793
SRM	2.63251	0.00751485	-0.411274	-3.14514
SRP14	12.2823	0	0.880324	8.60624
SRPR	2.82018	0.00503117	-0.36659	-3.2854
SRSF11	7.14556	0	-0.573759	-5.93636
SS18L1	5.13113	1.94175e-05	-0.663084	-4.79524
SSBP3	5.52847	1.2987e-05	-0.830708	-5.02888
STAMBP	4.02431	0.000326648	0.460889	4.11158
STARD3NL	5.4476	1.26449e-05	0.643842	4.98174
STIL	4.25701	0.000179059	-0.890049	-4.26007
STK17A	2.71215	0.00639712	0.693009	3.20514
STK24	3.54719	0.00100939	-0.671744	-3.79716
STK35	12.2152	0	-1.12843	-8.5721
STK38	3.03233	0.00314031	-0.505533	-3.43955
STOX2	4.53584	0.000108463	-1.40093	-4.43439
STRA13	4.29244	0.000163077	0.657064	4.28243
STT3B	3.83997	0.00053675	0.480061	3.99179
STUB1	3.3717	0.00143287	0.426574	3.67763
STX10	3.14243	0.00244432	0.480328	3.51787
STX2	2.74647	0.00595016	-0.659981	-3.23077
STX7	2.64518	0.00733199	0.387967	3.15473
STX8	7.34539	0	0.775509	6.04481
STXBP5	3.50683	0.00107826	-0.572489	-3.76987
SUCLG1	9.60942	0	0.906828	7.23882
SUCLG2	7.30425	0	0.954942	6.02254
SUFU	9.79657	0	-0.958994	-7.33549
SUGP2	6.67253	0	-0.834597	-5.67683
SUMF1	4.11061	0.000271731	0.685063	4.16699
SUMO1	11.7026	0	0.910918	8.31122
SUSD2	4.62426	9.70711e-05	-1.69686	-4.48891
SUV39H1	2.53644	0.0090411	-0.539641	-3.07177
SUV420H2	8.09834	0	-1.07825	-6.44816
SVIL	9.45188	0	-1.54458	-7.15727
SVIP	3.95813	0.000396648	0.653579	4.0688
SYF2	7.9678	0	0.730777	6.37877
SYNE2	6.11204	5.00626e-06	-1.0203	-5.36344
SYNJ1	9.52104	0	-1.40637	-7.19309
SYNJ2	9.59812	0	-1.14413	-7.23298
SYPL1	5.94569	4.82509e-06	0.714537	5.26901
TACC1	4.30172	0.000163454	-1.04968	-4.28828
TACC2	8.63189	0	-1.75545	-6.72974
TAF12	3.9927	0.000347212	0.52316	4.09118
TAF15	5.82154	4.64576e-06	-0.6737	-5.19806
TAF1L	12.8675	0	-1.34092	-8.90392
TAF3	5.99721	4.90196e-06	-0.759271	-5.29833
TAF7	10.2928	0	0.824028	7.59089
TARS	7.17106	0	0.818788	5.95023
TBC1D32	6.77786	0	-0.962522	-5.73499
TBC1D4	4.40203	0.00012332	-0.630996	-4.3512
TBC1D5	3.49248	0.00112059	-0.382827	-3.76014
TBK1	7.36054	0	0.679224	6.05301
TBKBP1	4.08631	0.000290487	-0.856643	-4.15143
TBL1X	3.76103	0.000640738	-0.756158	-3.93986
TBP	4.00306	0.000340426	-0.471854	-4.09787
TCEAL8	8.9359	0	0.903735	6.88891
TCERG1	8.38237	0	-0.806407	-6.59844
TCF20	3.00248	0.00334068	-0.491378	-3.41812
TCF7L1	9.82761	0	-2.42888	-7.35151
TCF7L2	20.2803	0	-1.97654	-12.7741
TCHP	8.16069	0	-0.714157	-6.48122
TCP11L2	6.33804	0	-0.893643	-5.49066
TDP2	7.31344	0	0.630931	6.02751
TECPR2	7.42774	0	-0.996703	-6.08932
TERF1	3.24797	0.00186916	0.488639	3.59195
TET2	6.80853	0	-0.783852	-5.75188
TET3	18.3554	0	-1.74139	-11.7399
TFAM	6.45475	0	0.635015	5.55589
TFB2M	4.00722	0.000340667	0.481938	4.10056
TGDS	6.315	5.33333e-06	0.643736	5.47774
TGFBR3	3.07613	0.00284169	-0.795641	-3.47084
TGM2	2.71513	0.00636747	-0.94051	-3.20737
THBS3	5.17699	1.57171e-05	-0.922441	-4.82248
THG1L	3.05383	0.00297648	0.46688	3.45492
THOC2	4.85387	5.69902e-05	-0.53644	-4.62894
THOC7	7.5895	0	0.759276	6.17644
THYN1	4.8404	6.36042e-05	0.699077	4.62078
TICAM1	5.74068	9.18485e-06	-1.01438	-5.15163
TIE1	4.76077	8.66551e-05	-1.15149	-4.57242
TIFA	4.53207	0.000108285	0.7446	4.43206
TIMM21	3.82583	0.000556078	0.501109	3.98252
TIMM9	3.65346	0.000783611	0.527794	3.86846
TIPRL	6.65077	0	0.774823	5.6648
TJP1	3.71717	0.000690554	-0.864132	-3.91084
TLE3	10.4261	0	-1.16591	-7.65925
TLE4	3.78446	0.000609448	-1.04233	-3.95532
TM2D1	5.13415	1.94363e-05	0.613716	4.79704
TM2D3	3.4393	0.00125015	0.476655	3.72395
TM4SF18	3.90135	0.00047091	0.641174	4.0319
TM9SF4	12.1598	0	-1.09339	-8.54394
TMA16	7.271	0	0.720011	6.00451
TMCC1	4.28312	0.000165771	0.576343	4.27656
TMCC1-AS1	4.65829	8.79121e-05	-0.904797	-4.50981
TMED9	3.77824	0.000621102	0.558354	3.95121
TMEM104	6.45768	0	-0.803165	-5.55753
TMEM106B	2.95034	0.00376777	0.485374	3.3805
TMEM106C	4.89484	4.32432e-05	0.727123	4.65369
TMEM117	2.75476	0.00584183	0.605503	3.23694
TMEM128	3.89412	0.000474761	0.567769	4.02719
TMEM131	16.142	0	-1.78092	-10.5809
TMEM143	9.35037	0	-1.24991	-7.10463
TMEM175	6.32984	0	-0.856162	-5.48606
TMEM18	3.86518	0.000507119	0.643369	4.00829
TMEM185B	3.96196	0.000394406	-0.586137	-4.07129
TMEM19	5.61941	1.3363e-05	0.768353	5.08164
TMEM192	2.65745	0.00712639	0.44207	3.164
TMEM209	4.00185	0.000343019	-0.53938	-4.09709
TMEM214	6.91817	0	-0.700588	-5.81212
TMEM237	2.67554	0.00685366	0.689061	3.17764
TMEM259	5.11962	1.93424e-05	-0.619929	-4.7884
TMEM261	2.52986	0.00916016	0.754691	3.0667
TMEM263	3.73623	0.000661438	0.412967	3.92347
TMEM5	8.35326	0	0.706898	6.58308
TMEM50A	3.99255	0.000346968	0.513344	4.09108
TMEM60	8.15384	0	0.81829	6.4776
TMEM66	3.42133	0.0013025	0.504028	3.71167
TMEM70	6.49269	0	0.835834	5.57703
TMEM87A	4.57929	9.61857e-05	0.627872	4.46123
TMEM9	4.99643	2.59981e-05	0.659944	4.71481
TMSB4X	6.50663	0	0.82878	5.58479
TMTC3	4.19558	0.00021021	0.503075	4.22115
TMX1	3.87713	0.00050068	0.678108	4.0161
TNC	6.15666	5.05689e-06	-2.25209	-5.38865
TNFAIP3	2.56982	0.00847873	-0.713102	-3.09739
TNK2	11.9193	0	-1.66966	-8.42156
TNKS	6.9957	0	-1.12374	-5.85458
TNNI3	2.68845	0.00666735	1.36819	3.18736
TNPO3	11.0099	0	-1.04246	-7.958
TNRC18	13.3731	0	-2.23498	-9.16124
TNRC6A	13.8067	0	-1.28481	-9.38219
TNS3	13.3756	0	-1.39406	-9.16255
TOMM7	5.92765	4.81348e-06	0.779733	5.25872
TOP3A	8.95692	0	-0.85506	-6.89988
TOR1AIP2	7.60774	0	-0.72008	-6.18624
TP53I11	4.27336	0.000171123	-0.919564	-4.2704
TP53INP2	10.8842	0	-1.66882	-7.89375
TP73-AS1	6.65428	0	-0.738943	-5.66674
TPCN2	10.0217	0	-1.03233	-7.45153
TPMT	5.38562	1.6546e-05	0.869161	4.94547
TRAF3	3.63463	0.000812222	-0.485282	-3.85588
TRAF6	7.24854	0	-0.814201	-5.99233
TRAFD1	8.02716	0	0.657411	6.41035
TRAK1	11.0646	0	-0.992052	-7.98595
TRAM1L1	2.79889	0.00528564	0.66368	3.26968
TRAM2	8.60548	0	-1.15757	-6.71587
TRANK1	7.63574	0	-1.56791	-6.20128
TRAPPC10	4.66861	8.81356e-05	-0.558284	-4.51613
TRAPPC12	3.82706	0.000556452	-0.624254	-3.98332
TRAPPC2L	5.75339	9.1954e-06	0.940104	5.15894
TRAPPC3	6.64439	0	0.610307	5.66127
TRERF1	10.2051	0	-1.36235	-7.5458
TRIAP1	13.5469	0	0.922356	9.24977
TRIB1	5.1174	1.9305e-05	-0.999731	-4.78708
TRIB2	2.74591	0.00595537	-0.601401	-3.23036
TRIM14	3.68256	0.00075501	-0.778434	-3.88785
TRIM21	5.24029	1.5984e-05	0.681275	4.85995
TRIM33	6.45385	0	-0.610665	-5.55539
TRIM44	6.58044	0	-0.805986	-5.62581
TRIM56	13.2938	0	-1.78969	-9.12087
TRIM62	10.7872	0	-1.5027	-7.84417
TRIO	14.0558	0	-1.42246	-9.50929
TRIP4	7.342	0	0.56668	6.04298
TRMT10A	6.89967	0	0.754035	5.80197
TRMT10C	11.517	0	0.920414	8.21669
TRMT112	5.75838	9.20598e-06	0.65076	5.16181
TRPM4	2.709	0.00641889	-0.804763	-3.20278
TRPV4	3.57417	0.000940139	-1.05302	-3.81533
TSC1	8.98115	0	-1.11313	-6.91253
TSC22D2	6.89136	0	-0.896928	-5.79741
TSEN15	4.31748	0.000152056	0.504121	4.2982
TSG101	7.2039	0	0.590638	5.96808
TSHZ1	5.7797	9.25926e-06	-0.736317	-5.17406
TSHZ2	4.28395	0.000162826	-1.13611	-4.27708
TSNARE1	7.04039	0	-1.09234	-5.87901
TSPYL2	4.86665	5.72451e-05	-0.757905	-4.63667
TSR3	5.29923	1.61943e-05	0.585009	4.89472
TSSC1	8.92724	0	0.836823	6.88438
TTC37	2.5516	0.00883153	0.371742	3.08342
TTC3P1	6.28924	5.29801e-06	-0.76163	-5.46329
TTC7B	3.96165	0.000396925	-0.788531	-4.07108
TTI1	9.15345	0	-0.988344	-7.00231
TTI2	2.84243	0.00481533	0.401846	3.30178
TUBGCP3	4.12578	0.000260997	-0.597235	-4.17669
TULP4	9.73601	0	-1.12112	-7.30423
TWF1	9.39875	0	0.92222	7.12973
TWISTNB	5.73698	9.15332e-06	0.543164	5.1495
TXNDC17	5.57718	1.31723e-05	0.928266	5.05717
TXNL1	6.69364	0	0.561516	5.68851
TYROBP	2.88657	0.00434979	0.726465	3.33412
TYW3	5.34244	1.63934e-05	0.508383	4.92014
U2AF1	3.50547	0.00108007	0.404465	3.76894
UBAC2	5.16644	1.56403e-05	0.518895	4.81622
UBALD1	4.03116	0.000318737	-0.66595	-4.11599
UBE2B	2.90198	0.0041915	0.419409	3.34537
UBE2D1	8.16007	0	0.761702	6.4809
UBE2K	3.6983	0.000716883	0.451694	3.89831
UBE2N	14.5921	0	1.04573	9.78337
UBE2NL	11.7186	0	0.917126	8.31935
UBE2R2	3.76902	0.000632694	-0.546219	-3.94513
UBE2T	5.49624	1.27932e-05	0.88801	5.01011
UBE3B	5.76023	9.21659e-06	-0.650245	-5.16287
UBL3	4.58778	9.63455e-05	0.572267	4.46646
UBN2	16.2168	0	-1.75969	-10.6196
UBQLN2	6.28737	5.28402e-06	-0.659553	-5.46224
UBR2	5.19262	1.57791e-05	-0.608586	-4.83174
UBXN8	4.74231	8.63558e-05	0.703633	4.56118
UCHL5	6.54091	0	0.947959	5.60386
UFL1	2.96757	0.00362704	0.383368	3.39296
UFM1	3.36353	0.00146306	0.398092	3.67202
UGGT1	8.44898	0	-0.880881	-6.63355
UGP2	8.30357	0	0.775904	6.55684
UMPS	2.83053	0.00492161	0.742559	3.29303
UPRT	8.1376	0	0.713849	6.46898
UQCR10	6.42807	0	0.877115	5.54101
UQCRFS1	2.99049	0.00342449	0.692128	3.40949
UROD	4.44533	0.000114924	0.452542	4.37821
UROS	7.76094	0	0.735975	6.26838
USP11	8.94685	0	-1.2945	-6.89462
USP16	7.51255	0	0.630739	6.13505
USP22	8.19224	0	-1.07086	-6.49794
USP30	2.67765	0.00681444	-0.431055	-3.17923
USP31	3.64367	0.000807152	-0.670275	-3.86192
USP40	5.69458	1.36209e-05	-0.704505	-5.12507
USP42	6.74192	0	-0.872789	-5.71517
USP9X	8.41465	0	-1.05133	-6.61546
UTP14A	6.44402	0	0.586774	5.5499
UTP20	9.71885	0	-1.05407	-7.29537
UTRN	6.23773	5.21512e-06	-0.88122	-5.43434
UXS1	3.90887	0.000466712	0.463874	4.0368
VAMP7	7.1344	0	0.636455	5.93028
VANGL2	4.27461	0.000171254	-0.952031	-4.27119
VAPA	3.32329	0.00157432	0.975345	3.64425
VASN	3.82255	0.000558015	-1.01256	-3.98036
VBP1	6.37371	0	0.67081	5.51062
VCL	4.80501	7.73286e-05	-0.720314	-4.59932
VDR	3.35566	0.00148592	-1.04396	-3.66659
VPS13A	3.06906	0.00288189	-0.667359	-3.46579
VPS13C	11.203	0	-1.2735	-8.05655
VPS25	16.0295	0	0.918591	10.5227
VPS29	9.40996	0	0.934965	7.13554
VPS37C	5.37537	1.65289e-05	-0.544289	-4.93946
VPS39	7.52578	0	-0.755118	-6.14217
VRK3	2.74701	0.00593662	-0.414785	-3.23118
VTA1	8.37039	0	0.870209	6.59212
VWA9	5.11609	1.92864e-05	0.482807	4.7863
WAS	5.15513	1.56098e-05	-1.11054	-4.80951
WASF2	12.2267	0	-0.973846	-8.57798
WASF3	3.20995	0.00204872	-0.777716	-3.56537
WASH1	3.93253	0.000432732	-0.550729	-4.05219
WASH5P	10.1439	0	-1.31913	-7.51437
WBP4	4.98972	2.96571e-05	0.495164	4.71078
WBP5	2.6981	0.00656573	0.622254	3.1946
WDFY3	8.56142	0	-1.18394	-6.69272
WDR60	7.18202	0	-0.765445	-5.95619
WDR61	7.45691	0	0.64702	6.10506
WDR7	7.88566	0	-0.911194	-6.335
WDR89	6.83948	0	0.683282	5.76891
WDTC1	10.2577	0	-1.16344	-7.57284
WEE1	3.50208	0.00108933	-0.619369	-3.76665
WFS1	4.5878	9.64256e-05	-0.818561	-4.46647
WHAMMP1	5.67543	1.3544e-05	-0.952687	-5.11403
WIBG	11.7996	0	0.741883	8.36063
WNK1	14.7283	0	-1.79193	-9.85313
WSB1	7.39318	0	-1.09338	-6.07065
WWC2	2.98732	0.00346462	-0.618824	-3.40721
XIST	8.72798	0	-2.70772	-6.78014
XPC	7.36846	0	-0.679396	-6.05729
XPO5	4.80143	7.7193e-05	-0.665748	-4.59715
XPOT	3.31335	0.00161707	0.501237	3.63738
XRCC6BP1	6.60246	0	0.817137	5.63803
YAF2	7.25186	0	0.770562	5.99413
YARS	3.71481	0.000697917	-0.53195	-3.90927
YARS2	4.71616	8.90411e-05	1.05933	4.54522
YEATS2	7.28203	0	-0.920451	-6.01049
YIPF5	2.6737	0.00688122	0.347635	3.17626
YLPM1	13.6191	0	-1.83288	-9.28658
YPEL5	7.58775	0	0.662369	6.1755
YTHDC2	4.16478	0.000235119	-0.530072	-4.20157
ZBED4	6.62532	0	-0.732631	-5.6507
ZBTB21	7.00475	0	-0.684537	-5.85953
ZBTB4	6.87774	0	-0.711764	-5.78993
ZBTB40	15.7406	0	-1.38841	-10.3734
ZBTB41	4.44752	0.000115016	0.483151	4.37958
ZBTB43	8.28438	0	-1.07884	-6.54669
ZBTB48	9.57567	0	-0.766104	-7.22136
ZBTB49	3.37099	0.00143355	-0.490757	-3.67715
ZBTB7A	7.58351	0	-0.73058	-6.17323
ZC3H12C	3.77522	0.000623342	-0.809945	-3.94922
ZC3H13	4.71321	8.8813e-05	-0.585237	-4.54342
ZC3H18	6.70519	0	-0.823177	-5.69489
ZC3H3	9.6325	0	-1.73017	-7.25075
ZC3H4	14.7736	0	-1.28351	-9.87634
ZC3H6	4.13609	0.000243759	-0.756224	-4.18327
ZC3H7B	6.02492	4.93827e-06	-0.635875	-5.31407
ZC3HAV1	6.95712	0	-0.869032	-5.83346
ZC3HAV1L	8.32118	0	-1.31511	-6.56614
ZC3HC1	3.01004	0.00328579	-0.391873	-3.42355
ZCCHC10	10.233	0	0.846354	7.56016
ZCCHC11	13.5154	0	-1.32328	-9.23373
ZCCHC14	10.7704	0	-1.49978	-7.83559
ZCCHC2	6.98517	0	-0.796249	-5.84882
ZCRB1	9.67155	0	1.26312	7.27094
ZDHHC21	4.61786	9.69089e-05	-0.680408	-4.48498
ZDHHC7	3.55036	0.00100251	-0.501249	-3.79929
ZDHHC8	14.5889	0	-2.04211	-9.78175
ZEB1	3.00769	0.00329801	-0.864104	-3.42187
ZFP3	5.0378	2.25564e-05	-0.74825	-4.73958
ZFP36	2.69629	0.00658763	-1.01317	-3.19325
ZFP36L1	11.5679	0	-1.25608	-8.24258
ZFP36L2	6.2446	5.22876e-06	-0.938383	-5.4382
ZFP64	2.85893	0.00465315	-0.605907	-3.3139
ZFX	8.44759	0	-0.804237	-6.63282
ZFYVE1	4.16308	0.000237918	-0.45992	-4.20048
ZFYVE21	3.03388	0.0031376	0.428972	3.44065
ZFYVE26	15.9881	0	-1.41681	-10.5013
ZHX2	4.10906	0.000271533	-0.868726	-4.166
ZKSCAN1	13.7188	0	-1.41164	-9.33738
ZKSCAN3	3.88225	0.000495913	-0.540699	-4.01944
[truncated: 69 more rows]

## Sheet: S4B
Supplementary Table S4B: proteins significantly differentiating between protein-based P1 vs. others
Gene name	(-)Log T-test p-value	T-test q-value	T-test Difference (log2FoldChange) pos=high in P1 neg=high in others	T-test Test statistic
A2M	3.21783	0.00610418	0.6003	3.56907
AAMP	3.43883	0.00416319	-0.302255	-3.72159
ABCA8	3.76572	0.00226125	0.510604	3.94057
ABHD10	3.46056	0.00395398	-0.300064	-3.73638
ABHD11	3.55687	0.00332733	-0.546308	-3.80152
ABI3BP	4.68893	0.000399366	0.640341	4.52508
ABR	3.29432	0.00527321	0.312646	3.6223
ACAN	5.02642	0.000240876	0.819521	4.72883
ACO1	5.40526	0.000115942	0.360801	4.9525
ACP6	6.23621	2.07792e-05	-0.638591	-5.42771
ACSL1	8.68564	0	0.678051	6.74753
ACSL1.1	8.68693	0	0.682713	6.7482
ACTA1	8.79443	0	0.441543	6.80429
ACTA2	8.87449	0	0.443924	6.846
ACTB	7.86819	0	0.401561	6.31696
ACTBL2	8.12254	0	0.45579	6.45177
ACTG1	7.84451	0	0.40098	6.30437
ACTG2	9.11615	0	0.494489	6.97152
ACTN1	9.53949	0	0.580002	7.1903
ACTN1.1	9.608	0	0.581221	7.22558
ACTN2	4.32228	0.000786795	0.372876	4.29818
ACTN3	7.25171	0	0.547701	5.98651
ACTN4	3.01191	0.00907302	0.331224	3.42329
ADA	2.97961	0.00963186	0.344675	3.40006
ADA2	3.14616	0.00705263	0.384622	3.51876
ADAMTS12	4.95529	0.000253076	0.646291	4.68625
ADAMTS16	7.56751	0	1.07155	6.15649
ADAMTSL1	5.91566	3.80048e-05	0.964361	5.24663
ADARB1	5.63775	5.29801e-05	0.360466	5.08742
ADGRA2	5.95403	3.84615e-05	0.487562	5.26844
ADH1A	4.63426	0.000458204	1.04204	4.49163
ADH1B	5.30503	0.000136273	1.12304	4.8938
ADH1C	4.45115	0.00067052	1.04698	4.37864
ADH4	6.75383	1.14943e-05	1.18988	5.71509
ADIPOQ	5.07451	0.000222222	0.717446	4.7575
AEBP1	14.3394	0	1.22922	9.62778
AFAP1	5.53883	7.74194e-05	0.50973	5.03021
AFDN	3.4014	0.00440483	-0.327347	-3.69603
AFDN.1	3.4176	0.00428464	-0.331418	-3.7071
AFG3L2	3.18648	0.00649372	-0.357778	-3.54712
AGT	3.98469	0.00142584	0.529953	4.08337
AHCY	3.7752	0.00222075	-0.325006	-3.94681
AHCYL2	3.60518	0.00301941	-0.256582	-3.83395
AIF1	4.52418	0.00057228	0.531615	4.42389
AIFM1	3.8988	0.00171495	-0.50396	-4.0277
AIFM2	3.17738	0.00659352	0.330381	3.54073
AIMP1	3.39142	0.00445018	-0.213853	-3.6892
AIMP2	4.60502	0.000498462	-0.253185	-4.47369
AIMP2.1	5.44439	0.000109244	-0.263178	-4.97532
AK2	3.59603	0.00305787	-0.391587	-3.82782
AKAP12	3.2993	0.00524089	0.49692	3.62575
ALB	3.95101	0.00156604	0.664948	4.06159
ALDH1A2	3.36537	0.00467094	0.458011	3.67132
ALDH1A3	8.98429	0	0.809719	6.90309
ALDH1B1	8.09047	0	0.660932	6.43481
ALDH1L2	8.05019	0	0.837634	6.4135
ALDH5A1	4.34585	0.000771151	-0.527542	-4.31296
ALDH7A1	3.19483	0.00636639	-0.425432	-3.55297
ALKBH7	4.55526	0.000554217	-0.511483	-4.44307
AMBP	5.46491	9.30233e-05	0.614994	4.98728
AMDHD2	3.99314	0.00142169	0.265701	4.08882
AMPD3	3.1764	0.00660133	0.397838	3.54004
ANG	8.30615	0	0.818484	6.54859
ANGPTL2	8.3314	0	0.69363	6.56188
ANK3	4.51109	0.000586667	-0.432835	-4.4158
ANK3.1	4.40982	0.000694915	-0.424504	-4.35293
ANKRD44	3.42952	0.00420435	0.329985	3.71524
ANO6	5.00066	0.00023741	0.435163	4.71343
ANTXR1	8.94816	0	0.668729	6.88432
ANTXR2	13.1806	0	0.698355	9.04079
ANXA5	5.22109	0.000147573	0.451666	4.84438
ANXA6	7.00779	0	0.542837	5.8541
AOC3	8.18392	0	0.8376	6.48418
AOC3.1	9.62621	0	1.06532	7.23496
AP2A1	8.26693	0	0.291313	6.52794
AP2M1	6.6819	1.13636e-05	0.266727	5.6755
AP3M2	2.98962	0.0093816	0.201566	3.40727
APBB1IP	3.04078	0.00864012	0.390426	3.44395
APBB2	3.37668	0.00456933	0.274186	3.67908
APCS	7.53124	0	0.919531	6.13704
APEH	4.5102	0.000585799	-0.363832	-4.41525
API5	6.48231	1.0989e-05	-0.275515	-5.56507
APOA1.1	3.17837	0.00657903	0.600918	3.54142
APOA2	3.09885	0.00774194	0.625657	3.4853
APOA4	4.20154	0.00102738	0.723098	4.22205
APOB	3.30816	0.00515921	0.578785	3.63188
APOC1	3.50971	0.00362035	0.582579	3.76971
APOC2	4.22529	0.000946124	0.661036	4.23709
APOC3	3.28753	0.00535683	0.553015	3.6176
APOC4	3.46365	0.00393846	0.48834	3.73848
APOD	3.04002	0.00865523	0.456582	3.44341
APOE	4.50477	0.000589971	0.664387	4.41189
APOH	5.4397	0.000108559	0.700816	4.97259
APOL3	3.08814	0.0079164	0.436258	3.47769
ARFGAP3	4.09083	0.00121564	0.51428	4.15157
ARGLU1	3.82886	0.00199775	-0.300477	-3.98205
ARHGAP1	3.79403	0.00213304	0.277816	3.9592
ARHGAP18	4.20635	0.00101571	0.286909	4.2251
ARHGAP30	3.30895	0.00514951	0.432393	3.63243
ARHGAP31	5.27314	0.000134653	0.43648	4.87505
ARHGEF10	4.27612	0.00085906	0.427906	4.26917
ARHGEF6	4.19416	0.00105072	0.317734	4.21737
ARL6IP4	3.21062	0.00619574	-0.208365	-3.56403
ARMC9	6.44167	1.08108e-05	0.466267	5.54249
ARSB	3.73032	0.00239828	0.378502	3.91721
ASAP3	5.14475	0.000189036	0.422044	4.79923
ASPA	4.92676	0.000298094	0.747105	4.66913
ASPH.1	3.41083	0.00435448	0.301293	3.70248
ASPN	10.9981	0	1.19471	7.93596
ATIC	3.34834	0.00478403	-0.279413	-3.6596
ATL1	6.97142	0	0.433615	5.83426
ATL3	3.01632	0.00899692	0.270803	3.42645
ATP2C1	3.00212	0.00917021	-0.241029	-3.41625
ATP5A1	4.77169	0.000339869	-0.354745	-4.57547
ATP5B	3.51013	0.00361998	-0.264255	-3.76999
ATP5D	3.22308	0.00606684	-0.319892	-3.57274
ATP6V1B2	3.50208	0.00364237	0.201642	3.76455
ATPAF1	3.40722	0.00439143	-0.354379	-3.70001
ATPIF1	2.96421	0.00992262	-0.521043	-3.38896
ATXN1	4.23974	0.000935271	0.338683	4.24622
AZGP1	4.64157	0.000454829	0.57943	4.49611
BAG3	4.98674	0.000243292	0.303708	4.7051
BASP1	3.4758	0.00383044	0.562683	3.74673
BCAM	3.3802	0.00454462	-0.592241	-3.6815
BCAP29	3.01892	0.00894915	0.284692	3.42831
BCHE	5.99148	2.94118e-05	0.563988	5.2897
BCKDHA	6.39786	1.06383e-05	-0.648557	-5.51809
BCKDHB	3.95382	0.00156028	-0.387428	-4.06341
BCKDHB.1	3.87444	0.00174686	-0.387984	-4.01183
BCL2L2-PABPN1	3.11076	0.00755556	-0.229049	-3.49374
BDH1	3.83411	0.00198422	-0.641556	-3.98548
BGN	8.19778	0	1.08561	6.49149
BICC1	3.0814	0.00799038	0.472888	3.4729
BMP1	5.97137	2.90557e-05	0.755332	5.27829
BOD1L1	3.20854	0.006226	-0.184627	-3.56258
BPNT1	3.9686	0.0015	-0.397962	-4.07298
BPNT1.1	4.39346	0.000713483	-0.424966	-4.34272
BPTF	4.3947	0.000708861	-0.21544	-4.3435
BRAP	4.8827	0.000308219	-0.250968	-4.64261
BROX	3.77438	0.00221342	-0.360358	-3.94628
BST1	4.63291	0.000463679	0.694974	4.49081
BTF3	4.54974	0.000552553	-0.321754	-4.43967
BUD23	5.04669	0.000227523	-0.421559	-4.74092
BZW2	2.99742	0.00923333	-0.270735	-3.41288
C11orf54	3.32713	0.00497658	-0.397628	-3.64498
C11orf96	7.33778	0	0.793735	6.03299
C12orf43	3.51626	0.00359449	-0.395081	-3.77413
C14orf2	4.60102	0.00050384	-0.653483	-4.47124
C17orf75	5.19691	0.000146154	-0.36605	-4.8301
C1QA	7.09491	0	0.791522	5.90151
C1QB	9.01692	0	0.905445	6.92004
C1QBP	3.70161	0.00251489	-0.528509	-3.8982
C1QC	7.09511	0	0.80604	5.90162
C1QTNF3	9.00541	0	1.31859	6.91407
C1QTNF5	3.05784	0.00835675	0.586648	3.45613
C1R	9.155	0	0.75585	6.99166
C1RL	4.74631	0.000382496	0.419988	4.56004
C1S	9.16096	0	0.765503	6.99475
C1orf198	4.30381	0.000825137	0.368455	4.28659
C1orf35	3.18053	0.00655667	-0.330882	-3.54294
C2	6.66841	1.12676e-05	0.552563	5.66806
C3	3.97406	0.00147494	0.547403	4.0765
C4B	3.01086	0.00907834	0.466423	3.42253
C4BPA	4.87934	0.000307692	0.763128	4.64059
C4BPB	5.00104	0.000237838	0.685922	4.71366
C4BPB.1	4.79044	0.000323432	0.671275	4.58684
C5	4.32209	0.000785714	0.583645	4.29806
C5AR1	3.88119	0.00172936	0.438843	4.01623
C6	3.22873	0.00598796	0.482057	3.57669
C6orf106	4.1895	0.00105455	-0.583907	-4.21442
C7	3.22193	0.00607877	0.540602	3.57194
C8A	4.92939	0.000292683	0.613045	4.67071
C8B	6.97579	0	0.706942	5.83665
C8G	5.06461	0.000220994	0.549688	4.7516
C9	3.54852	0.00336653	0.572727	3.7959
CACNA2D1	5.25571	0.000133595	0.553961	4.86479
CALB1	5.9994	1.9656e-05	1.06549	5.29419
CALB2	8.14482	0	1.0942	6.46354
CALD1	14.5657	0	1.14089	9.74271
CALD1.1	14.6334	0	1.14979	9.77714
CALD1.2	14.4114	0	1.15114	9.66434
CAMK2A	4.59524	0.000520674	0.385483	4.46768
CAMK2B	3.95504	0.0015574	0.33706	4.0642
CAMK2D	4.75555	0.000371336	0.377526	4.56566
CAMK2G	3.19863	0.0063339	0.2517	3.55564
CAMK2G.1	3.34895	0.00478837	0.272052	3.66002
CAP1	3.61423	0.00295581	0.295112	3.84
CAP1.1	3.68791	0.0026087	0.30014	3.88911
CAP2	3.3698	0.00460917	0.316629	3.67436
CASC3	3.11403	0.00753094	-0.339548	-3.49605
CAV1	6.13202	2.01005e-05	0.90249	5.36914
CAV1.1	6.41923	1.06952e-05	0.812598	5.53
CAV2	5.97327	2.91262e-05	0.745205	5.27937
CAV3	7.59695	0	1.02557	6.17226
CAVIN1	9.43556	0	0.928809	7.13671
CAVIN3	9.26049	0	0.968288	7.04627
CCDC12	3.98479	0.00142754	-0.2817	-4.08343
CCDC51	2.98782	0.00942276	-0.304334	-3.40597
CCDC58	4.11587	0.00117857	-0.418099	-4.16757
CCDC80	11.7645	0	1.17985	8.32459
CD14	3.55198	0.00336064	0.422342	3.79823
CD163	3.48822	0.00374443	0.417411	3.75516
CD163.1	3.6406	0.00284943	0.431642	3.85762
CD248	9.93075	0	0.891514	7.3914
CD276	6.81941	0	0.43563	5.75111
CD300A	7.14004	0	0.758522	5.92601
CD36	6.22413	2.06186e-05	1.19504	5.42094
CD44	3.60565	0.00302559	0.455393	3.83426
CD48	3.05818	0.00836019	0.620399	3.45637
CD93	5.27971	0.000134921	0.459823	4.87892
CDC40	3.17414	0.00664232	-0.188883	-3.53846
CDC42EP1	3.01069	0.00907137	0.373225	3.4224
CDH11	14.3835	0	0.901067	9.65015
CDH13	3.67755	0.00266245	0.465776	3.88222
CDH5	5.55579	6.04752e-05	0.41763	5.04004
CDK2AP1	3.87464	0.00175086	-0.303084	-4.01196
CEBPZ	5.19848	0.000146718	-0.343693	-4.83103
CEMIP	5.9762	2.91971e-05	0.715894	5.28103
CENPC	5.34454	0.000122449	-0.235082	-4.91697
CEP170	6.14645	2.01511e-05	0.321755	5.37727
CERCAM	4.96199	0.00024735	0.43187	4.69027
CES1	8.56241	0	0.96185	6.68309
CFAP36	3.10342	0.00765724	-0.307036	-3.48854
CFB	3.18264	0.0065576	0.45524	3.54442
CFD	9.05851	0	0.545993	6.94163
CFH	6.06473	1.9802e-05	0.680276	5.33116
CFHR1	4.22628	0.000947368	0.64404	4.23771
CFHR2	3.28525	0.00537434	0.533974	3.61601
CFHR3	5.71175	5.35714e-05	0.671587	5.13003
CFHR5	4.35809	0.00075419	0.649226	4.32062
CFI	4.25481	0.000913679	0.503135	4.25573
CFP	5.02888	0.000241316	0.65275	4.73029
CHCHD2	4.14198	0.00112596	-0.476217	-4.18421
CHCHD3	5.30601	0.000136546	-0.337198	-4.89437
CHD3	3.04613	0.00854859	-0.178968	-3.44777
CHPF	4.76227	0.000358891	0.4346	4.56975
CHST14	5.66141	5.33333e-05	0.573687	5.10106
CHSY1	4.41024	0.000695898	0.492558	4.35319
CHTOP	3.26582	0.00555187	-0.351179	-3.60253
CILP	8.23064	0	1.29216	6.50882
CILP2	7.24483	0	0.901381	5.98279
CKAP4	3.00786	0.00910788	0.377507	3.42037
CLEC11A	5.77475	4.51467e-05	0.82476	5.16618
CLEC3B	6.40879	1.06667e-05	0.820335	5.52418
CLIC2	4.04017	0.00130542	0.427275	4.1191
CLIC4	7.34721	0	0.497787	6.03808
CLPX	4.55503	0.000553383	-0.231756	-4.44293
CLSTN1	4.30137	0.000828338	0.565444	4.28505
CLYBL	4.99909	0.000244165	-0.601618	-4.71249
CMA1	6.44929	1.08401e-05	0.997267	5.54672
CMTM3	2.99088	0.00937868	0.687803	3.40818
CNDP1	3.7424	0.00237053	0.395379	3.92519
CNDP2	3.22501	0.00604979	-0.400178	-3.57409
CNN1	10.1656	0	0.89206	7.51167
CNN2	12.7238	0	1.16049	8.80982
CNN3	11.678	0	0.956046	8.2808
CNN3.1	12.5231	0	1.00835	8.70832
CNRIP1	7.96363	0	0.738727	6.36764
CNTNAP1	4.56417	0.00054902	0.590008	4.44856
COA4	3.52175	0.00353057	-0.55451	-3.77785
COA6	4.47607	0.000640466	-0.507731	-4.39411
COL10A1	4.06745	0.00124688	0.703136	4.1366
COL11A1	11.4761	0	1.35524	8.17851
COL12A1	7.55114	0	0.943477	6.14772
COL15A1	3.8354	0.00195937	0.499125	3.98633
COL16A1	5.27246	0.000134387	0.702351	4.87465
COL1A1	3.72401	0.0024275	0.843028	3.91303
COL2A1	4.42006	0.000690442	1.04193	4.35931
COL3A1	7.62443	0	1.17804	6.18697
COL4A1	3.48394	0.00378764	0.425605	3.75226
COL4A2	4.44839	0.000669553	0.54652	4.37693
COL4A6	2.98761	0.00942169	0.590639	3.40582
COL5A1	11.2085	0	1.11955	8.04279
COL5A1.1	11.2251	0	1.12315	8.05121
COL5A2	11.2635	0	1.11541	8.07068
COL5A3	3.57306	0.00320404	0.784321	3.81241
COL6A1	4.08398	0.00122264	0.61841	4.14719
COL6A2	4.5211	0.000577381	0.660585	4.42199
COL6A2.1	4.42357	0.00068	0.654194	4.36149
COL6A3	4.48317	0.000627566	0.647615	4.39851
COL6A3.1	4.65835	0.00044584	0.661936	4.50639
COL8A1	10.6149	0	1.37236	7.74099
COLEC12	9.69118	0	0.793805	7.26838
COLGALT1	4.82516	0.000318408	0.393603	4.60787
COLGALT2	3.95625	0.00155635	0.509991	4.06498
COMP	12.2332	0	1.48096	8.56176
COPZ2	11.8128	0	1.09995	8.34906
COQ5	3.41306	0.00432897	-0.372998	-3.704
COQ7	3.8988	0.00171296	-0.378252	-4.0277
COQ9	3.2497	0.00573461	-0.349282	-3.59131
CORO1C	5.52281	8.54701e-05	0.450654	5.02092
COTL1	3.4423	0.00414449	0.457402	3.72395
CPA3	9.34765	0	1.15421	7.09133
CPB2	4.0089	0.00137379	0.561437	4.09898
CPN1	4.10217	0.00120812	0.43654	4.15882
CPN2	3.7716	0.00222857	0.435847	3.94444
CPSF6	3.75253	0.00231808	-0.214154	-3.93187
CPT2	4.16767	0.00109702	-0.390766	-4.20056
CPXM2	13.6074	0	1.42635	9.25675
CPZ	11.008	0	0.773303	7.94101
CPZ.1	10.9948	0	0.774287	7.9343
CRISPLD2	5.46714	9.32203e-05	0.812891	4.98857
CRMP1	3.60335	0.00302041	0.506219	3.83272
CRTAP	11.5796	0	0.78654	8.23095
CSF1R	3.94719	0.00156419	0.437181	4.05912
CSPG4	3.32816	0.00497024	0.363834	3.6457
CSRP1	7.21274	0	0.641848	5.96542
CSRP2	6.8207	0	0.734897	5.75182
CTCFL	3.7344	0.00238793	-0.277204	-3.9199
CTGF	7.63161	0	0.941386	6.19081
CTHRC1	11.9313	0	1.3325	8.409
CTIF	5.16199	0.0001673	0.328083	4.80944
CTSH	3.93803	0.00158402	0.697869	4.05318
CTSK	4.19764	0.00104167	0.524548	4.21958
CTSS	3.2871	0.00535563	0.566098	3.6173
CUL3	3.61276	0.00296099	-0.222914	-3.83902
CWC15	5.62672	5.26316e-05	-0.261683	-5.08106
CXADR	3.02443	0.00888476	-0.378827	-3.43225
CXCL12	8.23044	0	0.947818	6.50871
CYB5R3	5.65345	5.32151e-05	0.405014	5.09648
CYBRD1	4.43251	0.000671449	0.552286	4.36705
CYGB	4.28585	0.000836707	0.670074	4.27529
CYP1B1	9.61832	0	1.16328	7.23089
CYP7B1	6.25814	2.08333e-05	0.705323	5.44001
CYR61	7.1664	0	0.768511	5.94032
CYTH1	3.11108	0.0075487	0.217849	3.49397
CYTH3	3.00793	0.00911179	0.215246	3.42042
DAB2	7.40898	0	0.475031	6.07135
DAPK1	8.93437	0	0.413143	6.87715
DAPK3	4.58172	0.000528073	0.407221	4.45937
DARS	3.31306	0.0051157	-0.207318	-3.63527
DARS2	3.81361	0.00204922	-0.422925	-3.97206
DAXX	4.69697	0.000402556	-0.319887	-4.52999
DBT	3.09715	0.00776148	-0.338791	-3.48409
DCLK1	3.89477	0.00171363	0.429234	4.02508
DCN	8.82348	0	1.14609	6.81943
DCN.1	9.51201	0	1.17946	7.17614
DCTPP1	4.41957	0.000688478	-0.550713	-4.359
DDAH1	3.20806	0.0062309	-0.398365	-3.56224
DDR1	3.08652	0.00792616	-0.398273	-3.47654
DDX51	3.20649	0.00624597	-0.255534	-3.56114
DDX54	3.07125	0.00816242	-0.30205	-3.46568
DENR	2.96973	0.00980896	-0.217851	-3.39294
DERL3	3.08993	0.00790016	0.534539	3.47896
DES	4.00692	0.00137212	0.42277	4.09771
DIP2C	4.44443	0.000668588	0.26644	4.37447
DLAT	3.56682	0.00326761	-0.363551	-3.80821
DLD	4.37284	0.000717087	-0.404541	-4.32985
DMD	3.6085	0.0030123	0.283593	3.83617
DMXL2	3.54345	0.00340814	0.23227	3.79248
DNAJC19	3.82957	0.002	-0.408963	-3.98251
DNAJC2	4.20501	0.00101438	-0.27676	-4.22425
DNPEP.1	3.07159	0.0081498	-0.235803	-3.46593
DNPH1	2.97114	0.00979671	-0.36576	-3.39396
DOCK10	3.83557	0.00195706	0.449817	3.98644
DOCK11	6.321	1.0582e-05	0.516876	5.4752
DOCK2	3.77487	0.0022183	0.438957	3.9466
DOCK4	4.32108	0.000790123	0.268382	4.29743
DOK2	3.0305	0.00877209	0.417347	3.4366
DPY19L1	5.90286	3.78251e-05	0.381232	5.23935
DPY30	3.55525	0.003336	-0.356525	-3.80043
DPYD	8.70999	0	0.64391	6.76025
DPYS	6.47359	1.0929e-05	1.25976	5.56023
DPYSL2	3.76122	0.00227571	0.434496	3.9376
DPYSL2.1	4.27012	0.000865154	0.490881	4.26539
DPYSL3	8.15788	0	0.792288	6.47044
DPYSL4	5.25157	0.000133333	0.6279	4.86235
DSG2	3.11742	0.00750734	-0.441493	-3.49846
DSP	3.03957	0.00864848	-0.448104	-3.44309
DUSP22	4.10107	0.00121013	0.625124	4.15812
DUSP3	5.07508	0.000222635	0.351048	4.75784
DYNLL2	5.02142	0.000240437	-0.421949	-4.72584
DYSF	6.81425	0	0.416108	5.74828
EBNA1BP2	4.1276	0.00114432	-0.341929	-4.17505
ECI1	3.00769	0.00910703	-0.49418	-3.42025
ECM1	10.9834	0	0.980155	7.92847
EDNRA	9.99694	0	1.02975	7.42532
EFEMP1	10.2919	0	1.09927	7.57625
EFEMP2	7.90745	0	0.769252	6.33783
EHBP1L1	3.05587	0.00839086	0.21277	3.45473
EHD2	10.6416	0	0.94098	7.75463
EHD3	4.27306	0.000857909	0.299043	4.26724
EHD4	8.45302	0	0.381066	6.62577
EIF2AK3	3.02048	0.00894444	-0.405209	-3.42943
EIF3K	3.07536	0.00808307	-0.18755	-3.46861
ELAC2	3.45474	0.00401528	-0.277968	-3.73242
ELAVL1	3.29909	0.00523979	-0.271709	-3.6256
ELMO2	6.67746	1.12994e-05	0.30727	5.67305
ELN	7.83328	0	1.1105	6.2984
ELN.1	8.0255	0	1.16609	6.40044
ELN.2	7.8951	0	1.11255	6.33127
EMILIN1	6.56528	1.10803e-05	0.832036	5.61108
EMILIN2	7.11529	0	0.690408	5.91258
EML1	3.25327	0.00571181	0.292037	3.5938
ENPEP	6.21325	2.05656e-05	0.565386	5.41483
ENPP1	7.32706	0	0.841892	6.02721
ENTPD1	10.9333	0	0.657418	7.90304
ENTPD1.1	10.4587	0	0.647546	7.66138
ENY2	3.04114	0.00865051	-0.262278	-3.44421
EOGT	3.71258	0.00248291	0.439984	3.90547
EPB41L3	7.70547	0	0.49627	6.23028
EPCAM	3.30027	0.00522885	-0.532303	-3.62642
EPHB2	3.91858	0.00163551	0.325728	4.04056
EPN1	4.06226	0.00125031	0.225677	4.13328
EPRS	3.00261	0.00916502	-0.175588	-3.4166
ERBIN	3.19848	0.00632856	-0.195702	-3.55553
ESAM	3.60257	0.00301733	0.391294	3.8322
ESR1	3.82859	0.002	-0.532993	-3.98187
F11	5.44347	0.000109015	0.699444	4.97478
F13A1	6.22828	2.06718e-05	0.706546	5.42326
F2	2.99536	0.00926475	0.503044	3.4114
FAAH	5.09015	0.000208566	-0.531369	-4.76681
FABP4	5.92112	3.81862e-05	1.34164	5.24974
FAM114A1	4.96072	0.000246914	0.402321	4.68951
FAM126A	4.69694	0.000401914	0.342326	4.52997
FAM129A	4.40303	0.000699577	0.441985	4.34869
FAM133B	2.97053	0.00980134	-0.398038	-3.39352
FAM26E	11.6069	0	0.917876	8.24477
FAP	11.9434	0	1.38819	8.41512
FBLIM1	12.696	0	0.730594	8.79575
FBLN1	11.78	0	1.30785	8.33245
FBLN1.1	13.4488	0	1.4407	9.17649
FBLN2	13.1626	0	1.52156	9.03168
FBLN2.1	13.1677	0	1.52484	9.03426
FBLN5	3.39545	0.00443333	0.60054	3.69195
FBN1	8.09032	0	1.12171	6.43473
FBXO21	4.83354	0.000320534	-0.506911	-4.61294
FCER1G	3.28707	0.00535092	0.457383	3.61728
FCGRT	4.03042	0.0013154	0.346063	4.11283
FCN2	3.7473	0.00234962	0.500164	3.92843
FDPS	3.63306	0.00288613	-0.326923	-3.85259
FDXR	3.23491	0.00591199	-0.407333	-3.581
FDXR.1	3.1558	0.00688541	-0.412136	-3.52555
FERMT1	11.078	0	0.631214	7.97656
FERMT2	15.7974	0	0.716054	10.371
FETUB	3.41947	0.00427366	0.473875	3.70838
FGD3	3.07468	0.00809896	0.456378	3.46813
FH	4.97119	0.00024911	-0.482606	-4.69579
FHL2	6.83099	0	0.603791	5.75746
FHL3	15.2134	0	1.06106	10.0725
FILIP1	5.51649	9.3617e-05	0.681239	5.01726
FILIP1L	12.8778	0	0.816934	8.8877
FIP1L1	3.10835	0.00757929	-0.196943	-3.49203
FIP1L1.1	3.05871	0.00835731	-0.19888	-3.45675
FIS1	5.21666	0.000147287	-0.480086	-4.84176
FKBP10	3.7087	0.00249733	0.425089	3.90289
FKBP11	6.74723	1.14613e-05	0.700386	5.71147
FKBP11.1	6.68196	1.1396e-05	0.721905	5.67554
FKBP14	7.09438	0	0.930533	5.90122
FKBP4	3.79911	0.00209989	-0.508482	-3.96254
FKBP7	9.06576	0	0.714644	6.94539
FKBP9	4.41534	0.000693182	0.457524	4.35637
FLNA	12.1479	0	0.820975	8.51862
FLNA.1	12.1484	0	0.820993	8.51886
FLNB	3.02488	0.00887307	0.276743	3.43258
FLNB.1	3.03574	0.00868376	0.277269	3.44035
FLNC	13.7859	0	0.802794	9.34713
FLT1	3.54798	0.00336318	0.502025	3.79553
FMNL1	3.2092	0.00622449	0.374434	3.56304
FMO3	4.58278	0.000528875	0.566847	4.46002
FMR1	3.21663	0.00612969	-0.265415	-3.56823
FN1	13.6676	0	1.86553	9.28723
FN1.1	13.6058	0	1.86397	9.25597
FN1.2	13.6685	0	1.86409	9.28772
FNDC1	9.53847	0	0.817469	7.18977
FNDC3B	7.66212	0	0.442462	6.20712
FOLR1	3.03685	0.00867185	-0.8057	-3.44114
FOLR2	3.61795	0.00294845	0.455368	3.8425
FRMD6	5.82182	3.68664e-05	0.517043	5.19311
FRZB	3.05036	0.00850943	0.654476	3.45079
FSCN1	5.08551	0.000208178	0.589152	4.76405
FSTL1	4.10195	0.00120659	0.598306	4.15868
FTL	3.35688	0.00473358	0.616525	3.66549
FUBP1	3.1956	0.00635828	-0.215559	-3.55351
FUS	3.96217	0.00152675	-0.295867	-4.06881
FUT11	6.22941	2.07254e-05	0.469158	5.4239
FYB1	4.33221	0.000785615	0.62104	4.30441
FZD1	10.6614	0	0.987104	7.76471
FZD7	5.28548	0.000135189	0.662238	4.88231
GADD45GIP1	4.65656	0.000444444	-0.362167	-4.50529
GAK	2.97202	0.00977412	-0.217054	-3.3946
GAL3ST4	7.00649	0	0.604663	5.85339
GALNT1	4.70526	0.000384615	0.404791	4.53504
GALNT10	3.11229	0.00754184	0.442382	3.49482
GALNT3	4.31855	0.000794521	-0.648203	-4.29585
GALNT5	6.06886	1.98511e-05	0.564148	5.3335
GAS1	5.64452	5.30973e-05	0.679231	5.09133
GAS7	5.90959	3.79147e-05	0.689524	5.24317
GBP2	3.22913	0.00598967	0.417866	3.57697
GC	3.91347	0.00165774	0.613677	4.03724
GEMIN5	3.06125	0.00832304	-0.215773	-3.45856
GFM1	3.42426	0.00424859	-0.300917	-3.71165
GFM2	3.67661	0.00265964	-0.281949	-3.8816
GFRA1	2.97214	0.00977844	0.671085	3.39468
GGT5	7.38074	0	0.826329	6.05615
GIGYF1	3.00112	0.00916932	-0.486978	-3.41554
GIMAP1	3.5668	0.00326432	0.395518	3.8082
GIMAP1-GIMAP5	3.28022	0.00541506	0.380807	3.61253
GIMAP4	3.23338	0.00593103	0.419659	3.57993
GIT2	3.73928	0.00236973	0.239941	3.92313
GIT2.1	4.48322	0.000628488	0.245751	4.39855
GJA1	5.40778	0.000116183	0.65772	4.95397
GLIPR1	4.44015	0.000667626	0.574776	4.3718
GLRX	5.04395	0.000227106	0.551007	4.73928
GLT8D2	8.68588	0	0.912448	6.74766
GMFG	4.40269	0.000698592	0.338608	4.34848
GMIP	3.13878	0.00718817	0.294671	3.51355
GNAL	3.20559	0.00625085	0.328158	3.56051
GNG2	3.24854	0.00574697	0.452247	3.5905
GOLPH3L	3.07617	0.00806715	-0.285825	-3.46919
GOPC	3.63507	0.00288497	0.266238	3.85393
GOSR2	4.03429	0.00130552	0.227791	4.11532
GPC1	3.51426	0.003611	0.363403	3.77278
GPC6	3.90989	0.00167442	0.403736	4.03491
GPCPD1	3.29543	0.00525664	0.271429	3.62307
GPD1	5.07204	0.000221811	1.06876	4.75603
GPD1L	3.26879	0.00551616	-0.336794	-3.60459
GPNMB	5.42943	0.000116424	0.822735	4.9666
GPR89A	5.19101	0.000153551	-0.3012	-4.82661
GPX3	5.58413	5.22876e-05	0.779747	5.05645
GPX7	8.0238	0	0.706156	6.39953
GPX8	5.81153	3.66133e-05	0.618207	5.18723
GSN	7.7823	0	0.576448	6.27125
GSN.1	7.73819	0	0.582333	6.24774
GSN.2	7.81921	0	0.580611	6.29091
GSTK1	3.17196	0.00667109	-0.370047	-3.53692
GTF2I	3.82157	0.00202242	-0.320221	-3.97727
GXYLT2	6.27075	2.10526e-05	0.844847	5.44708
GZMA	3.52333	0.00353011	0.591453	3.77891
HAAO	11.1495	0	0.665919	8.01284
HABP2	4.51341	0.000587537	0.545712	4.41723
HAPLN3	5.85594	3.72093e-05	0.827911	5.2126
HCK	3.75328	0.00231625	0.231839	3.93237
HDAC2	5.09787	0.000208955	-0.230128	-4.7714
HDGF	3.31303	0.00511111	-0.351059	-3.63525
HDLBP	5.7529	4.49438e-05	0.287689	5.15365
HEATR1	3.59604	0.00306098	-0.270721	-3.82783
HEATR5A	5.89293	3.76471e-05	0.267828	5.23369
HEG1	5.92103	3.80952e-05	0.562452	5.24968
HELLS	4.02114	0.00134146	0.438998	4.10686
HEPH	12.6797	0	0.779908	8.78752
HIBCH	6.46385	1.08992e-05	-0.560181	-5.55482
HMCN1	5.87881	3.74707e-05	0.735492	5.22564
HMGB3	3.50348	0.00364522	-0.393056	-3.76549
HMOX1	3.14679	0.00705514	0.366062	3.5192
HNMT	5.4433	0.000108787	0.55558	4.97469
HNRNPA3	3.25856	0.00567102	-0.195086	-3.59747
HNRNPCL1	2.9722	0.00978577	-0.256065	-3.39472
HNRNPH3	4.34092	0.000781163	-0.217065	-4.30987
HOOK1	4.59376	0.000519084	-0.407057	-4.46677
HOPX	9.20031	0	1.02049	7.01513
HPGDS	4.59385	0.000519878	0.617765	4.46683
HPX	4.1621	0.00110594	0.615392	4.19702
HRG	3.06296	0.00830428	0.489053	3.45978
HSD17B8	4.24304	0.000931217	-0.503654	-4.2483
HSP90AA1	4.41309	0.000691218	-0.239282	-4.35496
HSP90AB1	4.12801	0.00114578	-0.251089	-4.17532
HSPA12B	6.82966	0	0.516885	5.75673
HSPA14	3.51057	0.00361961	-0.254352	-3.77029
HSPA4	3.2401	0.00584615	-0.26175	-3.58462
HSPA6	4.58712	0.000523592	-0.269983	-4.46269
HSPA9	3.98682	0.00142617	-0.374355	-4.08474
HSPB11	3.1154	0.00751426	-0.311831	-3.49702
HSPB6	5.98628	2.92683e-05	0.571537	5.28675
HSPB8	8.7779	0	0.667602	6.79568
HSPD1	3.88433	0.00172216	-0.48915	-4.01828
HSPG2	12.9738	0	0.819757	8.9362
HSPG2.1	12.9705	0	0.819627	8.93454
HTATSF1	3.6786	0.00266103	-0.323654	-3.88292
HTRA1	8.87163	0	1.09171	6.84451
HTRA3	3.99109	0.00142479	0.556697	4.0875
IARS2	3.5843	0.00314575	-0.358278	-3.81995
IFRD1	3.04316	0.00861081	0.886294	3.44566
IGFALS	4.25793	0.000909574	0.506163	4.2577
IGFBP3	3.80912	0.00206912	0.671399	3.96911
IGFBP5	3.71529	0.00246845	0.576266	3.90726
IGFBP7	5.30854	0.000136821	0.614856	4.89586
IGLL1	3.1276	0.0073579	0.665078	3.50565
IGLL5	4.89436	0.000302926	0.813616	4.64963
IGSF9	3.03057	0.0087789	-0.403657	-3.43665
IK	4.47707	0.000642336	-0.227653	-4.39473
IKBIP	7.48171	0	0.55217	6.11046
IKBIP.1	7.25351	0	0.614276	5.98748
IL16	4.28386	0.00084097	0.610201	4.27404
ILK	12.1643	0	0.544609	8.52689
IMMT	5.53757	7.72532e-05	-0.27772	-5.02949
IMMT.1	5.55718	6.06061e-05	-0.277618	-5.04085
INA	9.23178	0	0.763307	7.03142
INHBA	8.50966	0	1.0728	6.65546
INPP4A	3.04971	0.00850589	0.238607	3.45033
INTS3	4.65812	0.000445141	-0.312062	-4.50624
INTS4	3.45517	0.00401147	-0.202505	-3.73271
IRF6	4.75045	0.000376623	-0.539525	-4.56256
IRS1	4.14123	0.00112452	0.418704	4.18374
ISLR	8.21164	0	0.942179	6.4988
ISOC1	5.27197	0.000134122	-0.412237	-4.87436
ITGA1	10.4816	0	0.743236	7.67307
ITGA11	13.6095	0	0.858295	9.2578
ITGA5	5.45806	9.26316e-05	0.561233	4.98328
ITGA7	3.50275	0.00364202	0.380804	3.765
ITGA7.1	3.45128	0.00403048	0.367987	3.73007
ITGAV	6.95756	0	0.652025	5.8267
ITGB1	7.60481	0	0.423701	6.17647
ITGB5	8.44939	0	0.642555	6.62386
ITGB6	3.76195	0.0022782	0.435901	3.93809
ITIH1	6.8331	0	0.863124	5.75862
ITIH2	5.36182	0.00011499	0.72474	4.92709
ITIH3	3.06427	0.00828571	0.538721	3.46071
ITPR3	3.60886	0.00301538	-0.280588	-3.83641
ITSN1	3.4252	0.00424528	0.273725	3.71229
JAM3	5.86163	3.7296e-05	0.592054	5.21584
JCHAIN	2.96597	0.00987937	0.653989	3.39023
JPH2	4.22267	0.000950131	0.434186	4.23543
JUP	3.6201	0.00294324	-0.446653	-3.84393
KANK2	8.78591	0	0.483285	6.79986
KANK4	6.72593	1.14286e-05	0.737855	5.69975
KCNAB2	3.75557	0.00231441	0.340401	3.93388
KDELC1	8.11418	0	0.524094	6.44735
KDELC2	3.42795	0.00421928	0.370789	3.71417
KDELR3	3.9704	0.00149225	0.630413	4.07413
KIAA1147	3.90669	0.0016957	-0.382118	-4.03284
KIAA1191	3.00474	0.00914329	-0.275601	-3.41814
KIAA1211L	3.0997	0.00773527	-0.434397	-3.4859
KLF12	3.98892	0.00142788	-0.362645	-4.0861
KLF3	3.91835	0.00163361	-0.345991	-4.04041
KLF5	4.59332	0.000518293	-0.348205	-4.4665
KLKB1	4.46001	0.00066087	0.529937	4.38415
KNG1	3.87448	0.00174886	0.578656	4.01186
KNG1.1	3.92259	0.00162339	0.587354	4.04316
KRT13	3.84768	0.00189091	-0.696716	-3.99436
KRT15	3.06084	0.00831646	-0.602795	-3.45827
L3HYPDH	8.64477	0	0.492272	6.72618
LAMA4	9.92928	0	0.767214	7.39064
LAMB1	8.0705	0	0.674966	6.42425
LAMC1	3.6846	0.00262712	0.359128	3.88691
LASP1	4.16077	0.00110968	0.325543	4.19617
LCP1	3.33607	0.00488448	0.547043	3.65115
LGALS1	9.26035	0	0.864723	7.0462
LIG3	2.9905	0.00937462	-0.226489	-3.4079
LIMA1	9.73765	0	0.505035	7.29227
LIMA1.1	9.63553	0	0.502882	7.23975
LIMS1	7.5587	0	0.440464	6.15177
LIMS1.1	7.26956	0	0.416547	5.99616
LIMS2	6.46127	1.08696e-05	0.416372	5.55338
LIMS2.1	6.51029	1.10497e-05	0.422033	5.58061
LIPE	5.88244	3.75587e-05	0.874541	5.22771
LMCD1	8.74779	0	0.757827	6.77997
LMF2	4.00106	0.00140266	0.347346	4.09393
LMNB1.1	3.05608	0.00839432	-0.230513	-3.45487
LMOD1	12.788	0	0.814597	8.84225
LOX	13.6407	0	1.02811	9.27364
LOXL1	11.0833	0	0.981711	7.97922
LOXL2	5.81888	3.67816e-05	0.750831	5.19143
LPP	9.56653	0	0.497434	7.20423
LRCH1	7.51959	0	0.320609	6.1308
LRP1	15.871	0	0.786145	10.4087
LRP1B	3.88721	0.00171889	0.621635	4.02016
LRP5	4.83479	0.000321608	0.840335	4.6137
LRP6	4.30157	0.000829468	0.676917	4.28517
LRP8	6.21023	2.05128e-05	0.787881	5.41313
LRRC1	5.39268	0.000115226	-0.346436	-4.94514
LRRC15	8.17446	0	0.900926	6.47919
LRRC17	4.9557	0.000253521	0.703472	4.6865
LSAMP	4.67643	0.000422713	0.692138	4.51744
LSP1	3.30809	0.0051546	0.48323	3.63183
LTBP1	4.70915	0.000386473	0.721409	4.53741
LTBP1.1	4.54706	0.000551724	0.68551	4.43801
LTBP2	8.55855	0	0.862939	6.68108
LTBP3	4.4767	0.000641399	0.580306	4.3945
LTBP3.1	3.93392	0.00159906	0.532892	4.05052
LUC7L2	3.30632	0.00516071	-0.185112	-3.63061
LUC7L3	3.07678	0.008064	-0.188227	-3.46962
LUM	13.3532	0	1.36867	9.12812
LUZP1	7.86649	0	0.451667	6.31606
LXN	9.46209	0	0.853171	7.1504
LYAR	3.28499	0.00536962	-0.32318	-3.61583
LYVE1	4.32655	0.000783448	0.641139	4.30086
LZTFL1	3.53114	0.00347327	-0.354358	-3.78419
LZTR1	3.73743	0.00237756	0.387189	3.9219
LZTS1	4.32699	0.00078453	0.365295	4.30114
MAIP1	3.50464	0.00363317	-0.335542	-3.76628
MAMDC2	4.26204	0.000890667	0.537801	4.26029
MAN1A1	6.63728	1.12045e-05	0.5166	5.65088
MAP1A	7.03818	0	0.432843	5.87065
MAP1LC3B2	3.42212	0.00425516	0.391665	3.71019
MAP2K3	3.80669	0.00207127	-0.256235	-3.96751
MAP2K3.1	3.63916	0.00285477	-0.249444	-3.85666
MAP3K6	3.3574	0.00472329	0.236961	3.66584
MAP4K4	3.20066	0.00629873	0.220294	3.55706
MAP4K4.2	3.51579	0.00359489	0.225526	3.77382
MAP4K5	7.10683	0	0.415593	5.90799
MAPK11	4.69136	0.0004	0.686247	4.52656
MAPK14	3.20531	0.00624365	0.21936	3.56031
MAPK14.1	2.98551	0.00951693	0.188216	3.40431
MAPK8	3.77476	0.00221586	0.267235	3.94652
MARCKS	7.20055	0	0.627015	5.95882
MASP1	3.70506	0.00250746	0.642394	3.90049
MAT2A	5.68458	5.34521e-05	-0.264246	-5.1144
MAT2B	4.11237	0.00118575	-0.217418	-4.16533
MAT2B.1	3.29748	0.00525532	-0.204252	-3.62449
MATR3	3.78818	0.00213953	-0.197834	-3.95535
MCAM	6.43249	1.07239e-05	0.522643	5.53737
MCC	3.46038	0.00395019	0.378654	3.73626
MDH2	4.67774	0.000417062	-0.553218	-4.51824
MDH2.1	4.63631	0.000458915	-0.556282	-4.49289
ME1	3.7594	0.00228197	0.412685	3.93641
MED28	3.94251	0.00157647	-0.221725	-4.05608
MEGF6	4.85151	0.000317568	0.848309	4.6238
METRNL	3.35258	0.00476433	0.539012	3.66252
MFAP2	9.14307	0	1.15755	6.98548
MFAP4	6.82847	0	1.20952	5.75607
MFAP5	9.12601	0	1.01273	6.97664
MFAP5.1	9.10427	0	1.01804	6.96536
MGAT1	3.67392	0.00267368	0.305923	3.87981
MGLL	3.74175	0.00236797	0.38234	3.92476
MICAL1	5.13362	0.000188324	0.427495	4.79263
MICAL2	5.62845	5.27473e-05	0.462986	5.08206
MINDY2	4.73279	0.000381877	0.335067	4.55182
MLKL	4.50859	0.000584934	0.497477	4.41425
MMP11	10.5334	0	1.20233	7.69945
MMP14	12.0249	0	0.720725	8.45637
MMP19	3.74656	0.00235141	0.484287	3.92794
MMP2	14.5674	0	1.21886	9.74357
MNDA	3.84734	0.00188876	0.536316	3.99414
MOXD1	7.18796	0	1.02428	5.952
MPHOSPH8	3.6407	0.00285239	-0.219214	-3.85769
MPP7	4.78688	0.000336079	-0.470233	-4.58468
MPRIP	6.18636	2.03046e-05	0.377416	5.39972
MRAS	6.82576	0	0.517813	5.75459
MRC2	10.3237	0	0.774067	7.59245
MRPS17	3.66806	0.00271849	-0.41006	-3.87591
MRPS18B	5.12359	0.00018797	-0.375556	-4.78667
MRPS25	3.13327	0.0072781	-0.297269	-3.50966
MRPS26	7.43739	0	-0.376868	-6.08664
MRPS27	3.6288	0.00289969	-0.319447	-3.84974
MRPS36	3.00853	0.00910958	-0.31006	-3.42086
MRPS6	3.01913	0.00895605	-0.332931	-3.42846
MRPS9	3.85595	0.00185666	-0.274599	-3.99976
MRVI1	12.6965	0	0.754386	8.79601
MSH3	3.05582	0.00838425	-0.247628	-3.45469
MSN	4.56606	0.000549849	0.311142	4.44973
MSRB3	7.94013	0	0.729708	6.35517
MSRB3.1	9.81106	0	0.810391	7.32998
MST1	3.18046	0.00655454	0.43628	3.54289
MSTO1	3.00421	0.0091446	-0.33343	-3.41775
MTX1	3.67117	0.00269611	-0.215559	-3.87798
MTX2	7.90133	0	-0.423212	-6.33457
MUSTN1	4.57112	0.000533333	0.933369	4.45284
MXRA5	11.3969	0	1.15916	8.13837
MXRA7	3.39381	0.00444033	0.424941	3.69083
MXRA8	9.25358	0	0.720872	7.0427
MYADM	5.32964	0.000129293	0.473103	4.90824
MYDGF	4.86944	0.000306122	0.468152	4.63462
MYEF2	2.98299	0.00956692	-0.361039	-3.40249
MYEF2.1	2.974	0.00974513	-0.359422	-3.39602
MYH10	7.89093	0	0.56191	6.32905
MYH10.1	7.91677	0	0.562469	6.34278
MYH11	7.12835	0	0.589067	5.91967
MYH11.1	7.0585	0	0.588609	5.88171
MYH14	7.63292	0	0.532427	6.19151
MYH14.1	7.63365	0	0.533167	6.1919
MYH9	9.17575	0	0.677603	7.00241
MYL10	4.04752	0.00128218	1.02773	4.12382
MYL12A	9.57826	0	0.629358	7.21027
MYL12B	9.57944	0	0.629406	7.21088
MYL6	8.28635	0	0.509179	6.53817
MYL6.1	8.24557	0	0.509037	6.51669
MYL6B	8.59268	0	0.524376	6.69894
MYL9	10.5488	0	0.734634	7.7073
MYLK	14.2438	0	0.809327	9.57926
MYLK.1	14.2303	0	0.808683	9.57243
MYLK.2	8.35869	0	0.613013	6.57623
MYO18A	3.45132	0.00403432	0.24068	3.73009
MYO1A	3.64622	0.00282377	0.324534	3.86137
MYO1B	4.08491	0.00122418	0.344162	4.14779
MYO1C	8.98926	0	0.512281	6.90568
MYO1C.1	9.02577	0	0.514515	6.92464
MYO1D	7.52275	0	0.506899	6.13249
MYO1E	7.0326	0	0.384771	5.86761
MYO1F	5.00807	0.000238698	0.423039	4.71786
MYO1G	4.29062	0.000842391	0.394638	4.27829
MYO9B	3.46241	0.00394236	0.250359	3.73764
MYOF	3.3594	0.00470932	0.361099	3.66721
MYPN	10.4435	0	1.31153	7.65362
NAA25	4.84316	0.000323232	-0.281413	-4.61875
NAF1	3.00699	0.0091123	-0.33945	-3.41975
NAGK	4.87073	0.000306644	0.300413	4.6354
NAIP	3.07907	0.00801601	0.333867	3.47125
NAV1	5.16215	0.000167619	0.423858	4.80954
NAXE	3.11353	0.00754109	-0.313567	-3.4957
NCF2	3.58208	0.00315066	0.390449	3.81846
NDC1	5.94767	3.82775e-05	-0.298644	-5.26483
NDEL1	4.07289	0.00124812	0.418713	4.14009
NDUFAB1	4.41963	0.000689459	-0.457412	-4.35904
NDUFAF3	3.29761	0.00525998	-0.334314	-3.62458
NEDD4.1	3.42264	0.00426316	0.234323	3.71055
NEFH	9.05007	0	0.745044	6.93725
NEFL	9.18355	0	0.771182	7.00645
NEFM	9.18247	0	0.770496	7.00589
NES	3.66312	0.00274921	0.368202	3.87263
NEXN	14.3616	0	1.11349	9.63903
NFATC1	3.02252	0.0089112	0.371406	3.43089
NGLY1	5.2677	0.000133858	-0.406599	-4.87185
NHP2	3.31741	0.00506739	-0.345353	-3.63828
NID1	3.39216	0.00445471	0.373569	3.6897
NID2	8.79755	0	0.666889	6.80592
NIN	4.04404	0.00129543	0.412291	4.12158
NINJ2	4.83387	0.00032107	0.676393	4.61314
NIPSNAP2	4.70348	0.0003904	-0.480074	-4.53396
NIT2	3.69078	0.00258448	-0.270505	-3.89101
NLN	5.40496	0.000115464	-0.428127	-4.95232
NLRC4	3.64834	0.00282255	0.499514	3.86278
NNMT	8.9281	0	1.34258	6.87389
NOC2L	3.03413	0.00870807	-0.244972	-3.4392
NOL11	3.62346	0.00292975	-0.264064	-3.84618
NOLC1	3.76249	0.0022807	-0.479447	-3.93844
NOLC1.1	3.81811	0.00204255	-0.483109	-3.975
NOP14	2.96797	0.00984501	-0.225052	-3.39167
NOP56	3.12146	0.0074449	-0.321356	-3.50131
NPL	3.78549	0.00215249	0.442426	3.95359
NPNT	5.52573	7.70878e-05	0.890803	5.02262
NPNT.1	5.33771	0.000121457	0.86723	4.91297
NQO2	4.26159	0.000889481	0.608399	4.26001
NRP1	4.78228	0.000341544	0.386041	4.58189
NRP2	4.92424	0.000297578	0.523967	4.66761
NSUN5	6.44051	1.07817e-05	-0.404802	-5.54184
NT5E	6.48236	1.10193e-05	0.692557	5.5651
NTM	7.87987	0	0.936353	6.32317
NTPCR	3.87585	0.00174828	-0.428505	-4.01276
NUDCD2	6.0017	1.97044e-05	-0.377061	-5.29549
NUDT21	5.55879	6.07375e-05	-0.26557	-5.04178
NUMA1	3.126	0.00738134	-0.288078	-3.50452
NUMA1.1	2.97761	0.00966842	-0.28131	-3.39862
NUMBL	3.23695	0.0058791	0.244636	3.58243
OAF	4.70979	0.000387097	0.651056	4.5378
OCIAD1	3.32487	0.0049973	-0.332842	-3.64342
OCIAD1.1	3.88539	0.00172152	-0.34811	-4.01897
OGFOD2	3.21889	0.00609573	0.645234	3.56981
OLFML2B	5.0171	0.000239564	0.736425	4.72326
OLFML3	7.68834	0	0.878848	6.22113
OLFML3.1	7.85074	0	0.88558	6.30768
OMD	13.3802	0	1.60319	9.14175
OPTN	3.01658	0.00900385	0.258984	3.42663
ORC3	3.36172	0.00469597	-0.242462	-3.66881
ORC4	6.18065	2.02532e-05	-0.339167	-5.39651
OXSM	3.20197	0.00628716	-0.342702	-3.55798
P3H1	8.96337	0	0.698282	6.89223
P3H3	9.61895	0	0.84105	7.23122
P3H4	9.80176	0	0.724563	7.3252
P4HA1	3.83743	0.0019479	0.437934	3.98766
P4HA1.1	3.80993	0.00206696	0.435704	3.96964
P4HA2	5.25005	0.000133072	0.590096	4.86146
P4HA2.1	5.33794	0.000121704	0.595918	4.9131
PABPN1	3.25508	0.00568897	-0.235935	-3.59506
PAICS	4.08217	0.00122111	-0.384248	-4.14603
PALLD	13.0251	0	1.04533	8.96216
PALLD.1	17.1556	0	1.30327	11.0709
PALM.1	3.23181	0.00594315	0.381911	3.57884
PALM2-AKAP2	5.17423	0.00016092	0.372971	4.81669
PARN	3.3061	0.00515611	-0.233662	-3.63045
PARP1	3.56308	0.00327783	-0.397866	-3.8057
PARVA	10.2753	0	0.526504	7.56777
PARVB	4.50241	0.000588235	0.425059	4.41043
PCCB	3.48677	0.00374855	-0.358552	-3.75418
PCNP	5.28861	0.000135458	-0.302357	-4.88415
PCOLCE	10.7619	0	1.09186	7.81583
PDCD10	3.00463	0.00914242	-0.246979	-3.41806
PDCD4	4.42759	0.000680973	-0.517094	-4.36399
PDE12	4.30878	0.00080985	-0.221689	-4.2897
PDE2A	3.91382	0.00165501	0.390786	4.03747
PDGFRA	5.35859	0.000122951	0.638467	4.9252
PDGFRB	9.78842	0	0.714568	7.31835
PDGFRL	8.70632	0	0.956087	6.75833
PDHB	3.41303	0.00432493	-0.348971	-3.70398
PDLIM2	10.1627	0	0.882968	7.51016
PDLIM3	13.7937	0	1.36285	9.35109
PDLIM3.1	13.4018	0	1.35856	9.15269
PDLIM4	7.81675	0	0.665808	6.2896
PDLIM5	13.371	0	0.944406	9.13713
PDLIM5.1	14.4984	0	0.939293	9.70852
PDLIM5.2	14.0048	0	0.918064	9.45806
PDLIM7	15.7434	0	0.965879	10.3433
PDLIM7.1	16.7213	0	0.998726	10.8461
PDLIM7.2	12.6219	0	0.885064	8.75829
PEAK1	4.97707	0.000249554	0.301686	4.69931
PECAM1	7.16341	0	0.535418	5.93869
PEPD	4.06765	0.00124844	0.350187	4.13673
PFDN2	4.2865	0.000838972	-0.246552	-4.2757
PFDN4	3.75105	0.00232174	-0.284562	-3.9309
PGLYRP2	4.59803	0.000515337	0.497128	4.4694
PGM1	3.00591	0.00913501	0.297796	3.41898
PHB	3.56549	0.00326506	-0.384402	-3.80732
PHB2	4.04948	0.00127881	-0.388139	-4.12508
PHF6	3.50277	0.00364557	-0.323042	-3.76501
PHIP	3.11288	0.00753821	-0.1993	-3.49524
PHLDB1	10.3541	0	0.558251	7.60798
PHLDB2	4.66154	0.000447244	0.443569	4.50834
PI16	3.83659	0.0019457	0.569111	3.98711
PICALM	8.09224	0	0.342803	6.43575
PICALM.1	8.0853	0	0.342744	6.43208
PIK3AP1	3.99745	0.00141858	0.559085	4.0916
PIK3CB	3.18365	0.00654181	-0.229553	-3.54513
PIP5K1C	5.79323	4.53515e-05	0.382779	5.17676
PKD2	3.42524	0.00424929	0.369286	3.71232
PLA2G2A	5.96151	2.89855e-05	1.06347	5.27269
PLAC9	7.10595	0	0.962553	5.90751
PLAT	2.99035	0.00936755	0.59608	3.4078
PLAU	5.24506	0.000132296	0.690973	4.85852
PLCG1	3.65255	0.0028046	0.242563	3.86559
PLEKHM2	6.29197	1.05541e-05	0.314267	5.45896
PLEKHO2	5.16261	0.000167939	0.398516	4.80981
PLIN1	5.49635	9.34183e-05	1.15921	5.00556
PLIN2	4.9656	0.000248227	0.685935	4.69244
PLIN4	4.34744	0.000772222	1.02099	4.31395
PLOD1	9.70677	0	0.693582	7.2764
PLOD2	6.03341	1.97531e-05	0.831356	5.31345
PLOD3	3.28399	0.00536842	0.218822	3.61514
PLPP1	6.62446	1.11421e-05	0.579751	5.6438
PLS1	5.16802	0.00016826	0.516889	4.81301
PLS3	9.68429	0	0.854774	7.26484
PLSCR3	3.95955	0.00153444	0.313165	4.06712
PLSCR4	4.03458	0.00130713	0.546594	4.1155
PLTP	3.95612	0.00155924	0.579987	4.0649
PLXDC2	8.16668	0	0.550233	6.47508
PLXNA1	5.89736	3.77358e-05	0.263799	5.23621
PLXNA2	4.43311	0.000672414	0.286172	4.36743
PLXNA3	3.39932	0.00441929	0.279827	3.6946
PLXNC1	8.08647	0	0.530343	6.4327
PLXND1	10.2656	0	0.426792	7.56277
PM20D2	5.12111	0.000187617	-0.718919	-4.7852
PNKD	3.40563	0.00438326	-0.437631	-3.69892
PNN	4.86371	0.000305085	-0.225483	-4.63116
POC1B-GALNT4	3.0096	0.00908282	-0.467509	-3.42163
PODN	11.168	0	0.745974	8.02226
POFUT2	2.99542	0.00927176	0.265998	3.41144
POLR2F	4.08138	0.00121957	-0.414737	-4.14553
POLR2J3	3.39174	0.00445429	-0.327759	-3.68941
PON3	2.99781	0.00923427	0.664743	3.41316
POSTN	13.0952	0	1.58942	8.9976
POSTN.1	13.0029	0	1.57707	8.95092
POSTN.2	13.155	0	1.58588	9.02787
POSTN.3	12.9774	0	1.56062	8.93802
POTEF	8.03044	0	0.432689	6.40305
POTEI	6.12526	2e-05	0.402675	5.36533
POTEJ	4.38918	0.000712482	0.384295	4.34006
PPFIBP1	3.4249	0.00424128	0.306795	3.71209
PPFIBP1.1	3.57281	0.00320081	0.312739	3.81224
PPIG	3.43616	0.00417062	-0.239583	-3.71977
PPM1F	3.90589	0.00170302	0.277637	4.03231
PPOX	3.24737	0.00575584	-0.252459	-3.58969
PPP1R10	3.25691	0.00567304	-0.202615	-3.59633
PPP1R12B	3.82652	0.00199776	0.352822	3.98051
PPP1R12C	8.86791	0	0.340998	6.84257
PPP1R12C.1	9.06932	0	0.344161	6.94724
PPP1R18	4.62201	0.000481481	0.458924	4.48412
PPP3CA	3.36168	0.00469533	0.242571	3.66879
PRDX3	3.0463	0.00854902	-0.371593	-3.4479
PRDX5	4.28667	0.000840108	-0.482226	-4.27581
PRELP	3.08281	0.00796792	0.700115	3.47391
PREPL	3.81117	0.00205587	-0.295041	-3.97045
PRG4	4.50241	0.000589102	0.687315	4.41043
PRG4.1	4.7855	0.000335526	0.711343	4.58385
PRKD1	5.95061	3.83693e-05	0.36279	5.2665
PRKD3	4.03342	0.00130722	0.31394	4.11476
PRKG1	18.3268	0	1.07368	11.6822
PRKG1.1	18.6202	0	1.05934	11.8366
PROCR	6.67931	1.13314e-05	0.620724	5.67407
PROS1	4.45615	0.000665702	0.632773	4.38175
PROZ	3.49851	0.0036699	0.521605	3.76213
PRPF19	3.42233	0.00425915	-0.184524	-3.71033
PRPF40B	4.14016	0.00112821	-0.38028	-4.18306
PRPH	3.88449	0.00172414	0.408232	4.01838
PRRX1	12.3183	0	0.687389	8.6048
PRSS1	3.9995	0.0014058	0.45166	4.09292
PRSS23	3.38247	0.00453407	0.655175	3.68306
PRSS3	3.25862	0.00567596	0.767656	3.59752
PRSS8	3.33822	0.00488246	-0.427163	-3.65263
PTBP2	3.15874	0.00682178	-0.213148	-3.52762
PTBP2.1	3.12413	0.00741128	-0.212335	-3.5032
PTBP3	3.39781	0.0044152	-0.211334	-3.69357
PTGFRN	5.20533	0.000147002	0.442194	4.83508
PTGIS	12.7296	0	1.21933	8.81276
PTK7	6.65308	1.1236e-05	0.51492	5.65961
PUS1	4.6397	0.000453416	-0.445822	-4.49496
PWP2	4.88316	0.000308748	-0.346615	-4.64289
PXDC1	6.96778	0	0.601371	5.83228
PXDN	7.26593	0	0.616187	5.9942
PYGL	3.56893	0.0032427	0.363302	3.80963
PYM1	3.88012	0.00173196	-0.267659	-4.01554
PYURF	7.23617	0	-0.747206	-5.9781
PZP	3.29986	0.0052242	0.594845	3.62613
QKI	3.98602	0.00142926	0.235283	4.08423
QKI.1	4.82647	0.000318937	0.261151	4.60866
QPCT	3.22757	0.00599656	0.624815	3.57588
QSOX1	4.23539	0.000943347	0.571566	4.24347
QTRT2	3.92636	0.00161593	-0.331352	-4.04561
RAB11FIP5	3.50684	0.00363636	0.289531	3.76776
RAB22A	4.70864	0.000385852	0.259249	4.5371
RAB23	9.6028	0	0.640925	7.22291
RAB28	4.48133	0.000626647	0.353463	4.39737
RAB31	7.12443	0	0.755912	5.91754
RAD50	3.51172	0.00361531	-0.264383	-3.77106
RAI14	8.86528	0	0.452702	6.8412
RAI14.1	8.77003	0	0.449809	6.79157
RAN.1	3.16298	0.00679008	-0.239828	-3.5306
RANGAP1	4.27026	0.000860963	-0.229677	-4.26548
RAP1A	4.06812	0.00125	0.343708	4.13703
RAP1B	3.02264	0.00891808	0.327161	3.43097
RAPH1	5.43535	0.000116667	0.266498	4.97005
RARRES2	6.20862	2.04604e-05	0.682945	5.41223
RASA3	5.13439	0.000188679	0.658444	4.79308
RASSF2	4.43154	0.000670487	0.431632	4.36645
RBBP7	3.41336	0.00432554	-0.219659	-3.70421
RBM22	3.08832	0.00791633	-0.177597	-3.47782
RBM27	3.20315	0.00626205	-0.195539	-3.55881
RBM47	3.49168	0.00369767	-0.31889	-3.7575
RBM7	3.2876	0.00536155	-0.241957	-3.61764
RBM8A	4.75072	0.000377236	-0.379833	-4.56272
RBMS2	4.00331	0.00139467	0.345856	4.09538
RBMX	7.17127	0	-0.270103	-5.94295
RBMXL1	5.84068	3.7123e-05	-0.285987	-5.20389
RBMXL3	3.71998	0.00243255	-0.583867	-3.91036
RBP4	3.28095	0.00540929	0.50317	3.61303
RBP7	3.73838	0.00237581	0.474888	3.92253
RCN3	11.3291	0	0.952544	8.10396
RECK	5.74391	4.4843e-05	0.501724	5.14849
RENBP	4.28365	0.000839838	0.392042	4.27391
RERG	3.27363	0.00547552	-0.495316	-3.60795
RFLNB	5.40526	0.000115702	0.457168	4.9525
RGS19	3.65518	0.00279498	0.296679	3.86734
RHOC	3.53414	0.00344103	0.20541	3.7862
RILPL1	4.93931	0.000272727	0.278712	4.67667
RILPL2	4.54137	0.000556054	0.433366	4.4345
RIPOR1	6.25972	2.08877e-05	0.450773	5.4409
RNASE1	4.72517	0.00038126	0.605093	4.54718
RNASE4	4.47836	0.000637427	0.471955	4.39553
RNASE6	3.75126	0.00232427	0.573099	3.93104
RNASEL	3.89144	0.00172088	0.310415	4.02291
RNF169	3.54147	0.00340873	-0.308115	-3.79115
RNPC3	3.38256	0.00453825	-0.394648	-3.68312
ROR2	8.33489	0	0.678746	6.56371
RPAP3	3.02703	0.00883036	-0.260555	-3.43412
RPL24	3.60527	0.00302249	-0.311662	-3.83401
RPL34	3.48423	0.00378744	-0.295584	-3.75245
RPL37	5.55933	6.08696e-05	-0.512029	-5.04209
RPL5	3.18813	0.00648114	-0.194102	-3.54827
RPRD2	3.04278	0.00861346	-0.196131	-3.44538
RPRD2.1	3.10235	0.00767044	-0.195931	-3.48778
RRBP1	4.81469	0.000317355	0.38023	4.60153
RRP15	3.5492	0.00336989	-0.392963	-3.79636
RSL1D1	3.64552	0.00282206	-0.301955	-3.8609
RSRC1	4.82938	0.000319468	-0.256176	-4.61042
RSU1	13.3717	0	0.503171	9.13746
RSU1.1	14.0308	0	0.501759	9.47122
RTFDC1	3.20555	0.00624555	-0.275733	-3.56048
RTN4	5.80855	3.65297e-05	0.45061	5.18552
RTN4.1	6.19448	2.04082e-05	0.424183	5.40429
RTN4.2	6.26272	2.09974e-05	0.426427	5.44258
RTN4.3	6.4393	1.07527e-05	0.434972	5.54117
RUNX1	4.51493	0.00058841	0.496035	4.41817
RUNX2	5.55343	6.03448e-05	0.577631	5.03868
RUNX3	4.21636	0.000985583	0.526075	4.23143
RUVBL1	3.56952	0.0032379	-0.227595	-3.81003
S100B	3.12991	0.00732787	0.800491	3.50728
SAP18	3.18954	0.00644966	-0.182135	-3.54927
SARM1	4.35139	0.000763231	0.391868	4.31643
SARNP	4.01922	0.00134957	-0.241809	-4.10562
SCAMP3	3.80159	0.00209333	-0.224002	-3.96417
SDC1	6.9207	0	0.840483	5.80657
SDC2	3.18122	0.00656214	0.414093	3.54343
SDHAF3	3.14861	0.00700165	-0.570507	-3.52048
SDHAF4	3.26598	0.00555672	-0.614449	-3.60264
SEC23A	9.38963	0	0.438789	7.11301
SEC24A	3.16613	0.00672622	0.190734	3.53282
SEC24D	7.62136	0	0.514757	6.18532
SEC31A	5.46344	9.2827e-05	0.261033	4.98642
SELENOP	3.08676	0.00792932	0.44568	3.47671
SELL	3.34379	0.00482971	0.550705	3.65647
SEMA3C	6.98156	0	0.632039	5.8398
2011-09-01	11.4108	0	0.457359	8.14539
2002-09-01	5.07012	0.000221402	0.248491	4.75488
2004-09-01	6.61308	1.11111e-05	0.365065	5.63752
2005-09-01	7.99872	0	0.48412	6.38625
SEPT5.1	8.15493	0	0.477868	6.46888
2006-09-01	9.86501	0	0.432452	7.35767
2007-09-01	4.93167	0.000286213	0.249965	4.67208
SEPT7.1	4.92708	0.000298611	0.249672	4.66932
2008-09-01	10.6658	0	0.412413	7.76693
SERBP1	4.88848	0.000309278	-0.290218	-4.6461
SERBP1.1	4.81858	0.000317881	-0.289279	-4.60389
SERPINA10	3.29323	0.00527915	0.42768	3.62155
SERPINA4	4.23795	0.000939314	0.602934	4.24509
SERPINA6	3.31452	0.00509515	0.486199	3.63628
SERPINE1	3.07101	0.00816229	0.598105	3.46552
SERPINF1	14.5163	0	1.19995	9.71764
SERPING1	4.99517	0.000243728	0.581467	4.71015
SERPINH1	5.80451	3.63636e-05	0.659618	5.18321
SESTD1	4.64812	0.00045625	0.414851	4.50012
SETD7	9.02738	0	0.456062	6.92547
SETDB1	3.04105	0.00864375	-0.181066	-3.44415
SF1	3.37719	0.00456985	-0.205141	-3.67943
SF1.1	3.65873	0.00278826	-0.22315	-3.8697
SF3B6	8.90598	0	-0.314041	-6.86238
SFRP2	11.3811	0	1.85259	8.13035
SFRP4	9.6554	0	1.33418	7.24997
SFXN3	7.94557	0	0.431652	6.35806
SGCB	9.56381	0	0.655265	7.20283
SGCD	9.00911	0	0.833071	6.91599
SGCE	6.9447	0	0.623513	5.81968
SGF29	5.81654	3.66972e-05	-0.30489	-5.19009
SH3D19	12.7033	0	0.693205	8.79943
SH3GL1	6.92107	0	0.336924	5.80677
SH3GL2	4.87475	0.000307167	0.377168	4.63782
SH3GLB1	4.4139	0.000692199	0.230105	4.35547
SH3GLB1.1	5.00173	0.000238267	0.33486	4.71407
SH3PXD2A	6.26268	2.09424e-05	0.541598	5.44256
SH3PXD2B	5.34092	0.0001222	0.421405	4.91486
SIRPA	4.84626	0.000317032	0.413028	4.62063
SIRT2	3.72308	0.00242918	0.291929	3.91242
SKIV2L2	5.16	0.000174573	-0.238675	-4.80827
SKP1	3.6818	0.0026328	-0.244832	-3.88505
SLC16A7	3.42354	0.00425212	0.700763	3.71116
SLC25A3	3.0007	0.00917147	-0.292519	-3.41524
SLC25A3.1	2.96963	0.00980462	-0.295358	-3.39287
SLC35F2	3.54385	0.00340358	-0.406563	-3.79276
SLC38A10	4.03779	0.00130873	0.298808	4.11757
SLC41A3	3.06973	0.00819078	-0.280111	-3.4646
SLC44A4	3.45339	0.0040229	-0.689715	-3.7315
SLCO2B1	3.56144	0.00328257	0.515718	3.80459
SLMAP	4.77875	0.000340984	0.288429	4.57975
SLMAP.1	4.83192	0.00032	0.290441	4.61196
SLMAP.2	4.84201	0.000322689	0.290759	4.61806
SMARCA1	3.06491	0.00826688	-0.197702	-3.46117
SMARCA5	2.97934	0.00963063	-0.17727	-3.39987
SMARCC2	4.68516	0.000405063	-0.242536	-4.52277
SMARCC2.1	4.66132	0.000446541	-0.23964	-4.50821
SMC3	4.04079	0.0013021	-0.209461	-4.1195
SMOC2	6.95802	0	0.774343	5.82695
SMTN	6.19199	2.03562e-05	0.450216	5.40289
SNAP91	3.48097	0.00381485	0.269597	3.75024
SNRNP27	4.9506	0.000266667	-0.455214	-4.68344
SNRPA	4.09422	0.00121717	-0.227792	-4.15374
SNRPC	5.87077	3.73832e-05	-0.295501	-5.22106
SNRPD2	4.28586	0.000837838	-0.20918	-4.2753
SNRPG	3.61445	0.00295473	-0.211972	-3.84015
SNX12	5.0173	0.00024	0.23551	4.72338
SNX18	9.79273	0	0.470981	7.32057
SNX3	5.63225	5.28634e-05	0.31582	5.08425
SNX6	4.5364	0.000567164	0.217869	4.43144
SNX9	8.61438	0	0.524518	6.71029
SOD2	3.47147	0.0038768	0.693862	3.74379
SORBS1	11.1498	0	0.690647	8.013
SORBS1.1	11.1018	0	0.689496	7.98862
SORBS1.2	11.0618	0	0.703083	7.96834
SORBS2	3.27891	0.00541382	0.403715	3.61162
SORBS2.1	3.44368	0.00413321	0.413555	3.72489
SORBS2.2	3.40574	0.00438734	0.414792	3.699
SORBS3	7.77151	0	0.623265	6.2655
SPAG9	5.83037	3.69515e-05	0.254169	5.198
SPAG9.1	5.80602	3.64465e-05	0.252975	5.18408
SPARC	7.64813	0	0.84084	6.19964
SPARCL1	5.72109	4.47427e-05	0.535612	5.1354
SPATS2	3.19678	0.0063367	0.262553	3.55434
SPATS2L	5.78905	4.52489e-05	0.444962	5.17437
SPATS2L.1	5.83168	3.7037e-05	0.452625	5.19875
SPECC1L	5.24879	0.000132813	0.297481	4.86072
SRGAP3	3.67986	0.00265539	-0.364945	-3.88376
SRPK2	2.96199	0.0099658	-0.178743	-3.38736
SRPX	8.16016	0	0.734415	6.47164
SRPX2	3.3561	0.00473655	0.538114	3.66495
SRRT	4.10467	0.00120966	-0.212255	-4.16042
SRSF1	3.03715	0.00867237	-0.174299	-3.44136
SRSF10	7.65474	0	-0.360924	-6.20318
SRSF12	5.15116	0.000174242	-0.40478	-4.80303
SRSF3	5.33876	0.000121951	-0.274309	-4.91359
SRSF6	7.0852	0	-0.273005	-5.89623
SRSF9	3.29252	0.00528861	-0.243444	-3.62105
SSB	4.02367	0.00133333	-0.272242	-4.10849
STAB1	4.20384	0.0010235	0.317731	4.22351
STARD7	4.1488	0.00112371	-0.2747	-4.18856
STAT2	4.05838	0.00125714	0.337414	4.13079
STAT5A	3.10959	0.00756888	0.269416	3.49291
STAT5B	3.21062	0.00620102	0.280397	3.56403
STIP1	6.07643	1.99005e-05	-0.350587	-5.33778
STK10	4.06003	0.00125871	0.324814	4.13185
STK24	3.12392	0.0074085	-0.196599	-3.50305
STK38	4.46122	0.000656023	0.264606	4.3849
STRBP	3.46212	0.00394626	-0.267004	-3.73744
STRN3	3.78764	0.00214159	0.230606	3.955
STRN3.1	3.86148	0.00183599	0.230222	4.00338
STX12	3.8953	0.00171098	0.258226	4.02542
STXBP5	4.62079	0.000486903	0.422473	4.48337
SUCLG1	3.224	0.00605832	-0.297684	-3.57338
SUCLG2	4.01549	0.00135766	-0.441266	-4.10323
SULF1	7.7734	0	1.0011	6.26651
SULF2	3.50531	0.00363281	0.47738	3.76673
SVEP1	10.3493	0	1.01409	7.60555
SVIL	4.8405	0.000322148	0.347151	4.61715
SVIL.1	4.96884	0.000248668	0.350351	4.69438
SYNE1	5.99104	2.93399e-05	0.329721	5.28945
SYNE1.1	5.77324	4.5045e-05	0.32485	5.16531
SYNE3	4.64009	0.000454121	0.397897	4.49521
SYNM	4.35622	0.000753138	0.475332	4.31945
SYNM.1	4.29819	0.000838095	0.47186	4.28305
SYNPO2	5.29068	0.000135729	0.509669	4.88537
SYNPO2.1	5.11178	0.000194393	0.490702	4.77966
SYPL1	3.40173	0.0044052	-0.341545	-3.69625
TAF15	4.05681	0.00125558	-0.359477	-4.12978
TAGLN	16.1247	0	1.65033	10.5389
TAGLN3	10.713	0	0.881714	7.79094
TBC1D2B	9.32522	0	0.420124	7.07974
TBCA	3.43518	0.00417424	-0.287155	-3.7191
TBCEL	5.34561	0.000122699	0.304694	4.9176
TBXAS1	4.24656	0.000921854	0.379051	4.25052
TCOF1.1	3.06393	0.00828549	-0.229456	-3.46047
TCP11L1	5.29074	0.000136	0.365257	4.8854
TENM3	3.80607	0.00206897	0.568593	3.96711
TEX264	4.29052	0.000841248	-0.300359	-4.27823
TF	3.83853	0.00195011	0.602377	3.98838
TFAM	4.17105	0.00108808	-0.445275	-4.20271
TGFB1I1	12.5668	0	0.94841	8.73041
TGFBI	7.06212	0	0.884458	5.88368
THBS1	8.6211	0	1.1437	6.7138
THBS2	14.7825	0	1.74392	9.85298
THBS3	7.42162	0	0.659164	6.07816
THBS4	11.9031	0	1.44652	8.39473
THNSL1	3.16679	0.00672517	-0.366175	-3.53329
THOC3	4.11237	0.00118726	-0.278679	-4.16533
THRAP3	4.34833	0.000767733	-0.217872	-4.31452
THUMPD3	4.27304	0.00085676	-0.293783	-4.26722
THY1	5.95565	3.85542e-05	0.731196	5.26936
TIMM8A	4.77391	0.000340426	-0.503017	-4.57681
TIMP2	12.4157	0	0.758907	8.65405
TIMP3	9.48173	0	0.935577	7.16053
TJP3	3.03817	0.00866044	-0.373874	-3.44209
TKFC	5.01539	0.00023913	-0.437442	-4.72224
TLN1	9.58006	0	0.423393	7.2112
TLN2	11.0512	0	0.435507	7.96292
TMBIM1	4.8986	0.000303972	0.470312	4.65219
TMEM119	8.2216	0	1.03792	6.50405
TMEM2	3.49715	0.00367022	0.385488	3.76121
TMOD2	5.24678	0.000132554	0.371042	4.85953
TMTC3	4.64761	0.000455538	0.315929	4.49981
TNC	5.60527	5.24017e-05	1.07727	5.06867
TNS1	9.59294	0	0.48824	7.21783
TNS1.1	9.64453	0	0.48693	7.24439
TNS2	8.42823	0	0.517666	6.61275
TOM1	7.0229	0	0.442506	5.86233
TOM1.1	6.32125	1.06101e-05	0.367606	5.47533
TOM1L1	3.44034	0.00415195	-0.424559	-3.72261
TOMM34	3.35527	0.00473953	-0.373784	-3.66438
TOMM70	4.94554	0.0002662	-0.324657	-4.68041
TOR1B	3.04869	0.00851177	0.333073	3.4496
TOR4A	3.00693	0.00910534	0.288119	3.41971
TOX4	3.16003	0.0068109	-0.219327	-3.52853
TPM1	15.909	0	1.01341	10.4282
TPM1.1	16.1169	0	1.05683	10.5349
TPM1.2	13.0122	0	0.821868	8.95566
TPM1.3	13.4235	0	0.88714	9.1637
TPM2	13.2432	0	0.886723	9.07245
TPM2.1	14.3266	0	0.934775	9.6213
TPM3	7.98877	0	0.452597	6.38097
TPM3.1	8.69126	0	0.442603	6.75047
TPM3.2	11.4165	0	0.644688	8.14829
TPM4	11.4794	0	0.752225	8.18016
TPM4.1	10.869	0	0.720922	7.87034
TPSAB1	6.1795	2.0202e-05	0.752045	5.39587
TPSD1	6.11742	1.99501e-05	0.677409	5.36091
TRA2B	3.69001	0.00259873	-0.241799	-3.8905
TRAP1	4.32536	0.000782369	-0.435065	-4.30012
TRAPPC6B	3.65635	0.00279791	0.229949	3.86812
TRIAP1	3.72493	0.00242151	-0.38977	-3.91364
TRIM24	3.0517	0.00848151	-0.200137	-3.45175
TRIM3	5.51928	9.38166e-05	0.337272	5.01888
TRIR	3.34314	0.0048362	-0.35457	-3.65603
TRMT112	3.52335	0.0035336	-0.219412	-3.77893
TRMT1L	7.77913	0	-0.495626	-6.26956
TRPV2	4.04236	0.00129383	0.357664	4.1205
TSPAN4	4.86482	0.000305603	0.741931	4.63183
TSTD1	3.32359	0.00500719	-0.493331	-3.64255
TTC19	4.03415	0.00130392	-0.430911	-4.11523
TTC4	3.95296	0.00155844	-0.415831	-4.06285
TTC7B	5.62249	5.25164e-05	0.35145	5.07862
TTR	3.17229	0.00666335	0.574371	3.53715
TUFM	4.3685	0.000732867	-0.441276	-4.32714
TXN2	4.56868	0.000544629	-0.437043	-4.45134
TXNDC5	5.11548	0.000187266	0.569232	4.78186
TYMP	5.19839	0.000146435	0.64502	4.83097
UAP1	4.5457	0.000556886	0.259915	4.43718
UAP1L1	7.67351	0	0.50289	6.21321
UBE3B	3.59694	0.00305595	-0.408378	-3.82843
UBQLN4	3.19422	0.00638119	-0.191944	-3.55255
UBXN1	3.18312	0.00655639	-0.241733	-3.54476
UNC5B	6.47749	1.09589e-05	0.536874	5.5624
UNG	5.32104	0.000129032	-0.475371	-4.9032
UNG.1	4.96455	0.000247788	-0.458364	-4.69181
UPP1	3.13789	0.00719869	0.455192	3.51292
URB2	3.29576	0.00525775	-0.274865	-3.6233
URI1	3.22111	0.00607699	-0.321848	-3.57137
URI1.1	3.34583	0.00481958	-0.341224	-3.65788
USP4.1	3.55136	0.00336128	-0.207198	-3.79781
USP7	4.86171	0.000304569	-0.279077	-4.62996
UTP15	3.46023	0.00395024	-0.2334	-3.73615
VAMP5	3.10847	0.00758543	0.36527	3.49212
VAMP8	3.21429	0.00616539	-0.346819	-3.5666
VAT1	8.63936	0	0.58221	6.72335
VAV1	3.64608	0.00282083	0.412046	3.86128
VBP1	3.97458	0.0014767	-0.231363	-4.07684
VCAM1	7.89928	0	0.8172	6.33348
VCAN	13.9201	0	1.75639	9.41512
VCL	6.63042	1.11732e-05	0.468364	5.6471
VIM	7.66185	0	0.585164	6.20698
VSIG4	3.52462	0.00352522	0.464481	3.77978
VSNL1	4.89546	0.000303448	0.66325	4.6503
VWA1	4.24672	0.000923077	0.432127	4.25062
VWF	4.27728	0.000860215	0.423883	4.26989
WARS2	3.24446	0.00580623	-0.31247	-3.58766
WAS	4.14661	0.00112227	0.54701	4.18716
WBP11	4.69194	0.000400636	-0.267006	-4.52691
WDFY1	3.60141	0.00301426	0.317734	3.83142
WDFY3	3.59343	0.00307099	0.28914	3.82608
WDR3	3.30454	0.00516934	-0.2738	-3.62938
WDR36	3.58753	0.00313273	-0.316278	-3.82212
WDR60	3.72154	0.00243516	-0.487956	-3.9114
WDR92	3.9352	0.00160094	-0.25195	-4.05135
WIPF1	6.12781	2.00501e-05	0.488772	5.36676
WNT2B	4.98264	0.00025	1.03211	4.70264
XRCC5	5.0533	0.000220588	-0.240395	-4.74486
XRCC6	4.01208	0.00136087	-0.227596	-4.10103
XRCC6.1	4.09872	0.0012086	-0.226617	-4.15661
YIF1A	3.3498	0.00478545	0.305679	3.66061
YIF1B	3.61645	0.00295366	0.312454	3.84149
ZC3H11A	4.46367	0.000645349	-0.22602	-4.38642
ZC3H15	4.92739	0.00029913	-0.285835	-4.66951
ZCCHC8	3.52028	0.00354286	-0.232353	-3.77685
ZEB2	4.07083	0.00124656	0.358317	4.13877
ZFR	4.12843	0.00114725	-0.203696	-4.17558
ZMYND8	3.07426	0.00810207	-0.207916	-3.46782
ZMYND8.1	3.33662	0.00488889	-0.216979	-3.65154
ZNF202	4.69316	0.000401274	-0.388437	-4.52766
ZNF217	3.18769	0.00647571	-0.265587	-3.54797
ZNF687	3.70164	0.00251757	-0.242443	-3.89822
ZNFX1	4.18065	0.00105318	0.207229	4.2088
ZRANB2	4.7074	0.000385233	-0.291723	-4.53635
ZYX	7.20013	0	0.529309	5.95859

## Sheet: S4C
Supplementary Table S4C: proteins significantly differentiating between protein-based P2 vs. others
Gene name	(-)Log T-test p-value	T-test q-value	T-test Difference (log2FoldChange) pos=high in P2 neg=high in others	T-test Test statistic
A1BG	3.54514	0.00567449	-0.514901	-3.79363
A2M	3.78258	0.00390461	-0.661464	-3.95167
AAMP	7.49476	0	0.449257	6.11747
AAR2	5.66721	0.000180995	0.353325	5.1044
AATF	4.11493	0.00241332	0.321564	4.16697
ABCA8	3.9969	0.00289566	-0.532295	-4.09125
ABCB7	3.45021	0.00660112	0.261707	3.72934
ABI3BP	5.36068	0.000295146	-0.691554	-4.92643
ABR	3.99612	0.00289032	-0.350081	-4.09074
ACAD10	3.78904	0.00386457	0.355293	3.95592
ACAN	4.68427	0.0008	-0.799263	-4.52223
ACO1	3.97432	0.00295118	-0.31199	-4.07667
ACSL1	6.33141	2.73038e-05	-0.59403	-5.48102
ACSL1.1	6.40142	2.85714e-05	-0.601177	-5.52007
ACSL5	3.58094	0.00534925	-0.383436	-3.8177
ACTA1	6.69085	0	-0.394828	-5.68043
ACTA2	6.95249	0	-0.402487	-5.82393
ACTB	5.66633	0.000180587	-0.348377	-5.1039
ACTBL2	5.74515	0.00016152	-0.392519	-5.14921
ACTG1	5.68537	0.000182648	-0.348904	-5.11486
ACTG2	7.03473	0	-0.445633	-5.86878
ACTN1	4.50122	0.00119552	-0.413085	-4.40969
ACTN1.1	4.55352	0.0010359	-0.415154	-4.442
ACTR2	3.52651	0.00587036	-0.192734	-3.78106
ACTR8	3.76896	0.00397716	0.206142	3.94271
ADA2	5.04604	0.000407225	-0.497356	-4.74054
ADAMTS16	6.48809	1.49813e-05	-1.00891	-5.56828
ADAMTSL1	3.80057	0.00380699	-0.779741	-3.9635
ADGRA2	5.75424	0.000162679	-0.484608	-5.15442
ADH4	4.8889	0.00057485	-1.02879	-4.64635
ADIPOQ	3.98384	0.00292	-0.640795	-4.08282
ADNP	4.1374	0.002328	0.27652	4.1813
AEBP1	8.21896	0	-0.995656	-6.50266
AFAP1	4.52563	0.00113493	-0.465739	-4.42479
AFG3L2	3.81813	0.00370781	0.398301	3.97502
AFM	3.4023	0.00717194	-0.67547	-3.69664
AGT	3.2887	0.00867495	-0.48342	-3.61841
AHSG	3.37806	0.00749626	-0.625101	-3.68003
AIF1	5.42393	0.000264529	-0.588004	-4.96339
AIMP2	5.23674	0.000334545	0.272789	4.85361
AIMP2.1	4.24062	0.00186214	0.23454	4.24677
ALB	3.59152	0.00526048	-0.638817	-3.82479
ALDH1A1	4.63374	0.000889481	-0.584507	-4.49131
ALDH1A2	5.02406	0.000414239	-0.569731	-4.72742
ALDH1A3	8.85464	0	-0.813051	-6.83566
ALDH1L1	6.04915	7.01754e-05	-0.823793	-5.32236
ALG9	5.57869	0.000210526	-0.599926	-5.05331
ALKBH7	4.7207	0.000756164	0.526201	4.54445
ALOX5AP	4.49412	0.00119506	-0.547873	-4.4053
ALYREF	3.38175	0.00742507	0.260926	3.68257
AMBP	4.48228	0.00122209	-0.562843	-4.39796
AMDHD2	4.71874	0.000760602	-0.292479	-4.54326
AMPD3	4.78349	0.000687324	-0.498275	-4.58263
ANG	4.83361	0.000643068	-0.641113	-4.61298
ANGPTL2	3.36076	0.00776248	-0.448977	-3.66815
ANKRD44	4.72609	0.000758242	-0.394066	-4.54774
ANO6	5.24793	0.000337615	-0.45031	-4.86021
ANP32E	3.20083	0.0098717	0.366	3.55718
ANP32E.1	3.23984	0.00934618	0.360942	3.58444
ANPEP	3.44114	0.0067021	-0.589306	-3.72316
ANTXR1	3.41748	0.00700971	-0.423538	-3.70702
ANTXR2	7.58832	0	-0.56281	-6.16764
ANXA1	3.51318	0.00598412	-0.588895	-3.77205
ANXA2	3.6702	0.00457232	-0.512093	-3.87734
ANXA5	4.6227	0.000882431	-0.429405	-4.48454
ANXA6	6.63175	0	-0.534668	-5.64783
AOC3.1	4.11112	0.00244379	-0.721445	-4.16454
AP2A1	4.31332	0.00167627	-0.215805	-4.29256
AP2M1	3.9407	0.00312411	-0.207536	-4.05491
AP3M2	3.98512	0.00292701	-0.237667	-4.08365
APBB1IP	3.6079	0.00513379	-0.432755	-3.83577
APCS	4.00933	0.00284123	-0.683549	-4.09926
API5	4.92096	0.000547945	0.243604	4.66564
APOB	4.23173	0.00189252	-0.666132	-4.24115
APOBEC3C	3.86337	0.00348231	-0.513587	-4.00461
APOBR	5.00492	0.000447284	-0.417812	-4.71598
APOC1	3.99881	0.00289094	-0.630665	-4.09248
APOC2	4.30868	0.00168398	-0.674645	-4.28964
APOC3	3.41364	0.00704841	-0.570229	-3.70439
APOC4	3.19686	0.00992602	-0.472456	-3.5544
APOE	3.43958	0.00672257	-0.582829	-3.7221
APOH	3.82904	0.00366216	-0.592439	-3.98216
APOL1	4.04028	0.00274081	-0.484448	-4.11917
APOL2	3.99151	0.00290742	-0.604015	-4.08777
APOL3	6.3617	2.76817e-05	-0.637507	-5.49793
ARGLU1	5.42385	0.000264	0.362342	4.96335
ARHGAP1	4.74479	0.000735823	-0.315009	-4.55912
ARHGAP15	3.6772	0.0045402	-0.491371	-3.88199
ARHGAP18	7.2436	0	-0.377605	-5.98212
ARHGAP25	3.34288	0.0079893	-0.32639	-3.65585
ARHGAP30	5.7812	0.00015534	-0.581418	-5.16987
ARHGAP31	7.09797	0	-0.507826	-5.90317
ARHGAP45	5.07975	0.00038861	-0.51161	-4.76062
ARHGDIB	5.45377	0.000261224	-0.739943	-4.98079
ARHGEF10	4.54952	0.00104725	-0.446269	-4.43953
ARHGEF6	6.35198	2.75862e-05	-0.39412	-5.4925
ARL2	3.23071	0.00942018	0.290493	3.57807
ARL6IP5	5.80971	0.00014	-0.429278	-5.18619
ARMC5	4.00166	0.00286401	0.598474	4.09432
ARPC2	5.10222	0.000378378	-0.297842	-4.77398
ARPC3	3.48617	0.00624376	-0.206121	-3.75377
ARRDC1	3.23799	0.00936241	-0.399803	-3.58315
ASH2L	4.83019	0.000643275	0.26514	4.61091
ASPH.1	3.4317	0.00680697	-0.305416	-3.71672
ASPN	6.16309	2.48447e-05	-0.937301	-5.38663
ATAD3A	3.69015	0.00445176	0.381397	3.8906
ATAD3B	3.82324	0.00369646	0.394192	3.97836
ATF7	3.19953	0.00988945	0.22361	3.55627
ATF7IP	4.39493	0.00144612	0.24323	4.34364
ATL1	4.50658	0.00118851	-0.354588	-4.41301
ATL3	5.57892	0.000210989	-0.376493	-5.05344
ATP5A1	5.02867	0.000414911	0.367951	4.73017
ATP5B	4.30011	0.00171053	0.297023	4.28426
ATP5D	3.94544	0.00311032	0.360064	4.05798
ATP5F1	3.99526	0.00289871	0.350287	4.09019
ATP5H	3.62651	0.00495354	0.326977	3.84822
ATP5L	4.94013	0.000542373	0.371551	4.67716
ATP6V1B2	4.44209	0.00128114	-0.230734	-4.37301
ATPAF1	4.57516	0.000981818	0.41777	4.45533
ATXN1	8.68624	0	-0.481078	-6.74784
AZGP1	3.88492	0.00337576	-0.534103	-4.01867
BAG3	6.03973	6.95652e-05	-0.336893	-5.31703
BAG4	3.47261	0.00635244	0.475514	3.74457
BCAM	4.26262	0.0018139	0.676259	4.26066
BCAP29	5.21283	0.00034347	-0.382689	-4.83951
BCAR1	4.18411	0.00209407	-0.348594	-4.211
BCAS2	4.80714	0.000656205	0.242172	4.59696
BCCIP	4.5459	0.00106497	0.374723	4.4373
BCCIP.1	4.29217	0.0017342	0.356537	4.27927
BCHE	4.93022	0.000550459	-0.518062	-4.67121
BCKDHA	4.95724	0.000510109	0.579096	4.68742
BCKDHB	3.45207	0.00659452	0.36426	3.7306
BCKDHB.1	3.71202	0.00430356	0.383246	3.9051
BCL2L2-PABPN1	5.4174	0.000268775	0.308643	4.95958
BDH1	3.56263	0.00556496	0.623445	3.80539
BEND3	4.13806	0.00233267	0.324537	4.18172
BGN	8.28545	0	-1.10197	-6.5377
BICC1	3.47459	0.00634444	-0.509977	-3.74591
BIN2	4.48197	0.00121909	-0.466029	-4.39777
BIN3	3.55415	0.00560177	-0.319905	-3.79969
BLVRA	4.29675	0.00171803	-0.291787	-4.28215
BMS1	3.77283	0.00395425	0.259365	3.94526
BPHL	3.36258	0.00774577	0.399668	3.6694
BPTF	5.72277	0.000158508	0.248234	5.13636
BRAP	4.56631	0.00101292	0.245146	4.44988
BRAT1	4.23508	0.00188161	0.316469	4.24327
BST1	6.3914	2.82686e-05	-0.821648	-5.51449
BTF3	8.44991	0	0.435585	6.62413
BTF3.1	8.29823	0	0.463811	6.54442
BZW2	4.53593	0.00108999	0.340769	4.43115
C11orf96	7.15685	0	-0.792918	-5.93514
C12orf43	6.39582	2.84698e-05	0.539449	5.51696
C17orf75	6.53121	0	0.412774	5.59221
C1QA	4.89982	0.000572289	-0.669778	-4.65292
C1QB	5.49594	0.000260504	-0.729467	-5.00532
C1QBP	6.59576	0	0.712332	5.62794
C1QC	4.60833	0.000895288	-0.66131	-4.47572
C1QTNF3	3.45711	0.00655289	-0.83804	-3.73403
C1R	7.54684	0	-0.701963	-6.14541
C1RL	4.77613	0.000707865	-0.425681	-4.57816
C1S	7.46913	0	-0.707431	-6.1037
C1orf35	4.40475	0.00139535	0.397149	4.34977
C2	6.37068	2.7972e-05	-0.546498	-5.50294
C3	5.18377	0.000350263	-0.633097	-4.82233
C4A	4.25581	0.00182128	-0.56941	-4.25636
C4B	4.33484	0.00159193	-0.572215	-4.30606
C4BPA	4.01008	0.00283799	-0.697441	-4.09974
C4BPB	3.38681	0.00736655	-0.566131	-3.68603
C4BPB.1	3.36142	0.00775692	-0.563803	-3.66861
C5	3.60695	0.00513122	-0.536429	-3.83513
C5AR1	3.23775	0.00935042	-0.40244	-3.58299
C6	3.69656	0.00439906	-0.523781	-3.89485
C7	4.19775	0.00204343	-0.628554	-4.21965
C8A	5.23129	0.000333938	-0.637941	-4.8504
C8B	5.42298	0.000262948	-0.633883	-4.96284
C8G	3.67446	0.00456162	-0.470952	-3.88017
C9orf78	3.204	0.0098347	0.27844	3.5594
CA13	5.78392	0.000155718	-0.744797	-5.17143
CACNA2D1	5.42648	0.00026506	-0.568551	-4.96488
CACYBP	4.2249	0.00192235	0.310083	4.23684
CAD	3.69836	0.00439623	0.29308	3.89604
CALB2	3.23405	0.00938964	-0.700565	-3.5804
CALD1	7.16013	0	-0.864111	-5.93691
CALD1.1	7.16644	0	-0.869793	-5.94034
CALD1.2	6.98999	0	-0.86557	-5.8444
CALML3	3.23949	0.00934788	-0.541831	-3.5842
CAMK2A	5.31717	0.000325758	-0.418909	-4.90093
CAMK2B	4.48149	0.001221	-0.363264	-4.39747
CAMK2D	5.8661	0.00013577	-0.422912	-5.2184
CAMK2G	3.95114	0.00307143	-0.284701	-4.06168
CAMK2G.1	4.13362	0.00235693	-0.307288	-4.17889
CAP1	6.11851	3.63636e-05	-0.388854	-5.36152
CAP1.1	6.20394	2.53165e-05	-0.393839	-5.4096
CAPN2	4.44233	0.00128266	-0.454805	-4.37316
CARD16	4.18515	0.00209426	-0.452093	-4.21166
CASC4.1	3.27916	0.00883127	-0.284479	-3.61179
CASP1	3.94978	0.00308653	-0.408288	-4.0608
CASP7	3.40645	0.00712276	-0.355053	-3.69948
CAV1	6.73729	0	-0.953001	-5.706
CAV1.1	7.08912	0	-0.859642	-5.89836
CAV2	3.79098	0.00385785	-0.598955	-3.9572
CAV3	7.24701	0	-1.01438	-5.98397
CAVIN1	8.89641	0	-0.915368	-6.8574
CAVIN3	9.34262	0	-0.981965	-7.08873
CBR3	4.70442	0.000771739	-0.367401	-4.53453
CBX8	4.43755	0.00129551	0.389445	4.37019
CCDC12	4.3285	0.00160714	0.297084	4.30209
CCDC51	4.1885	0.00207179	0.368371	4.21379
CCDC58	4.44114	0.0012891	0.439306	4.37242
CCDC80	6.11369	3.61446e-05	-0.89815	-5.3588
CCNB1	3.97468	0.00295652	0.501698	4.07691
CCNH	3.94292	0.00312178	0.39264	4.05635
CCPG1	3.7926	0.0038543	-0.313005	-3.95826
CD14	5.63167	0.000188764	-0.539777	-5.08391
CD163	3.81116	0.003759	-0.442067	-3.97044
CD163.1	3.92249	0.00321762	-0.45363	-4.0431
CD248	6.45944	2.91971e-05	-0.745183	-5.55237
CD276	3.40315	0.00715978	-0.310606	-3.69722
CD2BP2	6.21103	2.53968e-05	0.354334	5.41358
CD300A	6.40299	2.86738e-05	-0.728695	-5.52095
CD34	3.87531	0.00342461	-0.613355	-4.0124
CD36	3.38964	0.00734063	-0.887327	-3.68797
CD38	3.49834	0.0061362	-0.704966	-3.76201
CD44	4.83217	0.000640235	-0.535382	-4.61211
CD48	5.98576	7.88732e-05	-0.885528	-5.28645
CD5L	3.35084	0.00788725	-0.666235	-3.66133
CD8A	5.62215	0.000187082	-0.845066	-5.07842
CD93	3.57022	0.00548733	-0.380074	-3.8105
CDC42EP1	3.27522	0.0088629	-0.394873	-3.60905
CDC42EP3	3.22583	0.00949873	-0.259686	-3.57466
CDC73	7.46712	0	0.290926	6.10262
CDH11	7.19457	0	-0.68699	-5.95558
CDH13	3.93829	0.00313628	-0.48791	-4.05335
CDH5	5.14622	0.00035924	-0.406404	-4.8001
CDK11A	3.83064	0.00365173	0.212362	3.98321
CDK11B	3.43564	0.00676064	0.197477	3.71941
CEBPZ	6.44883	2.90909e-05	0.385211	5.54647
CENPF	4.16721	0.00215789	0.486299	4.20027
CES1	6.0804	7.16418e-05	-0.831795	-5.34002
CES2	3.28402	0.00875506	-0.590341	-3.61516
CFAP36	5.44845	0.000260692	0.415425	4.97769
CFB	4.81898	0.000647399	-0.571677	-4.60413
CFD	5.29767	0.000322702	-0.431192	-4.88947
CFH	5.84836	0.000145455	-0.675491	-5.20827
CFHR1	4.93471	0.000546851	-0.703999	-4.67391
CFHR2	4.132	0.00236418	-0.609314	-4.17785
CFHR3	3.24772	0.00925354	-0.507664	-3.58993
CFHR5	5.3525	0.000294004	-0.72721	-4.92164
CFI	4.12632	0.00237859	-0.500352	-4.17424
CFP	5.73318	0.000159624	-0.70326	-5.14234
CHAMP1	3.74026	0.00412209	0.234226	3.92377
CHD3	6.72232	0	0.270375	5.69776
CHD4	8.44751	0	0.295088	6.62288
CHD5	7.57721	0	0.315513	6.16169
CHERP	6.46936	2.95203e-05	0.259615	5.55788
CHI3L1	3.99404	0.0029034	-0.830749	-4.0894
CHKB	3.54953	0.00566299	-0.331651	-3.79658
CHST14	3.9572	0.00304847	-0.483931	-4.0656
CILP	4.15471	0.00224371	-0.940711	-4.19232
CILP2	4.99835	0.000445151	-0.763053	-4.71205
CIT	3.70703	0.00431521	0.380182	3.90179
CLEC11A	3.74023	0.00411878	-0.668952	-3.92376
CLEC3B	4.34896	0.00157562	-0.684971	-4.31491
CLIC2	7.87329	0	-0.596122	-6.31967
CLIC4	4.09491	0.00254475	-0.378327	-4.15418
CLPX	7.77237	0	0.302247	6.26596
CLTB	3.32978	0.00814086	-0.263071	-3.64682
CLUH	7.09712	0	0.528771	5.90271
CMSS1	5.30223	0.000323917	0.437408	4.89215
CMTM3	4.04985	0.00269573	-0.817645	-4.12532
CNN1	3.45254	0.00659634	-0.538649	-3.73092
CNN2	7.49658	0	-0.942373	-6.11845
CNN3	4.19972	0.00203727	-0.605759	-4.2209
CNN3.1	5.0459	0.000406557	-0.682782	-4.74045
CNRIP1	11.1615	0	-0.859673	-8.01893
CNTNAP1	3.74484	0.00410628	-0.537997	-3.9268
COBLL1	5.28109	0.000326531	-0.398559	-4.87973
COL10A1	4.4741	0.00122667	-0.746171	-4.39289
COL11A1	7.67057	0	-1.15652	-6.21164
COL12A1	4.12595	0.00238416	-0.711048	-4.174
COL15A1	6.64171	0	-0.662364	-5.65333
COL16A1	5.40285	0.000266145	-0.718187	-4.95109
COL1A1	5.06661	0.000392027	-0.997558	-4.75279
COL1A2	5.96534	7.82123e-05	-1.06788	-5.27486
COL2A1	5.50784	0.000236786	-1.17499	-5.01224
COL3A1	9.60468	0	-1.31517	-7.22388
COL4A1	4.28077	0.00175135	-0.479191	-4.2721
COL4A2	5.73669	0.000160757	-0.626548	-5.14435
COL5A1	7.42718	0	-0.950398	-6.08115
COL5A1.1	7.49117	0	-0.95659	-6.11554
COL5A2	9.72321	0	-1.06202	-7.28484
COL5A3	6.72064	0	-1.08662	-5.69684
COL6A1	5.22223	0.000345946	-0.707698	-4.84506
COL6A2	5.19789	0.000347518	-0.715782	-4.83068
COL6A2.1	5.09321	0.000391231	-0.709608	-4.76862
COL6A3	5.24529	0.00033638	-0.707908	-4.85865
COL6A3.1	5.45623	0.000262295	-0.723468	-4.98222
COL8A1	5.58942	0.000202643	-1.04201	-5.05951
COLEC12	5.41247	0.000268245	-0.615821	-4.95671
COLGALT2	3.31061	0.00837681	-0.46864	-3.63358
COMP	5.17852	0.000356021	-1.02479	-4.81923
COPS7A	3.74645	0.0040967	-0.236565	-3.92786
COPZ2	6.04619	6.97674e-05	-0.831604	-5.32068
COQ5	5.50305	0.000244211	0.481589	5.00945
COQ6	4.19048	0.0020616	0.309395	4.21504
COQ7	6.82742	0	0.504052	5.7555
COQ8A	3.90968	0.00327656	0.445755	4.03478
CORO1C	3.72833	0.00419458	-0.372872	-3.91589
COTL1	3.21003	0.00974684	-0.444993	-3.56362
CP	4.40247	0.00142459	-0.549057	-4.34834
CPA3	4.17917	0.0021222	-0.798058	-4.20787
CPN2	3.60742	0.00513293	-0.430088	-3.83545
CPQ	4.66032	0.000844086	-0.563244	-4.50759
CPSF3	5.82197	0.000141414	0.250848	5.1932
CPSF6	6.02181	6.85714e-05	0.274523	5.30688
CPT2	3.32253	0.00825447	0.350164	3.64181
CPXM2	8.08889	0	-1.16894	-6.43398
CPZ	5.12488	0.000362393	-0.554597	-4.78744
CPZ.1	5.04864	0.000407895	-0.551451	-4.74208
CRISPLD2	3.84757	0.00354383	-0.687239	-3.99429
CRNKL1	3.31371	0.00836436	0.237268	3.63572
CRTAP	4.35203	0.00156561	-0.509253	-4.31683
CRTC2	3.20059	0.00986801	0.290278	3.55701
CRTC3	5.02112	0.000420032	-0.275489	-4.72566
CRYAB	3.83084	0.00365792	-0.784683	-3.98335
CRYL1	6.28997	2.65781e-05	-0.548273	-5.45784
CSE1L	4.30696	0.00168653	0.333463	4.28856
CSF1R	5.13063	0.000363014	-0.504839	-4.79085
CSRP1	4.13608	0.00234166	-0.494482	-4.18046
CSRP2	3.2628	0.00904663	-0.512136	-3.60043
CSRP3	6.66375	0	-0.912884	-5.66549
CSTF3	4.3407	0.0015838	0.223304	4.30973
CTCFL	4.05345	0.00268571	0.292394	4.12762
CTDNEP1	6.4797	2.96296e-05	-0.686247	-5.56362
CTGF	4.7687	0.000711485	-0.760331	-4.57365
CTHRC1	5.71715	0.000167053	-0.976994	-5.13313
CTIF	3.29794	0.00856205	-0.262757	-3.62481
CTSG	3.81506	0.003715	-0.70063	-3.973
CTSH	3.43259	0.00680335	-0.655515	-3.71733
CTSS	4.4794	0.0012229	-0.673151	-4.39618
CUL3	4.37595	0.00149885	0.248952	4.33179
CWC15	5.90779	0.000129032	0.270678	5.24215
CWF19L1	4.07567	0.00261538	0.381253	4.14187
CXCL12	4.70412	0.000770692	-0.735281	-4.53435
CYB5R3	4.76812	0.00071049	-0.376207	-4.5733
CYBA	5.05424	0.000408567	-0.563763	-4.74542
CYBB	4.00972	0.00283643	-0.516651	-4.09951
CYBRD1	5.8903	0.000138298	-0.642428	-5.23219
CYGB	7.75366	0	-0.900571	-6.25599
CYLD	6.88126	0	-0.506303	-5.78499
CYP1B1	6.92121	0	-1.01738	-5.80685
CYP7B1	5.27765	0.000333333	-0.656421	-4.87771
CYR61	4.28614	0.00173348	-0.604837	-4.27547
CYTH1	4.74767	0.000737864	-0.274923	-4.56087
CYTH3	4.8277	0.000642336	-0.279056	-4.6094
DAB2	6.32273	2.71186e-05	-0.446105	-5.47616
DAPK1	5.15715	0.000361111	-0.323876	-4.80657
DAPK3	3.39891	0.00721482	-0.351907	-3.69432
DAPL1	4.43285	0.0013066	0.941376	4.36727
DARS	3.72466	0.00422912	0.223025	3.91346
DARS2	8.03041	0	0.613507	6.40303
DAXX	3.30424	0.00849178	0.268846	3.62917
DBT	3.41324	0.0070463	0.360869	3.70413
DCBLD2	4.59667	0.000917862	-0.416522	-4.46856
DCLK1	3.50929	0.00602305	-0.410364	-3.76942
DCN	8.00504	0	-1.10998	-6.38959
DCN.1	8.47894	0	-1.13476	-6.63936
DCTPP1	4.47271	0.00123002	0.559828	4.39203
DCUN1D5	4.82241	0.000642547	0.996244	4.60621
DDX10	4.96873	0.00048125	0.323116	4.69431
DDX18	3.49348	0.00620186	0.26682	3.75872
DDX21	4.086	0.00258915	0.390206	4.14848
DDX23	6.35099	2.74914e-05	0.275812	5.49195
DDX27	4.82556	0.000641399	0.330936	4.60811
DDX28	4.41847	0.00132865	0.336718	4.35832
DDX47	4.5273	0.00113274	0.44339	4.42582
DDX5	3.44573	0.00665919	0.200991	3.72629
DDX50	3.95152	0.0030706	0.323973	4.06192
DDX51	4.78907	0.000673267	0.318591	4.58601
DDX52	4.28835	0.00173102	0.322659	4.27687
DDX56	4.82409	0.000646288	0.266368	4.60723
DEK	4.49089	0.00119852	0.403119	4.4033
DENR	3.25396	0.00918528	0.231417	3.59428
DES	4.34082	0.00158559	-0.44522	-4.30981
DGKA	3.20586	0.00981061	-0.343811	-3.5607
DHFR	6.06605	7.05882e-05	0.637147	5.33191
DHRS7	5.87533	0.000136842	-0.405533	-5.22366
DHX30	5.95243	7.77778e-05	0.338336	5.26754
DHX40	3.29707	0.00856955	0.319343	3.62421
DIEXF	5.21797	0.000344704	0.314697	4.84254
DNAJA3	4.08331	0.00259961	0.419101	4.14676
DNAJA3.1	4.04238	0.00272453	0.41249	4.12052
DNAJC1	5.82824	0.000142857	-0.457325	-5.19678
DNAJC19	5.22294	0.00033935	0.484061	4.84547
DNAJC9	3.37047	0.00760896	0.344547	3.67483
DNTTIP2	3.8667	0.00344983	0.243626	4.00679
DOCK10	7.52464	0	-0.631978	-6.13351
DOCK11	5.88385	0.000137203	-0.504744	-5.22852
DOCK2	4.20711	0.00199377	-0.46935	-4.22558
DOCK5	3.50137	0.00610617	-0.234699	-3.76407
DOK2	4.41381	0.00133645	-0.514918	-4.35541
DPF2	5.78736	0.000136919	0.287025	5.1734
DPP9	3.54428	0.00567619	-0.217189	-3.79305
DPT	5.57865	0.000210066	-0.65425	-5.05328
DPY30	7.63139	0	0.524785	6.19069
DPYD	8.61821	0	-0.647621	-6.71229
DPYS	3.95879	0.00304403	-0.997166	-4.06663
DR1	3.87563	0.00342064	0.315787	4.01261
DTYMK	3.95351	0.0030681	0.31656	4.06321
DUSP22	4.37132	0.00150685	-0.652747	-4.32889
DUSP3	4.07764	0.00260886	-0.317351	-4.14313
DYNLT3	4.46591	0.00123373	-0.372693	-4.38781
DYSF	4.82382	0.000645349	-0.355897	-4.60706
EBNA1BP2	3.25072	0.0092129	0.304311	3.59202
ECI2	3.93598	0.00314058	0.499581	4.05186
ECM1	5.83368	0.00014359	-0.749476	-5.19989
EEF1B2	3.29329	0.00861821	0.245691	3.62159
EFEMP1	8.51705	0	-1.02582	-6.65934
EFEMP2	5.11443	0.000359932	-0.633308	-4.78123
EFHD1	5.14542	0.000358621	-0.499499	-4.79963
EHBP1L1	3.23627	0.00936748	-0.221825	-3.58195
EHD2	8.04805	0	-0.845164	-6.41237
EHD3	4.90261	0.000561086	-0.323975	-4.6546
EHD4	9.50819	0	-0.404799	-7.17417
EIF3G	3.72748	0.00420064	0.206296	3.91533
EIF5B	3.41669	0.00701317	0.211447	3.70648
ELAC2	5.91691	0.000130081	0.369267	5.24734
ELAVL1	5.80622	0.000139651	0.366706	5.18419
ELMO1	4.37924	0.00148848	-0.344848	-4.33384
ELMO2	5.30118	0.000323308	-0.278018	-4.89154
ELN	3.47902	0.00630846	-0.752461	-3.74892
ELN.1	3.2768	0.00885101	-0.75684	-3.61015
ELN.2	3.20323	0.00984363	-0.71841	-3.55886
EMG1	3.78447	0.00388148	0.320657	3.95291
EMILIN1	6.70767	0	-0.84909	-5.6897
EMILIN2	6.71418	0	-0.679184	-5.69328
ENPEP	4.7161	0.000758527	-0.499201	-4.54165
ENPP1	3.39148	0.00731828	-0.579807	-3.68923
ENTPD1	8.85907	0	-0.609004	-6.83797
ENTPD1.1	8.64923	0	-0.604363	-6.72851
ENY2	3.82038	0.0037037	0.299644	3.97649
EPB41L3	6.5277	0	-0.464818	-5.59026
EPB41L5	3.52389	0.00589397	0.422881	3.77929
EPB41L5.1	3.85248	0.00353162	0.499168	3.9975
EPCAM	3.48219	0.00627596	0.553608	3.75107
EPN1	5.56964	0.000217391	-0.267273	-5.04806
EPRS	3.626	0.00494905	0.196507	3.84787
EPS15	3.22429	0.0095054	-0.204337	-3.57359
EPS8	4.40812	0.00137529	-0.424044	-4.35187
EPX	3.7698	0.00397061	-0.782531	-3.94326
ERAL1	3.38777	0.00736295	0.310649	3.68669
ERH	3.64275	0.00482642	0.217664	3.85905
ERO1B	3.21647	0.0096208	-0.521118	-3.56812
ESAM	3.54649	0.00567278	-0.392051	-3.79453
ESR1	3.56176	0.00555259	0.518272	3.80481
EVI2B	3.48368	0.00626619	-0.450906	-3.75208
EVL	3.90671	0.00327559	-0.511699	-4.03285
EXOSC3	3.51672	0.00593922	0.210301	3.77444
F11	4.12339	0.0023803	-0.614411	-4.17237
F13A1	5.787	0.000136585	-0.689272	-5.17319
F13B	3.33954	0.00802402	-0.455047	-3.65354
F2	3.2292	0.0094499	-0.529635	-3.57702
FABP4	3.50646	0.00604457	-1.03887	-3.76751
FAM103A1	4.13768	0.00233033	0.307038	4.18147
FAM107B	3.29219	0.00863089	-0.395914	-3.62082
FAM114A1	5.99949	6.79887e-05	-0.446021	-5.29424
FAM129A	9.09677	0	-0.628004	-6.96148
FAM208A	3.50956	0.00602451	0.203106	3.76961
FAM234A	4.16331	0.00218769	0.495233	4.19779
FAM26E	4.25771	0.00181663	-0.587093	-4.25756
FAM49A	3.54267	0.00569422	-0.273269	-3.79196
FAP	4.83345	0.000642121	-0.936702	-4.61288
FAS	4.96614	0.000480499	-0.399239	-4.69276
FASTKD2	3.72967	0.00418835	0.233994	3.91677
FASTKD5	4.11976	0.00240472	0.275934	4.17005
FBLIM1	6.73514	0	-0.565417	-5.70482
FBLN1	5.88533	0.000137931	-0.977172	-5.22936
FBLN1.1	5.81523	0.000141058	-1.01843	-5.18934
FBLN2	7.74489	0	-1.2381	-6.25131
FBLN2.1	7.76811	0	-1.24225	-6.26369
FBLN5	4.57614	0.000983095	-0.709363	-4.45593
FBN1	6.54222	0	-1.02924	-5.59831
FBP1	4.20997	0.00198333	-0.578437	-4.22739
FBP2	4.23782	0.00187513	-0.656839	-4.24501
FBXO11	3.85708	0.00351203	-0.44021	-4.00051
FBXO21	4.80925	0.000658083	0.510871	4.59824
FBXW9	3.63091	0.00494801	0.422523	3.85115
FCGR1A	4.23797	0.00187288	-0.358472	-4.2451
FCGR3A	3.36967	0.0076122	-0.41278	-3.67427
FCGR3B	3.83442	0.00363359	-0.479936	-3.98569
FCGRT	3.53866	0.00573139	-0.326431	-3.78926
FCN2	4.32403	0.0016392	-0.544506	-4.29928
FCN3	4.07622	0.0026179	-0.452422	-4.14222
FERMT1	7.85406	0	-0.551953	-6.30945
FERMT2	8.99455	0	-0.583271	-6.90842
FETUB	3.23791	0.00935641	-0.464856	-3.58309
FEZ2	4.93236	0.000552147	-0.310273	-4.67249
FGD3	5.32449	0.000319392	-0.613693	-4.90522
FGG	3.49454	0.00618911	-0.909849	-3.75944
FGL2	5.56482	0.00021692	-0.639434	-5.04527
FH	4.04568	0.00269688	0.438992	4.12264
FHL2	4.02365	0.00280524	-0.470113	-4.10848
FHL3	4.55677	0.0010296	-0.636518	-4.444
FILIP1L	6.34154	2.73973e-05	-0.61146	-5.48667
FIP1L1	4.112	0.00243444	0.231034	4.1651
FIP1L1.1	4.02734	0.0027955	0.232845	4.11085
FKBP11	6.24107	2.57235e-05	-0.682292	-5.43044
FKBP11.1	4.66596	0.000823688	-0.61272	-4.51104
FKBP14	5.47536	0.000257261	-0.831846	-4.99336
FKBP15	4.51193	0.00117293	-0.22651	-4.41632
FKBP4	3.41376	0.00704498	0.485283	3.70448
FKBP7	4.18504	0.00209212	-0.500923	-4.21159
FLNA	7.11149	0	-0.662379	-5.91052
FLNA.1	7.1118	0	-0.662397	-5.91069
FLNB	6.06093	7.03812e-05	-0.399768	-5.32902
FLNB.1	6.07008	7.07965e-05	-0.400026	-5.33419
FLNC	7.57051	0	-0.635842	-6.1581
FMN1	3.24508	0.00926992	-0.614363	-3.58809
FMNL1	4.0114	0.00282945	-0.426124	-4.10059
FMO3	5.27455	0.000332717	-0.614412	-4.87588
FN1	5.93558	9.83607e-05	-1.32401	-5.25796
FN1.1	5.92193	0.000119891	-1.3236	-5.25019
FN1.2	5.93571	9.86301e-05	-1.32296	-5.25803
FNDC1	5.5318	0.00023176	-0.645212	-5.02614
FNDC3B	3.32266	0.00825729	-0.295362	-3.6419
FOLR2	6.56205	0	-0.61977	-5.60929
FOXO1	3.9621	0.00302158	-0.453684	-4.06877
FRMD6	4.8234	0.000643478	-0.476268	-4.60681
FSTL1	4.75961	0.000714086	-0.652274	-4.56813
FUBP1	4.88701	0.000573134	0.271998	4.64521
FUBP3	3.92879	0.00316328	0.209889	4.04719
FUS	6.43172	2.8777e-05	0.38024	5.53695
FYB1	5.49139	0.000259414	-0.706562	-5.00268
FZD1	6.36554	2.77778e-05	-0.796139	-5.50007
FZD7	3.61641	0.00505615	-0.550852	-3.84146
GADD45GIP1	6.33022	2.72109e-05	0.42515	5.48035
GAL3ST4	5.16793	0.000354783	-0.52842	-4.81296
GALNT10	3.23318	0.00940153	-0.456365	-3.57979
GALNT5	4.19202	0.00206186	-0.474283	-4.21601
GAS7	6.79978	0	-0.744229	-5.74034
GBP2	6.13181	2.43902e-05	-0.58564	-5.36902
GBP5	3.25546	0.00917647	-0.526208	-3.59532
GC	4.2762	0.00178641	-0.649265	-4.26922
GCN1	6.14401	2.46154e-05	0.289776	5.37589
GEMIN4	3.20926	0.00975838	0.20612	3.56308
GFM2	3.86187	0.00347676	0.292366	4.00363
GFRA1	6.11658	3.62538e-05	-0.983132	-5.36044
GGT5	8.72456	0	-0.898802	-6.76785
GIMAP1	5.39176	0.000280702	-0.49379	-4.94461
GIMAP1-GIMAP5	4.80418	0.000660969	-0.469686	-4.59517
GIMAP4	6.25321	2.62295e-05	-0.593212	-5.43725
GIMAP6	5.18633	0.000352113	-0.539092	-4.82385
GIMAP7	5.52283	0.000238298	-0.554592	-5.02094
GIMAP8	3.36706	0.00765854	-0.371771	-3.67248
GINS3	3.48591	0.00624217	0.478512	3.75359
GIT2	5.23013	0.000333333	-0.287796	-4.84972
GIT2.1	6.67826	0	-0.301554	-5.67349
GJA1	3.97433	0.00295385	-0.568612	-4.07668
GLIPR1	5.77166	0.000163855	-0.661501	-5.16441
GLRX	6.24873	2.5974e-05	-0.61764	-5.43474
GMFB	3.55044	0.00564654	-0.273915	-3.7972
GMFG	7.73219	0	-0.448291	-6.24454
GNA11	5.76179	0.00016307	-0.513088	-5.15875
GNA12	4.56996	0.00101036	-0.321278	-4.45213
GNA13	4.94461	0.000524691	-0.286989	-4.67985
GNAI2	5.33422	0.000305344	-0.268838	-4.91092
GNAL	3.75946	0.00403899	-0.361174	-3.93645
GNAQ	4.89312	0.000569715	-0.408717	-4.64889
GNB1	3.35099	0.00788717	-0.191971	-3.66143
GNB4	4.81468	0.000655172	-0.244435	-4.60153
GNG11	5.09103	0.000389916	-0.55966	-4.76733
GNG12	3.90771	0.00327846	-0.349896	-4.03349
GNG2	6.44008	2.88809e-05	-0.64655	-5.5416
GOSR2	3.21408	0.00966941	-0.203893	-3.56645
GPCPD1	4.36201	0.00153636	-0.317967	-4.32308
GPX3	5.87368	0.000136483	-0.807285	-5.22271
GPX7	3.65133	0.00474383	-0.485803	-3.86477
GRB7	4.56026	0.00102577	0.431399	4.44616
GRSF1	4.97121	0.000482003	0.297165	4.6958
GSN	9.55037	0	-0.636187	-7.19591
GSN.1	9.84942	0	-0.652606	-7.34967
GSN.2	9.67714	0	-0.642953	-7.26116
GTF2F1	4.0035	0.0028582	0.289124	4.0955
GTF2I	5.79052	0.000137592	0.399002	5.17521
GTF3C2	6.13646	2.44648e-05	0.379125	5.37164
GTF3C3	8.29147	0	0.421098	6.54087
GTF3C4	4.78709	0.000677966	0.286752	4.58481
GTF3C5	5.68506	0.000182232	0.25495	5.11468
GTF3C6	4.1242	0.00238105	0.334352	4.17289
GZMA	6.61635	0	-0.819599	-5.63933
GZMM	4.03056	0.00278571	-0.829958	-4.11292
HAAO	7.42204	0	-0.566303	-6.07838
HABP2	4.13227	0.00236255	-0.526926	-4.17803
HAPLN3	3.76603	0.00399674	-0.669443	-3.94078
HBS1L	3.85394	0.0035274	0.431554	3.99846
HCK	3.31172	0.00836388	-0.219064	-3.63434
HCLS1	3.72429	0.0042224	-0.525588	-3.91322
HDAC2	6.6397	0	0.264004	5.65222
HDGF	4.22571	0.00190756	0.40342	4.23735
HDHD5	3.62789	0.00494584	0.326684	3.84914
HEATR1	9.47361	0	0.434959	7.15634
HEATR5A	3.54753	0.0056723	-0.20916	-3.79523
HECTD3	4.17088	0.00214604	-0.232997	-4.2026
HEG1	5.78877	0.000137255	-0.562151	-5.17421
HEPH	5.82433	0.000142132	-0.563839	-5.19455
HIBCH	4.61929	0.000886544	0.480421	4.48245
HIST2H4B	4.51638	0.00116583	0.506706	4.41907
HLA-B	3.82258	0.00369334	-0.538704	-3.97793
HLA-DQA1	3.71668	0.00427553	-0.610708	-3.90818
HLA-E	3.94956	0.00308734	-0.570648	-4.06065
HLA-G	4.21413	0.00197701	-0.671388	-4.23003
HLTF	4.00173	0.00286296	0.340463	4.09436
HMGN5	3.24971	0.00922423	0.538355	3.59132
HMOX1	4.00758	0.00284972	-0.420877	-4.09813
HNMT	9.53873	0	-0.724252	-7.18991
HNRNPA1	4.37378	0.00150459	0.261948	4.33044
HNRNPA1.1	4.37394	0.00150631	0.261887	4.33054
HNRNPA1L2	4.98481	0.000455696	0.28311	4.70395
HNRNPA2B1	5.01913	0.000424437	0.256748	4.72447
HNRNPA3	3.74266	0.00410611	0.212304	3.92536
HNRNPAB	5.43232	0.000266667	0.359149	4.96829
HNRNPAB.1	5.42174	0.000262425	0.357798	4.96212
HNRNPC	5.35527	0.000294574	0.26293	4.92326
HNRNPC.1	5.24777	0.000336996	0.254586	4.86012
HNRNPCL1	4.79623	0.00066383	0.333078	4.59036
HNRNPF	3.64061	0.00485583	0.218307	3.85763
HNRNPH3	4.37902	0.00148677	0.220299	4.33371
HNRNPU	3.93431	0.00313781	0.215907	4.05077
HNRNPU.1	3.98973	0.00290311	0.217538	4.08662
HOOK3	5.53028	0.000239316	-0.278528	-5.02526
HOPX	7.48123	0	-0.942059	-6.1102
HPX	4.29233	0.0017361	-0.631736	-4.27937
HRG	4.06428	0.0026501	-0.574863	-4.13457
HSD17B11	3.47819	0.00631534	-0.361759	-3.74835
HSP90AA1	3.57503	0.00542878	0.216558	3.81373
HSP90AB1	5.53647	0.000223656	0.294043	5.02885
HSPA12B	3.63889	0.00488582	-0.381731	-3.85648
HSPA4	3.51286	0.00598268	0.276255	3.77184
HSPA9	3.85654	0.00350901	0.371705	4.00015
HSPB6	3.83078	0.00365482	-0.461427	-3.98331
HSPB8	11.0393	0	-0.741421	-7.95686
HSPD1	6.56342	0	0.641262	5.61005
HSPE1	4.2144	0.0019749	0.554853	4.2302
HSPG2	8.25164	0	-0.689634	-6.51989
HSPG2.1	8.24897	0	-0.689492	-6.51848
HTRA1	5.70212	0.000165517	-0.901609	-5.12449
HVCN1	6.22322	2.5641e-05	-0.585771	-5.42042
IARS2	4.46942	0.00123671	0.406185	4.38999
ICAM3	5.18309	0.00034965	-0.514546	-4.82193
IFRD1	4.70352	0.000775068	-1.12681	-4.53398
IFT52	4.44303	0.00128419	0.49915	4.3736
IGFBP3	3.55555	0.00560947	-0.654002	-3.80064
IGFBP7	4.48223	0.00122059	-0.57077	-4.39793
IGLL1	4.28971	0.00173232	-0.794763	-4.27772
IGLL5	5.3506	0.000292871	-0.859155	-4.92052
IK	5.62763	0.000187919	0.257731	5.08158
IKBIP	3.22633	0.00949045	-0.366656	-3.57502
IL16	6.78806	0	-0.772229	-5.7339
IL6ST	3.71453	0.00429114	-0.335673	-3.90676
ILDR1	3.21688	0.00962183	-1.00998	-3.56841
ILF2	6.72635	0	0.354221	5.69998
ILF3	4.76595	0.000709497	0.291772	4.57198
ILF3.1	4.5559	0.00103856	0.281312	4.44347
ILK	8.60151	0	-0.477911	-6.70356
ILKAP	6.18537	2.50784e-05	0.39256	5.39917
IMPDH2	4.29959	0.00170865	0.393544	4.28393
INA	8.6539	0	-0.750249	-6.73095
INCENP	3.62446	0.00495745	0.469352	3.84684
INHBA	4.88746	0.000573991	-0.836149	-4.64548
INPP1	3.42523	0.00689847	-0.304193	-3.71231
INPP4B	4.9753	0.000470958	-0.600445	-4.69825
INTS10	3.51795	0.00594493	0.202833	3.77528
INTS3	10.6423	0	0.459701	7.75494
INTS4	8.05999	0	0.310105	6.41869
INTS6	5.92092	0.000119565	0.342269	5.24962
INTS7	3.64609	0.00479507	0.209151	3.86128
INTS9	3.50157	0.00610768	0.212989	3.7642
IPO11	4.61149	0.000891219	0.268393	4.47767
IPO4	3.37247	0.00756764	0.315076	3.6762
IPO5	3.97345	0.00295212	0.243186	4.07611
IRAK4	3.49252	0.00620601	-0.285115	-3.75807
ISCA1	3.40655	0.00712767	0.352764	3.69955
ISCU	4.53878	0.00108259	0.367478	4.43291
ISLR	4.02515	0.00280412	-0.675403	-4.10944
ITGA1	9.79377	0	-0.730404	-7.3211
ITGA11	5.03096	0.000409091	-0.562796	-4.73154
ITGAL	4.4976	0.00119752	-0.492632	-4.40745
ITGAV	4.89853	0.000571429	-0.556627	-4.65215
ITGB1	7.33235	0	-0.421115	-6.03006
ITGB2	3.61481	0.00507051	-0.42427	-3.84039
ITGB5	3.48672	0.00623966	-0.421648	-3.75414
ITGB6	3.43636	0.00675698	-0.419666	-3.71991
ITIH1	5.13343	0.000363636	-0.760511	-4.79251
ITIH2	4.26982	0.00179399	-0.653033	-4.2652
JAM3	4.95078	0.000514729	-0.550719	-4.68355
JCHAIN	4.9145	0.000546282	-0.862128	-4.66176
JMJD1C	3.32971	0.00813546	0.371483	3.64677
KANK2	7.05179	0	-0.44293	-5.87806
KANK4	5.67917	0.000181818	-0.688099	-5.11129
KDELC2	4.50265	0.00119701	-0.432164	-4.41057
KDM1B	4.09359	0.00256171	0.301549	4.15334
KDM2A	4.03199	0.00278457	0.247171	4.11384
KDM3B	3.34353	0.00799465	0.242511	3.65629
KERA	3.81351	0.00373199	-0.952574	-3.97198
KIF13B	4.63004	0.000887118	-0.334073	-4.48904
KLK13	6.0751	7.14286e-05	-0.98324	-5.33703
KLKB1	3.74876	0.00407425	-0.489205	-3.92939
KNG1	3.53548	0.00577097	-0.55695	-3.78711
KNG1.1	3.59498	0.00524511	-0.566701	-3.82711
KNOP1	5.90152	0.000128686	0.432466	5.23858
KPNA2	4.61754	0.000889474	0.536229	4.48138
KRR1	5.03218	0.000409756	0.424836	4.73227
KYNU	3.62637	0.00495282	-0.592857	-3.84812
LACTB	3.58768	0.00528646	-0.373046	-3.82222
LAIR1	4.1708	0.00214387	-0.549853	-4.20255
LAMA4	8.34798	0	-0.720225	-6.57059
LAMB1	8.39108	0	-0.693687	-6.59325
LAMC1	4.49906	0.00119403	-0.402567	-4.40835
LARS2	4.1912	0.00206173	0.268209	4.2155
LAS1L	4.1976	0.00204132	0.275154	4.21955
LASP1	3.9681	0.00298739	-0.320901	-4.07265
LCP1	5.80997	0.000140351	-0.73409	-5.18633
LCP2	4.47622	0.00122816	-0.406223	-4.39421
LDB1	3.95567	0.00306009	0.306886	4.06461
LDB3	3.5946	0.00524625	-0.854308	-3.82686
LDB3.1	6.63719	0	-1.08945	-5.65084
LGALS1	4.49566	0.00119307	-0.623192	-4.40625
LIG3	3.59457	0.00524231	0.252862	3.82684
LILRB3	4.27837	0.00176674	-0.555563	-4.27058
LIMA1	6.7484	0	-0.43434	-5.71211
LIMA1.1	6.69625	0	-0.432825	-5.68341
LIMS1	5.71885	0.00015814	-0.390771	-5.13411
LIMS1.1	5.43677	0.000260163	-0.366988	-4.97088
LIMS2	3.64703	0.00478335	-0.315908	-3.86191
LIMS2.1	3.75288	0.00406796	-0.32395	-3.93211
LIN9	4.72332	0.000757202	0.338139	4.54605
LITAF	10.1756	0	-0.884905	-7.51676
LMCD1	3.91254	0.00325483	-0.520766	-4.03664
LMF2	5.70503	0.000165899	-0.419487	-5.12617
LMNA	3.4749	0.00634894	-0.404596	-3.74612
LMNA.1	3.33348	0.00809574	-0.403577	-3.64937
LMNA.2	3.31878	0.00830993	-0.404481	-3.63922
LMOD1	9.66395	0	-0.736994	-7.25437
LNPK	4.16486	0.00217998	-0.268409	-4.19877
LOX	5.16832	0.000355401	-0.682645	-4.81319
LOXL1	5.76613	0.000163462	-0.743801	-5.16123
LOXL2	4.85944	0.000593472	-0.694374	-4.62858
LPCAT2	8.43096	0	-0.561409	-6.61419
LPP	8.26202	0	-0.472084	-6.52536
LRCH1	7.74507	0	-0.328244	-6.25141
LRP1	9.00815	0	-0.63978	-6.91549
LRP1B	3.64393	0.00482217	-0.606989	-3.85984
LRP5	3.74462	0.00410298	-0.744272	-3.92666
LRP8	6.77518	0	-0.829146	-5.72683
LRPPRC	6.2435	2.589e-05	0.417578	5.4318
LRRC1	5.69137	0.000183486	0.359326	5.11831
LRRC15	4.77075	0.000706872	-0.705983	-4.5749
LRRC17	3.26698	0.00898054	-0.571997	-3.60333
LRRC25	3.71754	0.00427258	-0.410974	-3.90875
LSG1	3.63002	0.00494046	0.261608	3.85056
LSM14B	3.37342	0.00755918	0.330116	3.67685
LSP1	5.18654	0.000352734	-0.616356	-4.82397
LTBP1	4.93149	0.000551302	-0.745964	-4.67197
LTBP1.1	4.8005	0.000665718	-0.711865	-4.59294
LTBP2	5.4287	0.000265594	-0.706692	-4.96618
LTBP3	3.46562	0.00644068	-0.512768	-3.73981
LTBP3.1	3.40232	0.00717412	-0.498441	-3.69665
LTF	3.25541	0.00917313	-0.743425	-3.59528
LUC7L2	3.65935	0.00463467	0.197494	3.87012
LUM	8.75696	0	-1.16902	-6.78476
LUZP1	6.77116	0	-0.426364	-5.72462
LXN	5.31907	0.000318786	-0.662828	-4.90204
LYAR	5.83098	0.000143223	0.438083	5.19835
LYRM4	7.45069	0	0.681007	6.09379
LYVE1	4.22985	0.00189274	-0.640287	-4.23997
LYZ	6.16177	2.47678e-05	-0.877612	-5.38589
LZTFL1	4.30097	0.00170989	0.397068	4.2848
MAGOH	3.6615	0.00462636	0.223386	3.87155
MAIP1	4.6981	0.000774019	0.394882	4.53067
MAMDC2	3.76124	0.00403252	-0.509055	-3.93762
MAN1A1	5.55987	0.00021645	-0.479776	-5.04241
MAP1LC3B2	4.05332	0.00268316	-0.432831	-4.12754
MAP4K5	3.31	0.00838446	-0.286427	-3.63315
2005-03-01	4.12861	0.00237376	0.287322	4.17569
MARCKS	3.54091	0.00570051	-0.445445	-3.79078
MARS	3.4317	0.00680223	0.228475	3.71672
MASP1	3.88243	0.00338328	-0.665264	-4.01704
MAT2A	4.12273	0.00238583	0.227264	4.17194
MATR3	3.47677	0.00632505	0.190964	3.74739
MB21D1	4.3112	0.00167257	-0.714275	-4.29123
MCAM	4.08909	0.00258641	-0.422002	-4.15046
MCCC1	3.97296	0.00295668	0.467692	4.07579
MDH2	3.44867	0.00662737	0.476794	3.72829
MDH2.1	3.38331	0.00740832	0.47666	3.68363
MDN1	6.79543	0	0.343401	5.73795
ME1	7.73143	0	-0.59313	-6.24413
MECOM	3.35507	0.00782258	0.330515	3.66424
MED10	3.34176	0.00799199	0.198748	3.65508
MED21	4.42494	0.00132084	0.312687	4.36234
MED22	4.23343	0.00187962	0.238098	4.24223
MED23	3.80693	0.00379282	0.197229	3.96767
MED25	3.95198	0.00307335	0.326985	4.06222
MED28	4.5816	0.0009375	0.242066	4.4593
MED4	3.56264	0.00556909	0.216001	3.80541
MED6	4.6544	0.00085676	0.323463	4.50397
MEF2A	3.61931	0.00501746	-0.360392	-3.8434
MESD	3.63577	0.00489977	-0.303264	-3.8544
METTL3	4.84062	0.000632201	0.373534	4.61722
MFAP2	4.40563	0.00138766	-0.830111	-4.35031
MFAP4	4.15163	0.00224547	-0.957351	-4.19036
MFAP5	7.59146	0	-0.944282	-6.16932
MFAP5.1	7.5308	0	-0.946781	-6.13681
MGAT1	3.98491	0.00292434	-0.322608	-4.08351
MGLL	4.29658	0.00171616	-0.415201	-4.28204
MIB1	3.24624	0.00926559	-0.270019	-3.5889
MICAL1	4.81801	0.000646465	-0.418475	-4.60354
MINDY2	6.91535	0	-0.406516	-5.80364
MIPEP	5.21166	0.000342857	0.496523	4.83882
MLH1	3.69914	0.00437451	0.253385	3.89656
MLKL	7.20167	0	-0.630172	-5.95943
MMP14	4.12786	0.00237537	-0.44753	-4.17522
MMP19	5.20543	0.00034103	-0.578925	-4.83514
MMP2	4.81096	0.000653295	-0.762881	-4.59928
MMS19	3.50821	0.00603888	0.247759	3.76869
MNDA	7.46266	0	-0.749497	-6.10023
MOB3A	3.52584	0.00587345	-0.369024	-3.78061
MORF4L1	6.75843	0	0.347589	5.71762
MOXD1	4.35615	0.00154473	-0.811763	-4.31941
MPHOSPH10	4.48772	0.00121675	0.288966	4.40133
MPHOSPH8	4.36171	0.00153462	0.243411	4.32288
MPRIP	5.81221	0.000140704	-0.370141	-5.18762
MRAS	5.59335	0.000203091	-0.476089	-5.06178
MRC1	4.23175	0.00189451	-0.463601	-4.24117
MRC2	6.31017	2.67559e-05	-0.62988	-5.46914
MRGPRF	3.66215	0.00462374	-0.613743	-3.87198
MRM3	3.51508	0.00595517	0.436471	3.77333
MRPL11	4.04612	0.00269943	0.359998	4.12292
MRPL21	3.54721	0.00567107	0.339604	3.79502
MRPL3	3.20857	0.0097775	0.31269	3.5626
MRPL37	3.1938	0.00997497	0.265756	3.55225
MRPL40	3.49241	0.00620157	0.296932	3.758
MRPL44	4.31827	0.00165333	0.3375	4.29567
MRPL45	3.28504	0.00874771	0.263807	3.61587
MRPL46	3.40938	0.00709392	0.275805	3.70149
MRPL49	4.2886	0.0017329	0.322996	4.27702
MRPS10	4.81536	0.000656115	0.358366	4.60194
MRPS16	5.73349	0.00016	0.375546	5.14251
MRPS17	7.70644	0	0.596227	6.23079
MRPS18B	4.73108	0.000749311	0.364633	4.55078
MRPS21	3.805	0.0037965	0.42569	3.9664
MRPS22	4.28939	0.00173043	0.320717	4.27752
MRPS23	3.7966	0.00382753	0.338958	3.96089
MRPS25	5.73417	0.000160377	0.410157	5.14291
MRPS26	6.62667	0	0.36116	5.64502
MRPS27	6.52427	1.53257e-05	0.432917	5.58836
MRPS31	3.52486	0.005875	0.309218	3.77994
MRPS34	3.39975	0.00721154	0.3373	3.69489
MRPS35	4.20056	0.00203938	0.400405	4.22143
MRPS5	3.29953	0.00855979	0.281575	3.62591
MRPS6	6.57185	0	0.500153	5.61472
MRPS7	3.86478	0.00346805	0.327157	4.00553
MRPS9	3.78758	0.00387139	0.274843	3.95496
MRTO4	4.37358	0.00150745	0.303382	4.33031
MRVI1	8.91012	0	-0.661334	-6.86454
MSH2	7.35769	0	0.455324	6.04373
MSH3	5.60329	0.00019469	0.342541	5.06753
MSH6	5.20599	0.000341637	0.462565	4.83547
MSL3	5.46464	0.000256198	0.756778	4.98712
MSN	3.95259	0.00307252	-0.291827	-4.06261
MTIF2	3.66344	0.00461801	0.297135	3.87284
MTMR6	3.90956	0.00327368	-0.288979	-4.0347
MTMR9	5.47971	0.000258333	-0.356553	-4.99589
MTPAP	3.2946	0.00859764	0.268829	3.62249
MTX1	4.25604	0.00182322	0.235309	4.25651
MTX2	5.64669	0.00018018	0.365862	5.09258
MUSTN1	3.82016	0.00370059	-0.859419	-3.97635
MXRA5	4.17646	0.00212602	-0.739316	-4.20614
MXRA7	7.41661	0	-0.633111	-6.07546
MXRA7.1	6.02516	6.87679e-05	-0.606566	-5.30878
MXRA8	3.38753	0.00735792	-0.447983	-3.68653
MYADM	6.82596	0	-0.537822	-5.7547
MYBBP1A	6.5388	0	0.380104	5.59642
MYDGF	6.91019	0	-0.559722	-5.80082
MYEF2	4.16372	0.0021899	0.436056	4.19805
MYEF2.1	4.11736	0.00241176	0.432311	4.16852
MYH10	4.25887	0.00182051	-0.422111	-4.25829
MYH10.1	4.27035	0.00179592	-0.422505	-4.26553
MYH11	4.49708	0.00119603	-0.476313	-4.40713
MYH11.1	4.45099	0.00127751	-0.475584	-4.37855
MYH14	5.00784	0.000435897	-0.440654	-4.71772
MYH14.1	5.00758	0.0004352	-0.441236	-4.71757
MYH6	3.20164	0.00986281	-0.812613	-3.55774
MYH9	4.80859	0.000657143	-0.507211	-4.59784
MYL10	7.06401	0	-1.36418	-5.88471
MYL12A	7.42194	0	-0.56921	-6.07833
MYL12B	7.41786	0	-0.569083	-6.07613
MYL4	4.2071	0.0019917	-1.03237	-4.22557
MYL6	4.97502	0.000470219	-0.405052	-4.69808
MYL6.1	4.99358	0.000450079	-0.406567	-4.7092
MYL6B	5.84081	0.000144703	-0.444165	-5.20396
MYL9	8.68282	0	-0.68442	-6.74606
MYLK	7.20878	0	-0.619731	-5.96328
MYLK.1	7.27201	0	-0.621907	-5.99748
MYLK.2	5.01985	0.000425806	-0.487982	-4.7249
MYO18A	5.01963	0.000425121	-0.295218	-4.72477
MYO1C	7.21707	0	-0.469878	-5.96777
MYO1C.1	7.27748	0	-0.472901	-6.00044
MYO1D	4.48347	0.00122509	-0.39938	-4.3987
MYO1E	7.96023	0	-0.411055	-6.36584
MYO1F	7.85252	0	-0.528419	-6.30863
MYO1G	10.4206	0	-0.60112	-7.64192
MYO5A	5.10549	0.00037225	-0.268319	-4.77592
MYPN	5.46441	0.00025567	-0.991398	-4.98698
NAA25	4.55324	0.00103457	0.275605	4.44183
NAA40	5.24489	0.000335766	0.432285	4.85842
NACA	6.63814	0	0.383356	5.65136
NAGK	5.45959	0.000255144	-0.32115	-4.98417
NAIP	4.98376	0.000454976	-0.434163	-4.70332
NAP1L1	3.97568	0.00295195	0.303609	4.07755
NASP	4.73216	0.000750345	0.512247	4.55144
NAT10	3.86201	0.00348276	0.295134	4.00373
NCAPD3	3.19513	0.00994865	0.448236	3.55318
NCF2	4.90425	0.000556732	-0.464068	-4.65559
NCL	5.06002	0.000410596	0.460021	4.74887
NCOA5	5.31117	0.000325142	0.279591	4.8974
NDC1	6.21558	2.55591e-05	0.308129	5.41614
NECAP2	4.19184	0.00205973	-0.31805	-4.2159
NEFH	8.92736	0	-0.748403	-6.8735
NEFL	8.74206	0	-0.762987	-6.77698
NEFM	8.72266	0	-0.76162	-6.76686
NELFA	4.98188	0.000454259	0.298145	4.70219
NELFCD	3.99632	0.00289299	0.256428	4.09087
NEXN	8.10823	0	-0.896082	-6.44421
NFATC1	4.12006	0.00240708	-0.442904	-4.17024
NFKBIA	5.06521	0.00039801	-0.622684	-4.75196
NFS1	6.18675	2.51572e-05	0.426143	5.39994
NID1	4.06851	0.00263471	-0.415602	-4.13728
NID2	8.89519	0	-0.67699	-6.85677
NIN	5.00437	0.000446571	-0.464329	-4.71565
NIPSNAP2	3.42312	0.00693815	0.410962	3.71087
NLN	6.54029	0	0.473857	5.59724
NNMT	6.03954	6.93642e-05	-1.13672	-5.31692
NOA1	3.80291	0.00381	0.382154	3.96503
NOC2L	5.07556	0.00039399	0.324078	4.75813
NOL10	4.1791	0.00212004	0.305093	4.20782
NOL11	6.59784	0	0.36002	5.6291
NOL7	5.23785	0.000335155	0.36461	4.85426
NOL9	4.20916	0.00198127	0.249218	4.22688
NOLC1	4.06666	0.00263985	0.504572	4.1361
NOLC1.1	4.05608	0.00267302	0.503819	4.12931
NOP14	5.47161	0.000256729	0.31272	4.99117
NOP2	4.54809	0.00105102	0.407921	4.43865
NOP2.1	4.536	0.00109137	0.40986	4.43119
NOP58	3.19783	0.00991217	0.324406	3.55508
NOP9	6.65019	0	0.355272	5.65801
NOS1AP	3.51323	0.00598555	0.455018	3.77209
NOS3	3.67317	0.00456742	-0.452223	-3.87931
NPL	3.90115	0.00331119	-0.454147	-4.02923
NPNT	4.36366	0.00152901	-0.799833	-4.32411
NPNT.1	4.41194	0.00134422	-0.796429	-4.35425
NQO2	4.12435	0.0023834	-0.604387	-4.17298
NR1H2	4.02052	0.00281121	-0.338254	-4.10646
NR3C1	3.77771	0.00392787	-0.439397	-3.94846
NRP1	5.06692	0.000392679	-0.401474	-4.75298
NRP2	3.52649	0.00586608	-0.445378	-3.78105
NSF	3.84913	0.00353282	-0.24421	-3.99531
NSL1	4.01348	0.00282463	0.311994	4.10193
NSUN2	3.69333	0.00442386	0.298383	3.8927
NSUN5	5.25295	0.000338235	0.370822	4.86317
NT5E	6.51002	1.50376e-05	-0.701129	-5.58046
NTM	5.41051	0.000267191	-0.793764	-4.95556
NTPCR	5.21821	0.000345324	0.503771	4.84268
NUDCD2	3.59379	0.00524738	0.293927	3.82632
NUDT16L1	3.74819	0.00407419	0.335929	3.92901
NUDT21	5.70609	0.000166667	0.271745	5.12678
NUMA1	4.32263	0.00164627	0.345704	4.2984
NUMA1.1	4.23162	0.00189053	0.342955	4.24109
NUP43	3.521	0.00592453	0.22401	3.77734
NUP85	6.26906	2.64026e-05	0.276899	5.44613
NUPL2	4.36707	0.00152338	0.287221	4.32624
NXT1	3.78014	0.00391783	0.291183	3.95006
OCIAD1	4.14864	0.0022593	0.378133	4.18845
OCIAD1.1	3.79946	0.00380066	0.347603	3.96277
OGDHL	3.3587	0.00778451	0.340212	3.66673
OLFML3	7.27809	0	-0.866304	-6.00077
OLFML3.1	7.21822	0	-0.861614	-5.96839
OMD	7.87004	0	-1.306	-6.31794
OPA1	3.20289	0.00984499	0.301408	3.55862
ORC3	7.19472	0	0.358132	5.95566
ORC4	7.02975	0	0.363864	5.86606
ORC5	4.65945	0.000842953	0.281249	4.50706
OSTF1	4.0521	0.00268061	-0.346026	-4.12676
OSTM1	3.50574	0.00604598	-0.282227	-3.76702
P3H3	3.61287	0.00508623	-0.532319	-3.83909
PABPN1	5.48997	0.000258873	0.312171	5.00185
PAICS	4.2678	0.00179872	0.397268	4.26392
PALLD	7.38702	0	-0.835951	-6.05953
PALLD.1	7.50241	0	-0.954403	-6.12158
PALM2-AKAP2	4.95451	0.000515528	-0.368803	-4.68579
PAPSS2	3.68749	0.00446708	-0.290292	-3.88883
PARN	4.18371	0.00209388	0.267435	4.21074
PARP1	7.16255	0	0.568435	5.93823
PARS2	4.05906	0.00266285	0.368258	4.13122
PARVA	7.33919	0	-0.460277	-6.03376
PARVG	3.91689	0.00322252	-0.409642	-4.03946
PCCA	4.26828	0.00180064	0.394267	4.26423
PCCB	4.48289	0.00122359	0.413173	4.39834
PCNP	3.21907	0.00957714	0.236152	3.56994
PCOLCE	5.49311	0.000259958	-0.817539	-5.00367
PDCD11	6.11241	3.6036e-05	0.367147	5.35808
PDGFRB	8.10163	0	-0.665978	-6.44072
PDGFRL	5.14132	0.000364888	-0.756701	-4.7972
PDHB	4.62458	0.000883598	0.413262	4.48569
PDLIM2	8.72812	0	-0.837012	-6.76971
PDLIM3	5.3364	0.000305927	-0.915592	-4.9122
PDLIM3.1	5.18624	0.000351494	-0.909412	-4.82379
PDLIM4	5.19158	0.000353357	-0.555055	-4.82695
PDLIM5	7.60282	0	-0.757769	-6.1754
PDLIM5.1	8.40726	0	-0.765404	-6.60174
PDLIM5.2	8.28973	0	-0.752693	-6.53995
PDLIM7	7.75608	0	-0.738446	-6.25728
PDLIM7.1	8.26077	0	-0.769631	-6.5247
PDLIM7.2	6.3662	2.78746e-05	-0.668647	-5.50044
PDRG1	3.96229	0.0030243	0.330632	4.06889
PDS5A	3.28295	0.00878278	0.189122	3.61442
PEAK1	3.30646	0.00844474	-0.246376	-3.6307
PECAM1	6.17909	2.5e-05	-0.505048	-5.39563
PEG10	4.6139	0.000892388	0.696288	4.47915
PEPD	6.63268	0	-0.450349	-5.64834
PES1	3.3355	0.00807457	0.239145	3.65076
PFDN2	5.79494	0.000138614	0.289485	5.17774
PFDN4	7.22744	0	0.397226	5.97338
PFDN5	7.59075	0	0.361814	6.16894
PFDN6	3.28278	0.00877966	0.217987	3.6143
PFKM	3.56732	0.00550483	0.40513	3.80855
PGLYRP2	4.59906	0.000909804	-0.502337	-4.47003
PGM1	4.29862	0.00171116	-0.364098	-4.28332
PHB	4.38986	0.00145202	0.433034	4.34048
PHB2	4.22092	0.00194969	0.400685	4.23432
PHF10	4.30142	0.00171177	0.293458	4.28508
PHLDB1	3.48896	0.00622571	-0.336468	-3.75566
PICALM	4.46628	0.00123522	-0.260954	-4.38804
PICALM.1	4.48162	0.00122249	-0.261465	-4.39755
PIGU	3.73772	0.00414103	0.347471	3.9221
PIK3AP1	5.8029	0.000139303	-0.681082	-5.18229
PIP4K2A	3.86658	0.0034503	-0.352239	-4.00671
PIP4K2A.1	3.80096	0.00381016	-0.344101	-3.96375
PIP5K1C	4.83113	0.000644217	-0.353712	-4.61148
PKD2	3.75386	0.00406813	-0.391799	-3.93275
PLAC9	5.05753	0.000409241	-0.826879	-4.74738
PLAUR	5.11582	0.000361158	-0.634825	-4.78206
PLCB2	3.62674	0.00495122	-0.346771	-3.84837
PLEKHM2	3.97081	0.00296483	-0.252507	-4.0744
PLEKHO2	5.52858	0.000238806	-0.416403	-5.02427
PLIN3	6.21516	2.54777e-05	-0.410682	-5.4159
PLIN3.1	6.51608	1.51515e-05	-0.421355	-5.58382
PLK1	4.07193	0.00262572	0.523734	4.13947
PLPP1	3.39416	0.00728493	-0.418364	-3.69107
PLS1	7.78516	0	-0.633227	-6.27277
PLS3	9.23442	0	-0.84661	-7.03279
PLSCR4	4.64221	0.000870494	-0.593524	-4.49651
PLXDC2	4.80027	0.000664773	-0.432694	-4.5928
PLXNA1	3.98731	0.00290776	-0.21906	-4.08506
PLXNC1	5.57801	0.000209607	-0.451125	-5.05291
PLXND1	5.74851	0.000162291	-0.332958	-5.15113
PMF1-BGLAP	3.73223	0.00417252	0.385003	3.91847
PMPCA	5.74599	0.000161905	0.409282	5.14969
PMPCB	5.07727	0.000394649	0.315057	4.75914
PMS2	5.35143	0.000293436	0.440911	4.92101
PNN	10.0655	0	0.317761	7.46046
PNO1	3.36521	0.00769939	0.239648	3.67121
PNPT1	3.27107	0.00892408	0.255061	3.60617
PODN	6.27021	2.64901e-05	-0.586477	-5.44677
POLD2	4.05065	0.00268691	0.295139	4.12583
POLDIP2	3.45338	0.00659254	0.209463	3.73149
POLG2	3.71192	0.00430016	0.37691	3.90503
POLR1C	3.19797	0.00991337	0.188881	3.55518
POLR2F	5.42375	0.000263473	0.483684	4.96329
POLR3B	3.22761	0.00948214	0.252676	3.57591
POM121	3.34379	0.00799732	0.234628	3.65647
POM121C	3.34331	0.00799197	0.232466	3.65614
POSTN	6.1507	2.46914e-05	-1.16537	-5.37966
POSTN.1	5.86676	0.000136126	-1.13349	-5.21877
POSTN.2	5.85805	0.000135417	-1.13414	-5.2138
POSTN.3	5.98949	7.9096e-05	-1.13366	-5.28857
POTEF	8.7403	0	-0.453592	-6.77606
POTEI	7.33378	0	-0.442291	-6.03084
POTEJ	4.08165	0.00260483	-0.373992	-4.1457
POU2F1	4.75431	0.000727778	0.333683	4.56491
POU2F2	4.79571	0.00066289	0.440318	4.59004
PPIG	5.11588	0.000361775	0.29736	4.7821
PPM1F	4.93546	0.000547692	-0.316218	-4.67436
PPM1G	3.75346	0.00406483	0.285809	3.93249
PPOX	3.79658	0.00382436	0.277342	3.96088
PPP1R10	4.44932	0.00127599	0.24131	4.37751
PPP1R12B	4.92635	0.000549618	-0.405837	-4.66888
PPP1R12C	13.2821	0	-0.404572	-9.09214
PPP1R12C.1	13.1887	0	-0.403393	-9.04492
PPP1R13L	3.78582	0.00388138	-0.428738	-3.9538
PPP1R14B	3.94004	0.00312135	0.425524	4.05448
PPP1R18	4.42629	0.00132239	-0.453581	-4.36319
PPP3CA	4.55094	0.00103836	-0.28727	-4.44041
PPP3CC	3.51978	0.00592893	-0.303071	-3.77651
PPP3R1	4.12449	0.00238576	-0.39607	-4.17307
PRCC	3.56226	0.00556083	0.242651	3.80515
PRDX3	3.39989	0.00721375	0.398581	3.69499
PRDX6	3.54182	0.00570175	0.362653	3.79138
PREX1	4.91757	0.000547112	-0.407666	-4.6636
PRG2	4.0233	0.00280262	-0.677821	-4.10825
PRG4	4.08669	0.00259166	-0.660665	-4.14893
PRG4.1	4.45537	0.00127251	-0.693149	-4.38126
PRKDC	3.9257	0.00319224	0.250381	4.04519
PRKG1	8.59395	0	-0.817701	-6.6996
PRKG1.1	8.62668	0	-0.804192	-6.71672
PRMT5	4.42693	0.0013255	0.271388	4.36358
PROC	4.9479	0.000513138	-0.619877	-4.68182
PROCR	4.32856	0.00160894	-0.507164	-4.30213
PROS1	4.04662	0.00270199	-0.608323	-4.12324
PRPF19	5.43162	0.000266129	0.236385	4.96788
PRPF40B	3.5948	0.00525019	0.356718	3.82699
PRPF4B	4.83342	0.000641176	0.319739	4.61286
PRPF6	7.54946	0	0.286633	6.14681
PRPH	5.30388	0.000324528	-0.483236	-4.89312
PRRX1	5.55175	0.000224622	-0.490875	-5.03771
PSD4	3.29653	0.0085823	-0.469514	-3.62383
PSEN1	3.79883	0.00381079	0.333098	3.96235
PSMB9	3.84958	0.00352901	-0.512125	-3.9956
PSTPIP1	5.51499	0.000237288	-0.596667	-5.01639
PSTPIP2	4.33329	0.0015991	-0.532234	-4.30509
PTCD3	4.47681	0.00122479	0.320284	4.39457
PTGFRN	6.24129	2.58065e-05	-0.487723	-5.43056
PTGIS	7.57679	0	-0.994727	-6.16146
PTMA	5.07424	0.000393333	0.825884	4.75734
PTPRC	3.99318	0.00290542	-0.594361	-4.08885
PUF60	3.99087	0.00290576	0.264155	4.08736
PUF60.1	3.99126	0.00290476	0.264006	4.08761
PURA	4.01461	0.00282726	-0.386789	-4.10266
PUS1	6.31959	2.7027e-05	0.523901	5.47441
PUS7	3.2214	0.00954765	0.305284	3.57157
PWP2	6.72216	0	0.40859	5.69768
PXDC1	6.67222	0	-0.595562	-5.67016
PXDN	4.07854	0.00261138	-0.469701	-4.14371
PYURF	5.50418	0.000244726	0.663663	5.01011
PZP	3.94109	0.00312334	-0.660655	-4.05516
QPCT	4.27523	0.00178256	-0.732658	-4.2686
QRICH1	3.34945	0.0079061	0.242304	3.66037
QSOX1	4.00995	0.00283535	-0.561329	-4.09965
RAB11FIP5	4.49591	0.00119455	-0.333105	-4.40641
RAB23	6.01894	6.83761e-05	-0.525388	-5.30526
RAB31	4.75633	0.000729805	-0.628982	-4.56614
RABEP1	3.8001	0.00380382	-0.252453	-3.96318
RAC3	3.64253	0.00482272	-0.286613	-3.85891
RAI14	7.50961	0	-0.425271	-6.12544
RAI14.1	7.50954	0	-0.424511	-6.1254
RAN	3.55466	0.00560295	0.327008	3.80003
RAN.1	6.26547	2.63158e-05	0.343422	5.44412
RANGAP1	6.70881	0	0.28956	5.69033
RAPH1	4.56239	0.00101677	-0.24676	-4.44746
RARRES2	5.0398	0.000411093	-0.623601	-4.73681
RARS	3.35882	0.00778706	0.202744	3.66682
RASSF2	4.68308	0.00079892	-0.448514	-4.52151
RBBP4	4.36115	0.00153288	0.234015	4.32254
RBBP5	4.03579	0.00276083	0.210818	4.11628
RBBP7	3.85403	0.00353002	0.236752	3.99851
RBM19	5.47898	0.000257796	0.408108	4.99546
RBM23	5.45699	0.00025462	0.311739	4.98266
RBM42	4.42866	0.00131765	0.34941	4.36466
RBM6	3.67007	0.00456876	0.215829	3.87725
RBM8A	5.67314	0.000181406	0.41891	5.10782
RBMS2	4.30205	0.00170044	-0.362718	-4.28548
RBMX	5.13712	0.000364261	0.232861	4.7947
RBMXL1	3.22686	0.0094914	0.213122	3.57538
RBP7	5.29443	0.000321495	-0.573111	-4.88757
RBSN	3.722	0.00422857	-0.206031	-3.9117
RCC2	5.35034	0.0003	0.385669	4.92037
RCN3	3.99394	0.00290074	-0.594973	-4.08933
RCSD1	3.34896	0.00790617	-0.473511	-3.66003
RECK	4.87228	0.000589286	-0.467523	-4.63633
RECQL5	4.50948	0.00117647	0.345713	4.4148
REEP3	4.81339	0.000654232	-0.361934	-4.60075
RENBP	4.19091	0.00205961	-0.391656	-4.21531
RETSAT	4.89849	0.000570571	-0.422139	-4.65213
RFC2	5.39861	0.000273438	0.305699	4.94861
RFC2.1	5.34207	0.000299424	0.287171	4.91553
RFC3	6.48626	1.49254e-05	0.339039	5.56726
RFC4	6.3127	2.6936e-05	0.369657	5.47055
RFC5	3.45524	0.0065821	0.256001	3.73276
RGS19	3.44252	0.00670028	-0.290301	-3.7241
RHOC	3.58272	0.00532636	-0.209058	-3.81889
RHOG	3.36217	0.00775405	-0.297127	-3.66912
RILPL1	5.77238	0.000154964	-0.303977	-5.16482
RIN3	6.7165	0	-0.577221	-5.69456
RIPOR1	5.91541	0.00012973	-0.443354	-5.24648
RNASE1	4.816	0.000657061	-0.617249	-4.60233
RNASE6	5.89277	0.000138667	-0.727214	-5.2336
RNASEL	3.54805	0.00567647	-0.298653	-3.79558
RNF169	4.09547	0.00254333	0.336098	4.15454
RNF170	4.77648	0.000708861	-0.439845	-4.57837
RNH1	4.18251	0.0020999	-0.269896	-4.20998
RNPC3	6.04879	6.99708e-05	0.535876	5.32215
RNPS1	4.50662	0.00119	0.218037	4.41303
ROMO1	3.56961	0.00548622	0.346285	3.81009
ROR2	4.43218	0.00130506	-0.508052	-4.36685
RP2	3.76513	0.00399675	-0.322914	-3.94018
RPA3	4.37157	0.00150857	0.356757	4.32905
RPL17	4.52227	0.00115869	0.215965	4.42271
RPL18	3.47029	0.00636608	0.212662	3.74299
RPL19	3.75723	0.00405195	0.398659	3.93497
RPL24	4.13471	0.00235928	0.338413	4.17958
RPL7L1	6.19628	2.52366e-05	0.377787	5.4053
RPP30	3.22602	0.00949459	0.308606	3.5748
RPRD1A	4.55558	0.00103723	0.422109	4.44327
RPRD1B	5.21418	0.000344086	0.397848	4.8403
RPRD2	7.56641	0	0.312921	6.1559
RPRD2.1	7.94892	0	0.316162	6.35984
RPS28	4.21283	0.00197912	0.461953	4.2292
RPS5	3.25695	0.0091436	0.209425	3.59635
RRBP1	5.60446	0.000195122	-0.414086	-5.0682
RRP15	6.94544	0	0.554732	5.82008
RRP1B	3.33822	0.008056	0.287332	3.65263
RRP7A	3.2714	0.00892727	0.284442	3.6064
RRP9	4.49482	0.00119654	0.33725	4.40573
RSF1	3.51761	0.00594062	0.315853	3.77505
RSL1D1	4.52665	0.00113636	0.341463	4.42541
RSL24D1	3.94279	0.00311901	0.519499	4.05627
RSU1	7.42047	0	-0.399342	-6.07754
RSU1.1	6.52108	1.52091e-05	-0.368824	-5.58659
RTFDC1	5.83951	0.00014433	0.379041	5.20322
RTN4	5.29744	0.000322097	-0.435338	-4.88934
RTN4.1	5.95108	8.86427e-05	-0.420482	-5.26677
RTN4.2	6.07445	7.12166e-05	-0.424658	-5.33666
RTN4.3	6.38771	2.8169e-05	-0.437823	-5.51243
RUNX1	5.26705	0.000332103	-0.541372	-4.87147
RUNX2	5.40405	0.000266667	-0.575907	-4.95179
RUNX3	4.33157	0.00159732	-0.538958	-4.30401
RUVBL1	4.57158	0.0010013	0.26159	4.45312
S100A10	3.19349	0.00997624	-0.622155	-3.55203
S100A11	3.52846	0.0058484	-0.501337	-3.78237
SAMM50	4.90335	0.000555891	0.242431	4.65505
SAP18	8.29914	0	0.295015	6.5449
SAP30BP	5.53142	0.000239829	0.355305	5.02592
SARM1	3.41873	0.00699514	-0.348763	-3.70787
SARNP	4.82378	0.000644412	0.268231	4.60704
SASH3	3.31651	0.0083415	-0.48692	-3.63766
SBNO1	4.06548	0.00264498	0.257405	4.13534
SBNO1.1	4.0735	0.00262056	0.257747	4.14048
SCCPDH	3.67858	0.00452813	0.381701	3.88291
SCO1	3.88549	0.00337871	0.355671	4.01904
SDCBP.1	3.60329	0.0051678	-0.323474	-3.83268
SDHAF2	4.33886	0.00158652	0.715974	4.30858
SEC23A	4.67949	0.000808625	-0.320849	-4.51931
SEC24A	3.32419	0.00823623	-0.197883	-3.64296
SEC24D	3.98389	0.00292266	-0.379355	-4.08285
SEC31A	6.16681	2.49221e-05	-0.279559	-5.38873
SELENOS	4.24154	0.00185987	-0.49396	-4.24736
SELL	5.62889	0.000188341	-0.726884	-5.08231
SEMA3C	3.68618	0.00447612	-0.465254	-3.88796
2001-09-01	3.42248	0.00693611	-0.515768	-3.71044
2011-09-01	9.20995	0	-0.423542	-7.02012
2002-09-01	3.71054	0.00430624	-0.213888	-3.90411
2004-09-01	5.80048	0.000138958	-0.34665	-5.18091
2005-09-01	5.09255	0.000390572	-0.395706	-4.76823
SEPT5.1	5.79142	0.000137931	-0.412405	-5.17572
2006-09-01	8.98397	0	-0.420133	-6.90293
2007-09-01	5.97915	7.84314e-05	-0.277479	-5.28271
SEPT7.1	5.98086	7.86517e-05	-0.277321	-5.28367
2008-09-01	7.95325	0	-0.368151	-6.36214
SERPINA4	3.35894	0.00778692	-0.538803	-3.6669
SERPINA5	3.72045	0.00423156	-0.730349	-3.91068
SERPINB9	3.84146	0.00356537	-0.382109	-3.9903
SERPINF1	7.87522	0	-0.949719	-6.3207
SERPING1	4.85531	0.000592593	-0.579216	-4.62609
SET	5.28893	0.000319703	0.438574	4.88434
SET.1	5.20839	0.000342246	0.445022	4.83688
SET.2	5.04532	0.000405892	0.431033	4.74011
SETD1A	4.14475	0.00229087	0.2199	4.18598
SETD7	7.02215	0	-0.412374	-5.86192
SF1	3.24967	0.00922086	0.202991	3.59129
SF1.1	3.65569	0.00469243	0.225363	3.86768
SF3B6	9.48698	0	0.325882	7.16324
SFRP2	6.85322	0	-1.50697	-5.76964
SFRP4	5.93935	9.91736e-05	-1.08427	-5.2601
SFXN2	3.58557	0.00529447	0.483154	3.8208
SFXN3	7.07306	0	-0.41389	-5.88963
SGCB	7.37007	0	-0.591138	-6.0504
SGCD	7.88232	0	-0.794235	-6.32448
SGCE	4.44062	0.00129704	-0.50695	-4.3721
SGF29	10.1317	0	0.394586	7.49434
SH3BGRL3	4.44529	0.00128095	-0.454122	-4.375
SH3D19	6.60113	0	-0.531381	-5.63091
SH3GL1	4.85958	0.000594354	-0.287174	-4.62867
SH3GLB1	4.45213	0.00126946	-0.233517	-4.37925
SH3GLB1.1	4.2832	0.00173593	-0.312775	-4.27363
SH3PXD2A	4.52989	0.00113418	-0.466786	-4.42741
SH3PXD2B	3.86192	0.00347976	-0.361068	-4.00366
SHMT2	3.26408	0.00902139	0.38983	3.60132
SIN3A	3.31493	0.00835139	0.187787	3.63656
SIN3B	3.66137	0.00462277	0.312374	3.87146
SIRPA	5.41872	0.000261386	-0.441032	-4.96035
SIRT2	3.21535	0.00964005	-0.272617	-3.56734
SKAP2	4.17102	0.00214822	-0.468383	-4.20269
SKIV2L2	6.69003	0	0.273127	5.67998
SKP1	3.77612	0.00392805	0.250704	3.94742
SLC12A4	4.59802	0.000913838	-0.311173	-4.46939
SLC25A3	3.88183	0.00338729	0.339504	4.01665
SLC25A3.1	3.85731	0.00351505	0.343629	4.00065
SLC35F2	3.70952	0.00430915	0.420889	3.90344
SLC9A9	3.37207	0.00757609	-0.437466	-3.67592
SLIRP	5.94636	9.94475e-05	0.489034	5.26409
SLMAP	4.92495	0.00054878	-0.295854	-4.66804
SLMAP.1	4.97762	0.000459119	-0.297843	-4.69964
SLMAP.2	5.00418	0.00044586	-0.298649	-4.71554
SMARCA1	6.07318	7.10059e-05	0.283803	5.33594
SMARCA4	6.89039	0	0.303806	5.78999
SMARCA4.1	6.90177	0	0.304363	5.79622
SMARCA5	6.55986	0	0.268036	5.60808
SMARCAL1	4.051	0.00268186	0.243655	4.12605
SMARCC1	3.98437	0.00292168	0.258462	4.08316
SMARCE1	3.9761	0.00294737	0.226928	4.07782
SMC3	3.84599	0.00355102	0.206227	3.99326
SMNDC1	5.687	0.000183066	0.310823	5.1158
SMOC2	5.9637	7.79944e-05	-0.727816	-5.27393
SNRNP27	3.68029	0.00452895	0.394788	3.88405
SNRPA	3.47392	0.00634561	0.211022	3.74546
SNRPB2	3.88147	0.00338435	0.212561	4.01642
SNRPC	8.50813	0	0.353743	6.65467
SNRPD1	4.19703	0.00204747	0.356531	4.21919
SNRPD2	6.5368	0	0.260063	5.59531
SNRPG	6.7148	0	0.291756	5.69362
SNX18	11.9184	0	-0.514635	-8.40247
SNX3	5.01713	0.000423756	-0.301474	-4.72327
SNX33	4.63231	0.000888298	-0.404635	-4.49044
SNX6	4.25399	0.00182359	-0.212999	-4.25522
SNX9	9.10311	0	-0.54261	-6.96476
SOD2	4.38264	0.00148268	-0.79224	-4.33597
SORBS1	7.1017	0	-0.57568	-5.9052
SORBS1.1	7.02759	0	-0.572942	-5.86489
SORBS1.2	6.94696	0	-0.581976	-5.82092
SORBS2	7.50635	0	-0.616127	-6.12369
SORBS2.1	7.74066	0	-0.623168	-6.24905
SORBS2.2	7.59057	0	-0.623288	-6.16884
SORBS3	4.45336	0.00127098	-0.482307	-4.38002
SORCS2	5.29286	0.000320896	-0.594012	-4.88665
SPAG7	3.45358	0.00659718	0.312258	3.73163
SPAG9	9.09958	0	-0.314196	-6.96294
SPAG9.1	9.11504	0	-0.313575	-6.97095
SPART	3.55709	0.00560178	-0.303615	-3.80167
SPCS3	3.77717	0.00392793	-0.330752	-3.94811
SPECC1L	5.82289	0.000141772	-0.316137	-5.19372
SPN	7.69899	0	-0.960029	-6.22682
SPRYD7	3.85399	0.00352699	-0.333405	-3.99848
SREK1	3.60574	0.00514544	0.275468	3.83432
SRP14	4.4345	0.00130815	0.461532	4.36829
SRPK1	3.63053	0.00494423	0.346467	3.8509
SRPX	4.62557	0.000884768	-0.567028	-4.4863
SRRM1	3.33362	0.00810113	0.225279	3.64947
SRRT	9.77768	0	0.322297	7.31284
SRSF1	5.32814	0.000304762	0.236048	4.90736
SRSF10	4.25833	0.00181857	0.274805	4.25795
SRSF12	6.99715	0	0.473304	5.8483
SRSF3	6.83466	0	0.311755	5.75947
SRSF5	3.75034	0.00407108	0.290857	3.93043
SRSF6	8.3143	0	0.296271	6.55288
SRSF9	3.85246	0.00352861	0.267491	3.99749
SSB	4.91155	0.000551515	0.304553	4.65998
SSBP2	4.37251	0.00150572	0.565856	4.32964
SSBP3	4.27533	0.00178448	0.503909	4.26867
SSBP4	3.65493	0.00470734	0.489835	3.86717
STAB1	5.72745	0.000159251	-0.374703	-5.13905
STAT5A	8.8236	0	-0.454371	-6.8195
STAT5B	9.49869	0	-0.479423	-7.16927
STEAP2	3.88142	0.00338488	-0.498152	-4.01638
STEAP4	3.28349	0.00877285	-0.546089	-3.61479
STIM1	3.87009	0.0034355	-0.314746	-4.009
STIP1	5.0449	0.000405229	0.323571	4.73985
STK10	6.00065	6.81818e-05	-0.398854	-5.2949
STK17B	3.65724	0.0046744	-0.436467	-3.86871
STK38	4.51502	0.00116939	-0.268987	-4.41823
STK4	3.77806	0.00393109	-0.283852	-3.9487
STOM	3.84894	0.00353663	-0.442667	-3.99519
STON2	3.48697	0.00624126	0.413169	3.75431
STRBP	6.68787	0	0.375362	5.67879
STX12	3.23254	0.00940575	-0.236147	-3.57935
STXBP5	4.70769	0.000768392	-0.430891	-4.53653
SUDS3	6.48593	1.48699e-05	0.36705	5.56708
SUGP2	3.55509	0.00560414	0.332767	3.80032
SULF2	5.54623	0.000224138	-0.609909	-5.03451
SUPT16H	3.81801	0.0037047	0.327905	3.97494
SUPV3L1	3.77996	0.0039179	0.315322	3.94995
SVEP1	6.62085	0	-0.843128	-5.64181
SVIL	5.18382	0.000350877	-0.362919	-4.82236
SVIL.1	5.33796	0.000306513	-0.366755	-4.91312
SYNE1	6.74359	0	-0.352204	-5.70947
SYNE1.1	6.52161	1.52672e-05	-0.34776	-5.58689
SYNE3	5.62449	0.0001875	-0.442236	-5.07977
SYNPO	4.39115	0.0014537	-0.39161	-4.34128
SYNPO.1	4.36681	0.00152164	-0.385418	-4.32608
SYNPO2	7.01345	0	-0.588775	-5.85718
SYNPO2.1	6.46664	2.9304e-05	-0.555289	-5.55637
TACC1	5.61529	0.000186667	-0.436006	-5.07446
TACC2	3.64298	0.00483013	-0.305427	-3.8592
TAF1	3.56204	0.00555671	0.271258	3.805
TAF5L	4.3428	0.00158737	0.385023	4.31105
TAF6L	3.31526	0.00835162	0.243191	3.63679
TAGLN	7.18207	0	-1.20908	-5.94881
TAGLN3	7.55922	0	-0.768109	-6.15205
TARS2	4.64669	0.000871658	0.365579	4.49925
TBC1D1	3.61328	0.00509091	-0.37083	-3.83937
TBC1D2B	9.28872	0	-0.423778	-7.06087
TBCA	3.97828	0.00293551	0.313615	4.07923
TBL3	5.73787	0.000161137	0.345127	5.14503
TBRG4	6.44213	2.89855e-05	0.412286	5.54274
TDRKH	5.19542	0.000346903	0.38693	4.82922
TEX10	4.10584	0.00245614	0.275913	4.16117
TF	3.78843	0.00386469	-0.60442	-3.95552
TFAM	3.68019	0.00452541	0.42131	3.88398
TFCP2	3.59171	0.00526142	0.307501	3.82492
TFCP2.1	4.42638	0.00132394	0.38471	4.36324
TFE3	4.61758	0.000890646	-0.3738	-4.4814
TGFB1I1	6.51019	1.50943e-05	-0.725245	-5.58055
TGFBI	6.12341	3.64742e-05	-0.836136	-5.36428
TGM2	3.3702	0.00760923	-0.568271	-3.67464
THBS1	4.3003	0.0017124	-0.830664	-4.28438
THBS2	7.73926	0	-1.36095	-6.24831
THBS4	5.05948	0.000409917	-0.999881	-4.74855
THNSL1	3.44229	0.00669559	0.38708	3.72395
THRAP3	4.54248	0.00107379	0.225097	4.43519
TIMM8A	3.8064	0.00378965	0.452252	3.96732
TIMP2	6.75017	0	-0.592879	-5.71309
TIMP3	4.73832	0.000734807	-0.685626	-4.55519
TINAGL1	4.46118	0.00124519	-0.54148	-4.38487
TLN1	4.88187	0.00057228	-0.313611	-4.64212
TLN2	5.29073	0.000320298	-0.316794	-4.8854
TMA7	4.83191	0.000639296	0.661759	4.61195
TMBIM1	5.8938	0.000139037	-0.52025	-5.23419
TMEM109	4.47261	0.00122854	-0.292813	-4.39197
TMEM119	4.05784	0.00266031	-0.746781	-4.13044
TMEM14C	3.60741	0.00512906	0.441718	3.83544
TMEM173	4.18373	0.00209602	-0.473984	-4.21076
TMEM2	3.54302	0.00569546	-0.39221	-3.79219
TMEM43	4.21109	0.0019854	-0.360462	-4.2281
TMOD2	6.97825	0	-0.4294	-5.83799
TMUB1	3.83323	0.00364407	-0.365013	-3.98491
TNC	3.36285	0.00773748	-0.837438	-3.66959
TNFAIP8L2	3.74013	0.00411548	-0.606334	-3.92369
TNFAIP8L3	6.03211	6.91643e-05	-0.557652	-5.31271
TNNC2	4.04922	0.00269318	-0.41089	-4.12491
TNS1	6.31139	2.68456e-05	-0.409504	-5.46982
TNS1.1	6.30308	2.66667e-05	-0.407242	-5.46517
TNS2	7.73718	0	-0.503701	-6.2472
TOE1	6.02582	6.89655e-05	0.496114	5.30915
TOM1	6.73193	0	-0.438459	-5.70305
TOM1.1	5.88419	0.000137566	-0.358981	-5.22871
TOMM22	4.948	0.000513932	0.301592	4.68188
TOMM34	5.22661	0.000339964	0.474919	4.84764
TOMM40	5.42152	0.000261905	0.347211	4.96199
TOP2B	4.21564	0.00196859	0.293621	4.23098
TOP2B.1	4.20802	0.00199168	0.293349	4.22616
TOR4A	4.747	0.000736842	-0.370448	-4.56046
TOX4	4.46173	0.00124669	0.265925	4.38522
TPM1	7.43901	0	-0.757765	-6.08751
TPM1.1	7.86602	0	-0.806717	-6.31581
TPM1.2	5.7238	0.000158879	-0.583575	-5.13695
TPM1.3	6.95484	0	-0.682645	-5.82522
TPM2	5.93853	9.89011e-05	-0.636736	-5.25963
TPM2.1	6.936	0	-0.701836	-5.81493
TPM3.2	4.30217	0.0016935	-0.417243	-4.28555
TPM4	4.96551	0.000479751	-0.522403	-4.69238
TPM4.1	4.27361	0.00178925	-0.47408	-4.26759
TPP1	3.85263	0.00353464	-0.359694	-3.9976
TPSAB1	3.56796	0.00550595	-0.575933	-3.80898
TRA2B	4.75473	0.00072879	0.278526	4.56516
TRADD	6.61121	0	-0.342077	-5.63648
TRAF3IP3	3.76517	0.004	-0.5985	-3.94021
TRAF6	4.70588	0.000767347	-0.518965	-4.53542
TRAP1	6.13656	2.45399e-05	0.52257	5.37169
TRAPPC6B	5.43619	0.000259635	-0.284455	-4.97054
TRIM21	5.03927	0.000410423	-0.337974	-4.73649
TRIM22	3.27823	0.00884375	-0.36237	-3.61114
TRIM23	3.64324	0.00483077	0.442964	3.85938
TRIM24	4.33866	0.00158474	0.243826	4.30846
TRIM33	3.81994	0.00370084	0.246696	3.9762
TRIM33.1	3.89467	0.00333624	0.245649	4.02502
TRIM5	4.08569	0.00259051	-0.360188	-4.14828
TRIOBP	3.46228	0.00648977	-0.257825	-3.73755
TRIP10	4.48091	0.00122439	-0.373656	-4.39711
TRIP10.1	4.6157	0.000888305	-0.381045	-4.48025
TRIP13	3.67293	0.00456386	0.468984	3.87915
TRMT1	4.78534	0.000688293	0.423116	4.58375
TRMT10C	6.39358	2.83688e-05	0.451058	5.51571
TRMT112	4.99494	0.000444444	0.265513	4.71001
TRMT1L	8.2629	0	0.514269	6.52582
TRPV2	10.1562	0	-0.556041	-7.50685
TRUB2	3.75313	0.00406154	0.486757	3.93227
TSFM	5.8254	0.000142494	0.507898	5.19516
TSFM.1	3.80865	0.00377258	0.37772	3.9688
TSN	4.14489	0.00229317	0.384731	4.18607
TSNAX	5.9083	0.00012938	0.424403	5.24244
TSPAN9	3.25048	0.00921728	-0.435399	-3.59186
TTC30A	3.3428	0.00798664	0.425923	3.65579
TTR	3.35746	0.00779812	-0.598484	-3.66588
TUBB	3.90821	0.00327783	0.216555	4.03382
TUFM	5.43587	0.000259109	0.497426	4.97036
TXN2	3.73224	0.00417586	0.397606	3.91847
TXNDC5	4.56821	0.00101423	-0.543392	-4.45105
TYMP	5.26621	0.000331492	-0.655881	-4.87097
U2AF1	3.84476	0.003565	0.240244	3.99245
U2AF1L5	3.38543	0.00737517	0.218695	3.68509
U2SURP	6.25283	2.61438e-05	0.264427	5.43704
U2SURP.1	6.25093	2.60586e-05	0.264394	5.43597
UAP1	3.50653	0.00604892	-0.229322	-3.76756
UAP1L1	4.31518	0.00165594	-0.385097	-4.29373
UBAP2L	4.40309	0.0014216	0.211929	4.34873
UBAP2L.1	4.4776	0.00122628	0.21446	4.39506
UBAP2L.2	4.16017	0.00221774	0.214418	4.19579
UBE2C	3.67191	0.00456654	0.5612	3.87847
UBE2E1	4.12353	0.0023787	0.308619	4.17246
UBE2E2	4.34987	0.00157288	0.330265	4.31548
UBE2E3	4.11109	0.00244141	0.320995	4.16452
UBE2T	5.84806	0.000145078	0.678932	5.2081
UBQLN4	3.9485	0.00309528	0.217197	4.05997
UBXN1	3.77658	0.00392799	0.267717	3.94773
UCHL5	3.73604	0.0041504	0.268668	3.92098
UCHL5.1	3.70062	0.00436535	0.267613	3.89754
UGP2	3.41588	0.00701939	-0.243044	-3.70593
UGT8	4.44854	0.00127446	-0.870414	-4.37702
UNC5B	4.12664	0.00237698	-0.434135	-4.17444
UNG	6.95397	0	0.545476	5.82474
UNG.1	6.66363	0	0.533704	5.66542
UNK	3.42687	0.006881	0.19261	3.71343
UPF3B	3.39717	0.00724005	0.301848	3.69313
UQCC1	3.39618	0.0072488	0.429934	3.69245
URB2	5.08052	0.000389262	0.347725	4.76108
USP19	4.32413	0.00164103	0.243146	4.29935
USP39	3.61304	0.00508706	0.202811	3.83921
USP7	4.44807	0.00127294	0.269565	4.37673
UTP15	6.0823	7.18563e-05	0.313899	5.34109
UTP20	4.02821	0.00279061	0.292996	4.11141
UTP4	3.91905	0.00322183	0.24418	4.04087
UTP6	5.57178	0.000217865	0.327975	5.04931
VAMP5	3.27534	0.00886606	-0.379733	-3.60914
VARS2	5.45384	0.000261759	0.42484	4.98083
VAT1	7.18692	0	-0.542145	-5.95144
VAV1	4.51808	0.00116226	-0.465471	-4.42012
VBP1	5.79346	0.000138272	0.282474	5.17689
VCAM1	6.59603	0	-0.760685	-5.62809
VCAN	6.38391	2.80702e-05	-1.28188	-5.51032
VCL	5.83897	0.000143959	-0.445612	-5.20291
VIM	7.56166	0	-0.587752	-6.15335
VIRMA	4.62858	0.000885942	0.225519	4.48815
VLDLR	3.47193	0.00635078	-0.508942	-3.7441
VMAC	4.07873	0.0026139	-0.524792	-4.14383
VPS13C	4.10655	0.00245073	-0.254199	-4.16162
VSIG4	3.55138	0.00564186	-0.471196	-3.79782
VSIR	4.71868	0.000759563	-0.462979	-4.54323
VWA1	6.65769	0	-0.544414	-5.66215
VWF	4.38159	0.00148558	-0.43361	-4.33531
WARS2	5.11555	0.000360544	0.40004	4.7819
WBP11	4.63716	0.00088	0.268176	4.49341
WBP4	3.40526	0.00713439	0.305794	3.69867
WDFY3	7.52112	0	-0.420425	-6.13162
WDR12	3.44341	0.00667975	0.284376	3.72471
WDR3	8.03672	0	0.428942	6.40637
WDR43	4.98065	0.000453543	0.326356	4.70146
WDR44	3.31289	0.00836675	-0.188969	-3.63515
WDR46	3.19631	0.00992732	0.265405	3.55401
WDR75	3.33748	0.0080533	0.337714	3.65213
WIPF1	6.99308	0	-0.525241	-5.84608
WNT2B	3.73736	0.00414091	-0.899539	-3.92186
WT1.1	3.75246	0.00406467	0.415804	3.93183
WTAP	3.55515	0.00560828	0.207674	3.80036
XPO1	9.72172	0	0.33404	7.28408
XPO5	5.41065	0.000267717	0.515766	4.95564
XRCC5	6.4669	2.94118e-05	0.273598	5.55651
XRCC6	5.51629	0.000237792	0.27003	5.01714
XRCC6.1	5.70585	0.000166282	0.270287	5.12664
YBX1	3.87958	0.00339583	0.215587	4.01518
YBX2	4.65607	0.000852547	0.236082	4.50499
YBX3	3.72753	0.00420398	0.204344	3.91536
YBX3.1	3.79123	0.00386104	0.202634	3.95736
YEATS4	5.37127	0.00029572	0.349677	4.93263
YIF1B	3.26001	0.00908738	-0.298554	-3.59848
YIPF2	4.11972	0.00240236	-0.405104	-4.17003
ZC3H15	3.992	0.00290642	0.259342	4.08809
ZCCHC8	5.15549	0.000360485	0.285757	4.80559
ZFC3H1	4.84743	0.00060355	0.451785	4.62133
ZFR	5.15234	0.000359862	0.230262	4.80373
ZMYM2	3.72462	0.00422576	0.287299	3.91344
ZMYM3	4.72656	0.000759285	0.348787	4.54803
ZMYM3.1	5.10715	0.000366102	0.381649	4.77691
ZMYND8.1	3.31555	0.00835185	0.218477	3.63699
ZNF202	3.20642	0.0098067	0.321301	3.56109
ZNF217	3.35509	0.00782784	0.275901	3.66425
ZNF318	4.3127	0.00167442	0.284508	4.29217
ZNF609	3.63781	0.00488515	0.398042	3.85576
ZNF622	3.60397	0.00516566	0.324194	3.83314
ZRANB2	5.77202	0.000164251	0.325932	5.16461
ZYG11B	3.20285	0.00983879	0.198426	3.55859
ZYX	3.82497	0.00367932	-0.391764	-3.9795

## Sheet: S4D
Supplementary Table S4D: proteins significantly differentiating between protein-based P3 vs. others
Gene name	(-)Log T-test p-value	T-test q-value	T-test Difference (log2FoldChange) pos=high in P3 neg=high in others	T-test Test statistic
EGFR	5.58837	0.00981818	0.453192	5.05891
HACD2	5.8809	0.0108571	0.878194	5.22683
LZTR1	6.09695	0.0104	-0.617346	-5.34936
MAP4K1	6.43012	0.0133333	-1.37647	-5.53606
MBP	8.68163	0	1.15665	6.74544
MUC5B	5.59412	0.0104	1.72832	5.06223
MYLPF	6.08218	0.00866667	1.59791	5.34102
PLEKHA7	5.55257	0.00933333	0.71136	5.03818
PLEKHA7.1	5.51562	0.00892308	0.719752	5.01675
RALGAPA2	7.00625	0.002	0.526779	5.85326
TUBB	6.31725	0.013	-0.339443	-5.4731
TUBB6.2	5.8392	0.0095	-0.307447	-5.20304
WDR41	5.7751	0.00888889	-0.732213	-5.16637
