# Supplementary material for: Functional Impact of Protein–RNA Variation in Clinical Cancer Analyses
Source: Mol Cell Proteomics. 2023 Jun 7;22(7):100587. doi: 10.1016/j.mcpro.2023.100587 (PMC10388586; doi:10.1016/j.mcpro.2023.100587)
Supplement: Supplementary Table S5 [file mmc5.xlsx]

## Sheet: LUAD_PATHWAYS
Supplementary Table S5: Enriched pathways and processes in LUAD clusters
Category value	Category size	Intersection size	Enrichment factor	P value	Benj. Hoch. FDR	Cluster
Tyrosine metabolism	25	9	2.8263	0.002011	0.078197	R1
Fatty acid metabolism	36	11	2.3989	0.0028071	0.078197	R1
Protein processing in endoplasmic reticulum	127	6	0.37091	0.0014549	0.078197	R1
RNA transport	112	4	0.28039	0.00063223	0.05648	R1
Osteoclast differentiation	87	3	0.27072	0.0022731	0.078197	R1
Spliceosome	100	3	0.23553	0.00058128	0.05648	R1
Fc gamma R-mediated phagocytosis	72	2	0.21808	0.0029178	0.078197	R1
Cell cycle	72	2	0.21808	0.0029178	0.078197	R1
Measles	74	2	0.21219	0.0023435	0.078197	R1
Ribosome	82	0	0	1.3316e-05	0.0035688	R1
Cell cycle - yeast	41	0	0	0.0036997	0.090139	R1
Dilated cardiomyopathy	50	10	3.8983	0.00014969	0.010029	R2
Small cell lung cancer	68	13	3.7263	2.6978e-05	0.0033239	R2
Hypertrophic cardiomyopathy (HCM)	50	9	3.5084	0.00068531	0.019916	R2
Vascular smooth muscle contraction	61	10	3.1953	0.00074312	0.019916	R2
Cell adhesion molecules (CAMs)	77	12	3.0376	0.00037439	0.019916	R2
Focal adhesion	155	24	3.018	7.7064e-07	0.00020653	R2
Leukocyte transendothelial migration	80	12	2.9237	0.00052556	0.019916	R2
Complement and coagulation cascades	62	9	2.8294	0.0029751	0.066445	R2
Toxoplasmosis	92	13	2.7542	0.00055639	0.019916	R2
ECM-receptor interaction	72	10	2.7071	0.002497	0.060836	R2
Pathways in cancer	195	24	2.3989	3.7208e-05	0.0033239	R2
Regulation of actin cytoskeleton	143	17	2.3172	0.00064707	0.019916	R2
DNA replication	34	13	6.1815	4.2467e-08	1.1381e-05	R3
Mismatch repair	21	8	6.1588	1.8332e-05	0.0013727	R3
Base excision repair	24	8	5.389	5.4838e-05	0.0029393	R3
Cell cycle - yeast	41	13	5.1261	5.2033e-07	6.9724e-05	R3
Cell cycle	72	15	3.3681	2.0488e-05	0.0013727	R3
Pyrimidine metabolism	78	12	2.4872	0.0019363	0.086486	R3
Drug metabolism - other enzymes	23	7	6.4486	5.6938e-05	0.0050865	R4
DNA replication	34	9	5.6087	1.7173e-05	0.0028581	R4
Cell cycle - yeast	41	9	4.6511	8.226e-05	0.0055114	R4
Endocrine and other factor-regulated calcium reabsorption	28	6	4.5403	0.0014083	0.03311	R4
Meiosis - yeast	35	7	4.2376	0.00088127	0.026242	R4
Pathogenic Escherichia coli infection	42	8	4.0359	0.00054166	0.018146	R4
Cell cycle	72	13	3.8257	2.1329e-05	0.0028581	R4
Shigellosis	49	8	3.4593	0.0014825	0.03311	R4
Bacterial invasion of epithelial cells	58	9	3.2878	0.0011139	0.029852	R4
Pyrimidine metabolism	78	12	3.2597	0.00020288	0.010874	R4
Gap junction	57	8	2.9738	0.0037089	0.076461	R4
Purine metabolism	110	14	2.6967	0.00044442	0.017015	R4
Regulation of actin cytoskeleton	143	17	2.5189	0.00026392	0.011788	R4
Other glycan degradation	14	6	5.7772	0.000266	0.035644	P1
Long-term potentiation	40	9	3.0331	0.0016673	0.07806	P1
Lysosome	95	19	2.696	3.9923e-05	0.010699	P1
ko05152	125	19	2.049	0.001232	0.07806	P1
RNA transport	112	1	0.12036	0.001534	0.07806	P1
Ribosome	82	0	0	0.0017476	0.07806	P1
Fc gamma R-mediated phagocytosis	72	24	7.7893	7.8787e-16	2.1115e-13	P2
Shigellosis	49	16	7.6304	7.8616e-11	5.2673e-09	P2
Pathogenic Escherichia coli infection	42	13	7.233	9.9468e-09	4.4429e-07	P2
Bacterial invasion of epithelial cells	58	17	6.8492	1.3676e-10	7.3302e-09	P2
B cell receptor signaling pathway	56	14	5.842	5.4217e-08	2.0757e-06	P2
MAPK signaling pathway - fly	12	3	5.842	0.011578	0.081408	P2
Regulation of actin cytoskeleton	144	30	4.8683	2.3372e-13	3.1319e-11	P2
Leukocyte transendothelial migration	80	16	4.6736	1.7099e-07	5.728e-06	P2
Jak-STAT signaling pathway	46	9	4.572	9.9483e-05	0.0022218	P2
Focal adhesion	155	29	4.3721	9.8344e-12	8.7854e-10	P2
Natural killer cell mediated cytotoxicity	72	13	4.2192	7.7164e-06	0.0002068	P2
Fc epsilon RI signaling pathway	50	9	4.2062	0.00019053	0.0039278	P2
Acute myeloid leukemia	40	7	4.0894	0.0011243	0.012555	P2
Complement and coagulation cascades	63	11	4.0801	5.1591e-05	0.0012569	P2
Glioma	41	7	3.9897	0.0012985	0.013385	P2
ErbB signaling pathway	54	9	3.8947	0.00034056	0.0050705	P2
VEGF signaling pathway	54	9	3.8947	0.00034056	0.0050705	P2
Non-small cell lung cancer	42	7	3.8947	0.0014924	0.014814	P2
Chemokine signaling pathway	104	17	3.8198	1.3659e-06	4.0673e-05	P2
Melanoma	38	6	3.6897	0.0041076	0.035511	P2
Adherens junction	51	8	3.6656	0.0010541	0.012555	P2
Long-term potentiation	40	6	3.5052	0.0052379	0.042538	P2
Phosphatidylinositol signaling system	60	9	3.5052	0.00073149	0.0093352	P2
T cell receptor signaling pathway	74	11	3.4736	0.00021866	0.0041859	P2
Osteoclast differentiation	88	12	3.1865	0.00025842	0.0046172	P2
Endometrial cancer	37	5	3.1578	0.015289	0.093483	P2
Amoebiasis	83	11	3.097	0.00057418	0.007694	P2
Vascular smooth muscle contraction	61	8	3.0647	0.003168	0.029277	P2
Pancreatic cancer	54	7	3.0292	0.0058361	0.044688	P2
Chronic myeloid leukemia	54	7	3.0292	0.0058361	0.044688	P2
Renal cell carcinoma	48	6	2.921	0.011847	0.081408	P2
Neurotrophin signaling pathway	90	11	2.8561	0.001096	0.012555	P2
Measles	74	9	2.8421	0.002994	0.028657	P2
Prostate cancer	50	6	2.8042	0.014068	0.090995	P2
MAPK signaling pathway	146	16	2.5609	0.00033432	0.0050705	P2
Calcium signaling pathway	74	8	2.5263	0.0092528	0.06702	P2
Apoptosis	65	7	2.5166	0.01426	0.090995	P2
Toxoplasmosis	94	10	2.486	0.0045607	0.038195	P2
Endocytosis	151	15	2.3213	0.0012843	0.013385	P2
Pathways in cancer	195	19	2.2769	0.00042494	0.0059938	P2
RNA transport	112	0	0	0.0072346	0.053857	P2
Spliceosome	100	0	0	0.012304	0.082437	P2
Protein processing in endoplasmic reticulum	127	0	0	0.0037212	0.033243	P2
Lysosome	95	0	0	0.015348	0.093483	P2
DNA replication	34	14	18.139	5.6571e-15	1.5161e-12	P4
Cell cycle - yeast	41	13	13.968	2.8198e-12	2.519e-10	P4
Mismatch repair	21	6	12.586	4.9487e-06	0.00014736	P4
Ribosome biogenesis in eukaryotes	61	16	11.555	2.176e-13	2.9159e-11	P4
Meiosis - yeast	35	8	10.069	7.9976e-07	3.5722e-05	P4
Drug metabolism - other enzymes	23	5	9.5767	0.00012919	0.0031476	P4
Nucleotide excision repair	39	7	7.9069	2.1233e-05	0.00056904	P4
Base excision repair	24	4	7.3421	0.0017472	0.039022	P4
Pyrimidine metabolism	79	11	6.1339	1.2987e-06	4.972e-05	P4
Cell cycle	72	10	6.1184	4.0345e-06	0.00013515	P4
Purine metabolism	111	15	5.9531	2.2978e-08	1.3917e-06	P4
RNA transport	112	15	5.8999	2.5965e-08	1.3917e-06	P4
Ubiquitin mediated proteolysis	91	7	3.3887	0.0034964	0.07208	P4
